# Supplementary material for: Interferon-regulated genetic programs and JAK/STAT pathway activate the intronic promoter of the short ACE2 isoform in renal proximal tubules
Source: bioRxiv. 2021 Jan 19:2021.01.15.426908. Preprint. [Version 1] doi: 10.1101/2021.01.15.426908 (PMC7836111; doi:10.1101/2021.01.15.426908)
Supplement: Supplement 4 — Supplementary Table 1. List of all genes with normalized read counts in each replicate at Control and IFNα treated Human Primary Proximal Tubules (HTTP), log2 (fold change), p-value and adjusted p-value as well as upregulated gene list and GSEA analysis. [file media-4.xlsx]

## Sheet: Untreated_IFNa-allGenes-withFC-
Supplmentary Table 1. All genes with normalized read counts in each replicate, log2 (fold change), p-value and adjusted p-value
Gene	HPPT_untreated_rep1	HPPT_untreated_rep2	HPPT_untreated_rep3	HPPT_IFNa_rep1	HPPT_IFNa_rep2	HPPT_IFNa_rep3	log2FoldChange	pvalue	padj	Untreated_mean	IFNa_mean
A1BG	24.1256	25.4129	26.7804	8.75081	27.6641	23.734	-0.524604	0.102019	0.196097	25.4396	20.0496
A1BG-AS1	30.9536	40.2771	32.0348	26.8775	43.8015	23.734	-0.0840473	0.741033	0.835462	34.4218	31.471
A1CF	2.276	5.27439	4.06791	6.87564	6.91602	8.63055	0.868155	0.126185	0.231963	3.87276	7.47407
A2M	3.1864	0.47949	0.677985	1.25012	6.91602	2.15764	1.00146	0.312528	0.462963	1.44796	3.44126
A2M-AS1	23.6704	28.7694	24.577	16.8766	23.0534	30.2069	-0.197855	0.540572	0.679369	25.6722	23.379
A2ML1	3.6416	1.43847	1.01698	0.625058	2.30534	2.15764	-0.514094	0.645037	0.762217	2.03235	1.69601
A3GALT2	0.4552	0.47949	1.86446	1.87517	2.30534	4.31528	1.40132	0.233518	NA	0.933049	2.83193
A4GALT	349.138	501.546	528.32	234.397	756.152	517.833	-0.0221214	0.762953	0.851059	459.668	502.794
A4GNT	0.4552	2.39745	0.338992	3.75035	0	2.15764	0.833931	0.584021	NA	1.06388	1.96933
AAAS	1005.99	1053.44	1100.54	623.183	841.449	671.026	-0.569628	5.28199e-20	1.28369e-18	1053.32	711.886
AACS	761.094	880.343	843.583	480.67	631.663	634.346	-0.521657	2.24017e-09	2.03773e-08	828.34	582.226
AACSP1	2.7312	1.91796	1.69496	3.12529	0	2.15764	-0.342289	0.792044	NA	2.11471	1.76098
AADAT	164.782	164.944	165.089	135.013	142.931	92.7785	-0.427693	0.00407551	0.0124394	164.939	123.574
AAED1	330.02	325.573	309.5	459.418	424.183	340.907	0.348541	0.000987287	0.00349723	321.698	408.169
AAGAB	1853.57	1604.85	1591.74	1823.29	1454.67	1557.82	-0.0669886	0.234329	0.374318	1683.39	1611.93
AAK1	714.664	657.38	631.373	1920.18	1756.67	1982.87	1.4981	6.41715e-32	2.6635e-30	667.806	1886.57
AAMDC	181.17	156.793	163.394	146.264	152.152	142.404	-0.221377	0.0954074	0.185879	167.119	146.94
AAMP	1958.72	2338.95	2284.81	1243.87	1871.94	1853.41	-0.426239	1.03466e-08	8.64796e-08	2194.16	1656.4
AANAT	0.9104	1.91796	1.86446	3.12529	4.61068	2.15764	1.15856	0.16481	0.285505	1.56427	3.29787
AAR2	761.549	828.558	741.885	605.056	661.633	636.503	-0.287015	0.000142039	0.000606398	777.331	634.397
AARD	3.1864	0.47949	2.20345	2.50023	2.30534	0	-0.23441	0.827736	0.895874	1.95645	1.60186
AARS	4215.15	4476.51	4195.54	3646.59	3833.78	3903.17	-0.179199	0.00262411	0.00840271	4295.74	3794.51
AARS2	617.706	748.963	757.479	423.164	716.961	699.075	-0.253698	0.0012014	0.00417776	708.049	613.067
AASDH	504.817	432.02	422.385	545.676	447.236	459.577	0.0912441	0.25805	0.402783	453.074	484.163
AASDHPPT	1515.82	1461.48	1563.26	1985.81	1357.85	1570.76	0.0998431	0.196051	0.326048	1513.52	1638.14
AASS	584.021	497.231	512.048	668.187	532.534	690.444	0.237232	0.0057354	0.016824	531.1	630.388
AATBC	7.2832	9.1103	8.8138	5.62552	6.91602	6.47292	-0.379704	0.48564	0.631639	8.40243	6.33815
AATF	1571.35	1456.21	1460.21	1210.74	1413.17	1372.26	-0.182521	0.0190826	0.048103	1495.92	1332.06
AATK	4.0968	5.75388	6.94935	0	6.91602	6.47292	-0.974624	0.18832	0.316719	5.60001	4.46298
ABALON	144.298	133.298	148.14	162.515	133.71	114.355	-0.0170096	0.898027	0.939817	141.912	136.86
ABAT	117.897	137.614	117.122	93.1336	110.656	105.724	-0.281674	0.032764	0.0762341	124.211	103.171
ABCA1	1779.83	1833.09	1703.27	2842.14	2496.68	2144.69	0.492324	4.1537e-11	4.70089e-10	1772.06	2494.51
ABCA10	9.104	9.58979	8.8138	6.87564	9.22136	4.31528	-0.495749	0.335062	0.486407	9.1692	6.80409
ABCA11P	97.4128	93.021	97.4603	117.511	103.74	103.567	0.156399	0.27723	0.424459	95.9647	108.273
ABCA12	213.944	180.768	172.886	188.768	142.931	174.769	-0.196328	0.0919021	0.180195	189.199	168.822
ABCA13	39.6024	28.7694	37.1197	59.3805	59.9389	43.1528	0.58968	0.00467733	0.0140312	35.1638	54.1574
ABCA17P	5.4624	6.71285	3.72892	2.50023	2.30534	2.15764	-0.999881	0.219819	0.35622	5.30139	2.32107
ABCA2	629.541	826.64	872.906	348.782	1272.55	759.489	-0.151879	0.0998676	0.192636	776.362	793.606
ABCA3	1570.89	2175.92	2096.33	875.706	2206.21	1842.62	-0.340023	0.000724351	0.00264245	1947.72	1641.51
ABCA4	3.1864	2.87694	2.54244	1.87517	2.30534	2.15764	-0.371931	0.660396	0.774457	2.86859	2.11272
ABCA5	163.417	120.831	133.733	130.637	78.3816	127.301	-0.356707	0.0217695	0.0539422	139.327	112.106
ABCA6	11.8352	7.67183	7.28834	8.75081	2.30534	8.63055	-0.436901	0.400358	0.552381	8.93179	6.56224
ABCA7	215.309	301.599	318.822	116.886	449.541	265.39	-0.199277	0.0404722	0.0912649	278.577	277.272
ABCA8	0.9104	0.958979	0.169496	0.625058	0	6.47292	1.73465	0.267972	NA	0.679625	2.36599
ABCA9	3.6416	2.87694	3.72892	1.87517	6.91602	2.15764	-0.312793	0.677425	0.787109	3.41582	3.64961
ABCB1	893.102	773.417	767.648	911.335	836.839	789.696	0.0589021	0.43454	0.584872	811.389	845.956
ABCB10	612.699	595.526	609	795.074	534.839	679.656	0.129878	0.18417	0.310965	605.742	669.856
ABCB4	178.438	168.78	165.598	140.638	94.519	110.04	-0.540008	2.31485e-05	0.000115143	170.939	115.066
ABCB5	2.276	3.83592	2.54244	1.87517	0	0	-1.39655	0.301482	NA	2.88479	0.625058
ABCB6	340.489	415.238	381.367	328.155	493.343	373.271	0.0594682	0.503782	0.647953	379.031	398.257
ABCB7	597.677	514.492	512.557	588.18	451.847	481.153	-0.112891	0.153293	0.270335	541.575	507.06
ABCB8	302.253	437.295	465.098	169.391	465.679	327.961	-0.428789	5.69638e-07	3.69757e-06	401.548	321.01
ABCB9	79.2048	90.144	95.5959	61.8807	106.046	77.675	-0.14087	0.434655	0.584872	88.3149	81.8671
ABCC1	918.593	1101.39	1003.42	781.948	1115.78	960.149	-0.0984347	0.281502	0.429221	1007.8	952.627
ABCC10	480.691	595.047	606.627	360.033	721.572	567.459	-0.089954	0.219536	0.355926	560.788	549.688
ABCC11	0.9104	0	0.508489	0.625058	0	4.31528	1.58493	0.234274	NA	0.472963	1.64678
ABCC2	28.6776	24.9335	23.3905	38.1285	34.5801	36.6799	0.465839	0.0944741	0.18441	25.6672	36.4628
ABCC3	1906.83	2010.02	2082.43	1622.03	2932.39	2090.75	0.104675	0.180037	0.305908	1999.76	2215.06
ABCC4	5955.38	5400.49	5155.23	5819.92	4400.9	5031.61	-0.118075	0.00459432	0.0137988	5503.7	5084.14
ABCC5	1006.45	896.646	896.805	950.713	806.869	822.06	-0.111232	0.249369	0.392657	933.299	859.881
ABCC5-AS1	3.6416	1.43847	3.72892	3.12529	4.61068	2.15764	-0.00657837	0.993543	0.997023	2.93633	3.29787
ABCC6	39.6024	45.5515	46.9505	83.7578	138.32	120.828	1.34104	1.31799e-15	2.29388e-14	44.0348	114.302
ABCC6P1	6.828	7.67183	5.76287	16.8766	4.61068	17.2611	1.02434	0.030501	0.071752	6.75423	12.9161
ABCC6P2	1.8208	3.35643	2.88144	7.5007	4.61068	0	0.759131	0.331743	0.482869	2.68622	4.03713
ABCC9	120.173	77.1978	87.9685	106.885	85.2976	114.355	0.0970792	0.589375	0.719286	95.113	102.179
ABCD1	121.994	209.057	220.006	129.387	525.618	384.06	0.71497	2.3697e-08	1.88304e-07	183.686	346.355
ABCD3	1723.39	1649.44	1612.59	1575.77	1184.95	1292.43	-0.303098	6.21373e-06	3.40906e-05	1661.81	1351.05
ABCD4	857.141	962.336	967.824	666.312	795.343	794.011	-0.30602	1.54757e-06	9.38964e-06	929.1	751.888
ABCE1	2988.84	2743.16	2845.67	3299.06	2360.67	3076.79	0.00990404	0.879907	0.928439	2859.22	2912.17
ABCF1	2336.54	2219.56	2185.99	1895.8	2185.46	2071.33	-0.140076	0.00835185	0.0234517	2247.36	2050.87
ABCF2	2626.05	2673.15	2546.34	2072.07	2291.51	2088.59	-0.28379	1.09544e-05	5.76383e-05	2615.18	2150.72
ABCF3	1250.89	1270.65	1294.1	881.957	1311.74	1156.49	-0.214132	0.00155017	0.00524229	1271.88	1116.73
ABCG1	16.8424	26.3719	23.3905	21.877	18.4427	8.63055	-0.308378	0.407368	0.558608	22.2016	16.3168
ABCG2	26.8568	23.0155	24.4075	22.5021	29.9694	19.4187	-0.102994	0.74877	0.841145	24.7599	23.9634
ABCG4	4.0968	2.87694	2.03395	2.50023	0	2.15764	-1.13659	0.31504	NA	3.00256	1.55262
ABCG5	2.276	3.83592	2.54244	1.25012	2.30534	0	-1.23708	0.29721	0.446326	2.88479	1.18515
ABHD1	13.2008	13.9052	14.0682	15.0014	13.832	8.63055	-0.0900931	0.831914	0.898502	13.7247	12.488
ABHD10	731.506	703.891	739.682	757.57	569.419	673.183	-0.136297	0.0822795	0.164766	725.026	666.724
ABHD11	365.981	441.13	454.928	262.524	442.625	371.114	-0.264641	0.00425045	0.0129057	420.68	358.755
ABHD11-AS1	10.0144	12.9462	12.2037	5.00046	11.5267	8.63055	-0.532563	0.255979	0.40041	11.7214	8.38591
ABHD12	828.008	861.643	817.141	661.311	1012.04	809.115	-0.0399344	0.609334	0.734615	835.598	827.49
ABHD12B	3.6416	3.83592	4.23741	4.37541	4.61068	2.15764	-0.0999056	0.88704	0.933222	3.90497	3.71458
ABHD13	541.233	511.136	496.285	690.064	456.457	485.469	0.0517977	0.540481	0.679369	516.218	543.997
ABHD14A	80.5704	114.598	121.529	45.6292	159.069	81.9903	-0.303615	0.12097	0.224232	105.566	95.5627
ABHD14B	1411.12	1534.37	1600.55	875.706	1327.88	1096.08	-0.486478	8.3061e-20	1.99369e-18	1515.35	1099.89
ABHD15	502.541	487.641	520.014	486.295	495.648	563.144	0.0217248	0.780052	0.862371	503.399	515.029
ABHD16A	710.112	911.989	853.583	703.19	1201.08	983.883	0.190195	0.00566627	0.0166407	825.228	962.719
ABHD16B	43.6992	48.4285	57.1202	31.2529	92.2136	73.3597	0.252294	0.201993	0.333643	49.7493	65.6087
ABHD17A	7.7384	16.7821	18.8141	1.87517	20.7481	12.9458	-0.753975	0.116432	0.217575	14.4449	11.8564
ABHD17B	393.748	404.21	395.096	467.543	299.694	407.794	-0.0417812	0.665164	0.777879	397.684	391.677
ABHD17C	99.6887	106.447	115.257	129.387	73.7709	140.247	0.0866704	0.629639	0.750687	107.131	114.468
ABHD2	4577.49	4623.72	4331.14	3507.2	3404.99	3251.56	-0.413275	3.73082e-13	5.24898e-12	4510.78	3387.92
ABHD3	174.797	152.957	166.784	170.641	140.626	138.089	-0.159171	0.207856	0.34091	164.846	149.785
ABHD4	291.783	279.063	271.363	157.515	200.565	189.872	-0.648576	1.22138e-08	1.01101e-07	280.736	182.65
ABHD5	1165.77	1046.73	1090.54	1116.35	901.388	899.735	-0.192761	0.012698	0.0337776	1101.01	972.492
ABHD6	324.557	309.271	289.161	306.278	290.473	256.759	-0.0964023	0.356639	0.508976	307.663	284.503
ABHD8	75.108	114.119	128.478	20.6269	172.901	105.724	-0.503686	0.0210347	0.0523963	105.902	99.7506
ABI1	1842.19	1772.67	1719.71	1818.29	1463.89	1424.04	-0.185115	0.000412466	0.00159175	1778.19	1568.74
ABI2	1297.32	1184.34	1161.73	1407.01	1150.37	1311.84	0.0784715	0.239724	0.381194	1214.46	1289.74
ABI3	0.9104	1.43847	1.18647	1.25012	2.30534	0	0.202955	0.878255	NA	1.17845	1.18515
ABI3BP	147.03	115.078	120.681	283.151	191.343	297.754	1.00393	2.37907e-09	2.1551e-08	127.596	257.416
ABL1	3721.26	4009.97	4090.45	3544.08	5396.8	5150.28	0.231528	0.00028709	0.00114849	3940.56	4697.06
ABL2	2653.81	2392.65	2259.05	4432.29	3819.95	4004.58	0.745132	6.1856e-39	3.10595e-37	2435.17	4085.6
ABLIM1	4578.85	4315.41	3927.06	4093.51	3490.29	3760.76	-0.178696	0.00042069	0.00161812	4273.77	3781.52
ABLIM2	13.2008	14.3847	17.4581	3.75035	16.1374	6.47292	-1.03049	0.036604	0.0838404	15.0145	8.78688
ABLIM3	1503.07	1484.5	1391.23	1201.36	1129.62	1182.39	-0.314429	2.56856e-05	0.000126797	1459.6	1171.12
ABO	11.8352	9.1103	13.2207	16.2515	55.3282	30.2069	1.37005	8.15068e-06	4.38231e-05	11.3887	33.9289
ABR	3572.41	4268.42	4024.86	2605.87	3836.09	3372.39	-0.292123	4.46061e-08	3.40519e-07	3955.23	3271.45
ABRA	14.1112	9.1103	5.25438	11.8761	9.22136	17.2611	0.420804	0.347285	0.498681	9.49196	12.7862
ABRACL	1005.99	936.923	915.958	1281.37	963.632	1156.49	0.241459	0.00937305	0.0258662	952.957	1133.83
ABT1	301.797	355.302	344.416	233.147	428.793	325.803	-0.0690942	0.423086	0.574303	333.839	329.248
ABTB1	74.6528	92.062	96.4434	31.2529	73.7709	60.4139	-0.765491	3.00359e-05	0.000146646	87.7194	55.1459
ABTB2	613.154	744.168	726.122	550.676	1071.98	796.169	0.16077	0.00837328	0.0235044	694.481	806.276
ACAA1	1156.21	988.228	1050.71	1007.59	1194.17	1152.18	0.0689285	0.558575	0.694034	1065.05	1117.98
ACAA2	1037.86	961.377	954.772	832.577	677.77	731.44	-0.407617	1.57632e-06	9.55084e-06	984.668	747.262
ACACA	2390.25	2001.39	1928.19	2038.94	1699.04	1784.37	-0.194413	0.00321665	0.0100966	2106.61	1840.78
ACACB	85.1224	96.3774	98.1383	87.5081	122.183	97.0937	0.117987	0.4983	0.642558	93.2127	102.262
ACAD10	323.647	345.233	345.264	278.151	272.03	209.291	-0.385158	0.000307338	0.00122194	338.048	253.157
ACAD11	42.3336	53.2233	47.9674	19.3768	55.3282	49.6257	-0.35949	0.132322	0.240703	47.8415	41.4436
ACAD8	594.036	648.27	598.83	501.922	444.931	552.356	-0.296765	0.00109787	0.00384605	613.712	499.736
ACAD9	1077	1046.25	1089.01	836.953	1090.43	938.573	-0.177412	0.00451467	0.0136016	1070.75	955.317
ACADL	86.0328	73.3619	71.0189	68.7564	53.0228	58.2562	-0.42506	0.0283911	0.0675159	76.8045	60.0118
ACADM	1248.16	1200.16	1214.78	1434.51	940.579	1279.48	-0.0246298	0.784009	0.864775	1221.03	1218.19
ACADS	228.055	345.712	340.687	162.515	527.923	349.537	0.0514173	0.680272	0.789496	304.818	346.659
ACADSB	456.565	406.607	389.163	390.036	255.893	345.222	-0.33739	0.000597212	0.00221515	417.445	330.384
ACADVL	6304.97	6619.83	6827.99	4763.57	6263.61	5484.72	-0.265111	2.90266e-07	1.96213e-06	6584.26	5503.97
ACAP1	23.2152	34.5233	41.5266	13.1262	48.4122	40.9951	-0.158027	0.557858	0.69376	33.0883	34.1778
ACAP2	2015.17	1941.93	1936.33	2488.98	1869.63	2289.25	0.159027	0.0134648	0.0355789	1964.48	2215.96
ACAP3	485.698	607.513	668.324	248.148	686.992	507.045	-0.400436	1.14034e-05	5.98569e-05	587.178	480.728
ACAT1	1930.5	1832.61	1880.05	1899.55	1655.23	1743.37	-0.0976127	0.0786578	0.158935	1881.05	1766.05
ACAT2	651.391	608.952	658.832	535.05	417.267	466.05	-0.445798	3.12658e-08	2.45215e-07	639.725	472.789
ACBD3	1968.28	1798.09	1856.32	2215.21	1717.48	1995.82	0.065058	0.210177	0.343621	1874.23	1976.17
ACBD4	256.277	272.35	305.602	166.89	373.465	226.552	-0.195403	0.0643436	0.134587	278.076	255.636
ACBD5	1697.44	1573.21	1608.35	1961.43	1586.07	1754.16	0.111806	0.0548761	0.117643	1626.33	1767.22
ACBD6	633.183	647.79	669.341	558.177	580.946	610.612	-0.159506	0.0707052	0.145507	650.105	583.245
ACBD7	18.208	12.4667	16.6106	13.1262	13.832	8.63055	-0.406599	0.290812	0.439132	15.7618	11.8629
ACCS	110.158	119.872	121.868	89.3833	117.572	103.567	-0.163895	0.3271	0.477905	117.3	103.507
ACD	218.041	274.268	294.923	118.761	285.862	228.71	-0.406475	0.000223056	0.000915807	262.411	211.111
ACE	5.9176	5.27439	5.42388	3.12529	4.61068	4.31528	-0.602511	0.390988	0.543612	5.53862	4.01708
ACE2	21.8496	19.1796	19.6616	116.261	73.7709	81.9903	2.13897	2.17647e-24	6.68395e-23	20.2302	90.674
ACER2	131.553	118.434	116.783	85.0079	59.9389	71.2021	-0.763863	4.27696e-06	2.41706e-05	122.257	72.0496
ACER3	796.6	769.101	793.751	1057.6	744.625	867.371	0.163334	0.0104729	0.0284551	786.484	889.865
ACHE	5.9176	15.8232	10.5088	6.87564	11.5267	15.1035	0.0796559	0.856204	0.914785	10.7498	11.1686
ACIN1	2969.72	2761.38	2759.23	2686.5	2856.32	2548.17	-0.0704867	0.428541	0.579355	2830.11	2697
ACKR1	0.4552	0	1.01698	0.625058	0	0	-0.276405	0.855007	NA	0.490726	0.208353
ACKR2	4.0968	10.0693	4.5764	5.62552	6.91602	8.63055	0.29152	0.602572	0.729128	6.24749	7.05737
ACKR3	25.036	31.1668	27.6279	9.37587	25.3587	38.8375	-0.450627	0.0911902	0.17898	27.9436	24.524
ACKR4	5.0072	4.31541	4.06791	61.8807	69.1602	69.0444	3.86601	9.19973e-38	4.50297e-36	4.4635	66.6951
ACLY	17679.5	18881.3	18421.9	17314.7	19922.8	18840.5	0.0296676	0.571245	0.704193	18327.6	18692.7
ACMSD	397.845	406.128	395.943	489.42	451.847	472.523	0.239989	0.00554911	0.0163461	399.972	471.263
ACO1	4314.84	3950.51	3833.67	2237.08	1749.75	1775.74	-1.06507	2.54948e-81	2.59009e-79	4033.01	1920.86
ACO2	1391.55	1666.71	1661.23	852.579	1620.65	1268.69	-0.388157	1.50167e-08	1.22732e-07	1573.16	1247.31
ACOT1	10.9248	20.6181	20.1701	16.2515	11.5267	4.31528	-0.455447	0.326915	0.477755	17.2376	10.6978
ACOT11	6.828	9.58979	7.96632	1.87517	18.4427	2.15764	-0.497643	0.429338	0.580086	8.12804	7.49185
ACOT13	665.502	642.996	617.136	656.311	652.411	630.03	0.0110616	0.884096	0.93143	641.878	646.251
ACOT2	135.194	147.683	143.563	164.39	237.45	161.823	0.375944	0.00385732	0.0118646	142.147	187.888
ACOT4	40.0576	40.2771	39.4926	48.1295	29.9694	36.6799	-0.130807	0.582811	0.713627	39.9424	38.2596
ACOT6	2.7312	0.958979	2.03395	2.50023	0	4.31528	0.104357	0.941121	NA	1.90804	2.27184
ACOT7	554.433	608.952	643.577	444.416	1113.48	800.484	0.283929	0.00853849	0.0239021	602.321	786.127
ACOT8	169.79	182.686	202.209	83.1327	235.145	159.665	-0.354095	0.0112585	0.0303224	184.895	159.314
ACOT9	819.815	751.36	757.648	850.079	684.686	794.011	-0.0085114	0.890663	0.935585	776.274	776.259
ACOX1	3289.73	3285.94	3096.36	2987.15	2289.2	2630.16	-0.292572	6.50173e-10	6.33638e-09	3224.01	2635.51
ACOX2	43.6992	42.6746	47.6284	29.3777	27.6641	12.9458	-0.843181	0.00251414	0.00808616	44.6674	23.3292
ACOX3	275.851	309.75	304.076	208.144	223.618	248.128	-0.386903	0.000329479	0.00129845	296.559	226.63
ACOXL	2.276	1.91796	2.37295	0.625058	0	2.15764	-1.19369	0.367178	NA	2.18897	0.927566
ACP1	1369.7	1329.62	1294.1	1312.62	1196.47	1268.69	-0.0795361	0.202668	0.334475	1331.14	1259.26
ACP2	877.625	946.512	964.942	1383.25	1989.51	1616.07	0.825902	4.61953e-40	2.38822e-38	929.693	1662.94
ACP5	163.872	170.219	182.039	208.769	304.305	271.862	0.59907	4.81225e-08	3.64971e-07	172.043	261.646
ACP6	325.923	328.93	358.993	235.022	246.671	211.449	-0.553741	2.59933e-07	1.76803e-06	337.949	231.047
ACPP	0	0.47949	0	1.25012	0	0	2.39461	0.241486	NA	0.15983	0.416705
ACPT	5.0072	2.39745	7.96632	1.87517	4.61068	2.15764	-0.923819	0.267612	0.413671	5.12366	2.88116
ACRBP	23.2152	18.2206	22.0345	17.5016	34.5801	23.734	0.148583	0.6324	0.752873	21.1568	25.2719
ACRC	54.1688	38.8387	52.3743	42.5039	23.0534	36.6799	-0.474213	0.0770784	0.156267	48.4606	34.0791
ACRV1	4.0968	1.91796	2.88144	3.12529	0	0	-0.907361	0.351519	0.50352	2.9654	1.04176
ACSBG1	5.9176	3.35643	2.37295	6.25058	0	0	-0.886061	0.384354	0.536995	3.88232	2.08353
ACSBG2	5.4624	4.7949	5.76287	8.12575	6.91602	12.9458	0.661388	0.240606	0.382065	5.34006	9.3292
ACSF2	361.429	407.087	425.775	317.529	412.656	401.321	-0.0946412	0.287843	0.436272	398.097	377.169
ACSF3	318.185	375.92	426.283	222.521	495.648	362.483	-0.133673	0.125598	0.231059	373.463	360.217
ACSL1	3810.93	3587.06	3497.05	4460.41	3414.21	3745.66	0.0912969	0.0795537	0.160318	3631.68	3873.43
ACSL3	1996.05	1867.61	1929.38	2234.58	1876.55	2190	0.108935	0.0372348	0.0850437	1931.01	2100.38
ACSL4	5361.34	4641.94	4603.52	5856.79	4391.67	5329.37	0.0824925	0.0758777	0.154227	4868.93	5192.61
ACSL5	117.897	102.131	117.969	541.3	461.068	560.986	2.18483	1.83227e-97	2.10638e-95	112.666	521.118
ACSL6	2.7312	0.47949	0.847481	1.25012	2.30534	4.31528	0.816451	0.401719	0.553687	1.35272	2.62358
ACSM1	11.38	22.536	17.9666	38.1285	27.6641	23.734	0.783689	0.0149058	0.0388984	17.2942	29.8422
ACSM2A	2.276	2.87694	3.22043	2.50023	0	0	-1.20443	0.338438	NA	2.79112	0.833411
ACSM2B	4.0968	5.75388	6.10186	3.12529	4.61068	2.15764	-0.791788	0.324096	0.475026	5.31751	3.29787
ACSM3	254.912	246.458	232.21	225.021	163.679	146.719	-0.451028	9.13022e-05	0.000407097	244.526	178.473
ACSM5	89.2192	107.406	106.105	408.163	511.786	416.424	2.1399	2.52676e-79	2.48048e-77	100.91	445.458
ACSM6	1.3656	2.87694	1.52547	0.625058	2.30534	0	-1.27018	0.272637	0.419592	1.92267	0.9768
ACSS1	179.349	155.355	177.971	194.393	255.893	278.335	0.48054	9.72884e-05	0.000431586	170.891	242.874
ACSS2	929.518	891.851	865.109	682.563	654.717	610.612	-0.447703	2.53182e-11	2.94156e-10	895.492	649.297
ACSS3	470.221	420.992	435.266	448.792	343.496	399.163	-0.172165	0.0343177	0.0792058	442.16	397.15
ACTA1	0.9104	0.958979	1.35597	1.25012	0	2.15764	0.304503	0.841216	NA	1.07512	1.13592
ACTA2	239.89	260.363	219.159	153.139	269.725	179.084	-0.297411	0.0172331	0.0441282	239.804	200.649
ACTA2-AS1	3.1864	3.83592	2.71194	3.75035	2.30534	0	-0.808155	0.345534	0.496785	3.24475	2.01856
ACTB	48214.8	51279.5	55845.6	31674.8	63966.3	47043	-0.180899	0.00593544	0.0173293	51780	47561.4
ACTBL2	207.571	210.016	199.836	144.388	189.038	103.567	-0.499884	0.000495644	0.00187546	205.808	145.664
ACTG1	30466.1	36396.1	35985.2	17656.6	28966.6	21388.7	-0.61622	2.29123e-17	4.57043e-16	34282.5	22670.6
ACTG1P17	5.9176	6.23336	2.71194	0	2.30534	0	-3.20606	0.0136407	0.0360057	4.9543	0.768447
ACTG1P20	28.2224	32.6053	34.2382	41.2538	20.7481	17.2611	-0.141164	0.622652	0.744905	31.6886	26.421
ACTG1P4	12.2904	12.9462	12.2037	11.8761	11.5267	2.15764	-0.539866	0.227704	0.366381	12.4801	8.52015
ACTG2	4.0968	0.958979	1.35597	1.25012	0	0	-1.56052	0.29816	NA	2.13725	0.416705
ACTL10	35.0504	43.6336	43.2215	34.3782	46.1068	23.734	-0.206975	0.403097	0.554973	40.6352	34.7397
ACTL6A	1449.81	1333.94	1342.58	1242.62	1025.88	1124.13	-0.294274	5.71059e-06	3.15581e-05	1375.44	1130.87
ACTL7A	0.9104	1.91796	0.338992	1.25012	0	0	-0.457879	0.768982	NA	1.05578	0.416705
ACTN1	9373.93	10855.6	10352.3	7818.85	11658.1	10585.4	-0.0428645	0.587022	0.717015	10194	10020.8
ACTN1-AS1	1.8208	1.91796	2.37295	1.87517	4.61068	0	0.135364	0.890992	NA	2.03723	2.16195
ACTN2	45.9752	28.7694	37.1197	48.7545	43.8015	73.3597	0.521092	0.0312841	0.0732762	37.2881	55.3052
ACTN4	9647.05	13152.9	13075.1	7327.56	18521.1	12702	0.0150013	0.861497	0.918139	11958.3	12850.2
ACTR10	1467.56	1303.25	1327.83	1253.24	892.167	947.203	-0.410098	6.41413e-09	5.52665e-08	1366.22	1030.87
ACTR1A	4439.56	4528.3	4540.97	3568.46	3960.58	3885.91	-0.242555	4.89606e-09	4.27555e-08	4502.95	3804.98
ACTR1B	1334.19	1585.67	1557.33	840.078	1254.11	1169.44	-0.465291	4.42005e-14	6.73961e-13	1492.4	1087.87
ACTR2	6558.97	4924.84	5162.52	6985.02	4728.25	6093.17	0.0893213	0.251996	0.395738	5548.78	5935.48
ACTR3	9151.34	8407.85	8752.45	10692.9	8529.76	9625.23	0.125403	0.00425386	0.0129114	8770.54	9615.95
ACTR3B	78.7496	70.9645	79.8327	61.2557	64.5495	58.2562	-0.288786	0.110906	0.209623	76.5156	61.3538
ACTR3C	71.0112	50.8259	54.0693	55.0051	41.4961	53.941	-0.23501	0.267652	0.413671	58.6355	50.1474
ACTR5	155.223	166.862	155.937	140.013	140.626	127.301	-0.20481	0.123814	0.228533	159.341	135.98
ACTR6	439.723	406.607	406.791	553.801	414.961	491.942	0.194643	0.0533227	0.114961	417.707	486.901
ACTR8	1210.83	1094.67	1106.3	1220.11	1009.74	1141.39	-0.0194839	0.781125	0.863064	1137.27	1123.75
ACTRT3	133.374	118.913	121.19	122.511	87.603	118.67	-0.208325	0.150397	0.266315	124.492	109.595
ACVR1	783.854	788.76	733.749	1261.37	988.991	1152.18	0.554711	1.06079e-13	1.57086e-12	768.788	1134.18
ACVR1B	1626.43	1468.2	1535.47	1463.89	1567.63	1443.46	-0.0463561	0.498412	0.642654	1543.36	1491.66
ACVR1C	15.0216	16.3026	12.8817	25.0023	32.2748	40.9951	1.10536	0.000232375	0.000949828	14.7353	32.7574
ACVR2A	373.719	297.284	328.823	413.788	336.58	407.794	0.188537	0.0414241	0.0930032	333.275	386.054
ACVR2B	409.68	393.661	382.892	422.539	361.939	386.217	-0.0164222	0.837966	0.902973	395.411	390.232
ACVR2B-AS1	18.208	11.5078	12.7122	16.2515	13.832	15.1035	0.145625	0.690272	0.79658	14.1427	15.0623
ACVRL1	5.9176	8.63081	11.0173	19.3768	18.4427	15.1035	1.10657	0.003289	0.0102959	8.52189	17.641
ACY1	2.276	1.91796	1.35597	0.625058	6.91602	4.31528	0.607015	0.499834	0.64406	1.84998	3.95212
ACY3	6.3728	3.83592	4.23741	15.0014	23.0534	6.47292	1.75595	0.000157813	0.000666598	4.81537	14.8426
ACYP1	107.882	108.365	87.2906	79.3824	69.1602	75.5174	-0.455542	0.0222313	0.0549229	101.179	74.6866
ACYP2	96.0472	75.7594	86.1041	83.7578	73.7709	77.675	-0.157295	0.33738	0.488554	85.9702	78.4012
ADA	114.255	111.721	114.41	71.2566	69.1602	73.3597	-0.664751	6.19809e-05	0.00028675	113.462	71.2589
ADAL	182.99	163.985	180.683	183.142	119.878	179.084	-0.168785	0.201396	0.332942	175.886	160.701
ADAM10	6679.15	6069.38	6000	9311.49	6863	8354.38	0.377806	8.77181e-19	1.95011e-17	6249.51	8176.29
ADAM11	4.552	3.83592	5.93237	0.625058	2.30534	2.15764	-1.80699	0.072167	0.147837	4.77343	1.69601
ADAM12	1354.22	1414.01	1295.29	951.963	984.381	1014.09	-0.469872	4.90085e-13	6.76441e-12	1354.51	983.478
ADAM15	2121.69	2942.63	2805.67	1637.03	3381.93	2541.7	-0.10718	0.140244	0.25194	2623.33	2520.22
ADAM17	1558.15	1488.82	1499.7	1815.17	1576.85	1667.85	0.147976	0.00665215	0.019131	1515.56	1686.63
ADAM18	2.276	1.91796	1.52547	5.62552	4.61068	6.47292	1.58996	0.0207696	0.0518098	1.90647	5.56971
ADAM19	2045.67	2287.17	2081.75	1893.3	2210.82	2198.63	-0.0304576	0.694358	0.799711	2138.2	2100.92
ADAM1A	86.0328	70.0055	76.6123	82.5077	62.2442	77.675	-0.0589023	0.757321	0.846993	77.5502	74.1423
ADAM20	17.2976	14.3847	10.0003	10.626	11.5267	21.5764	-0.0532486	0.893089	0.937302	13.8942	14.5764
ADAM20P1	5.9176	7.19234	7.62733	4.37541	11.5267	15.1035	0.309671	0.536407	0.675642	6.91242	10.3352
ADAM21	6.3728	7.19234	7.62733	8.75081	9.22136	6.47292	0.22045	0.648003	0.76472	7.06416	8.14836
ADAM21P1	0.4552	0	0.677985	0.625058	0	2.15764	1.12628	0.535466	NA	0.377728	0.927566
ADAM22	62.3624	58.9772	55.0863	66.2562	39.1908	47.4681	-0.202574	0.339656	0.490885	58.8086	50.9717
ADAM23	1.3656	1.91796	0.677985	1.87517	0	0	-0.349023	0.797659	NA	1.32051	0.625058
ADAM28	80.5704	58.0182	76.7818	87.5081	85.2976	75.5174	0.161816	0.372863	0.52497	71.7901	82.7744
ADAM32	24.5808	11.5078	17.1191	16.2515	27.6641	36.6799	0.47894	0.199714	0.330912	17.7359	26.8652
ADAM33	1.3656	0.958979	1.01698	0	2.30534	0	-1.15521	0.520237	NA	1.11385	0.768447
ADAM7	1.3656	0.958979	0.508489	1.25012	0	2.15764	0.605549	0.62094	0.743375	0.944356	1.13592
ADAM8	27.312	43.1541	45.2555	15.0014	57.6335	34.5222	-0.302877	0.217091	0.352617	38.5738	35.719
ADAM9	9218.71	8212.7	8140.9	9890.92	7817.41	8820.43	0.0463408	0.326254	0.477227	8524.1	8842.92
ADAMTS1	11491.5	10406.4	10230.3	11736.7	11888.6	11064.4	0.109936	0.0965472	0.187473	10709.4	11563.2
ADAMTS10	33.2296	30.2078	34.5772	13.1262	25.3587	34.5222	-0.527943	0.0827446	0.165489	32.6716	24.3357
ADAMTS12	271.754	242.142	238.651	245.023	225.923	258.917	-0.0585965	0.589851	0.719443	250.849	243.288
ADAMTS13	38.692	51.7849	56.2728	28.7527	48.4122	34.5222	-0.359562	0.118997	0.221303	48.9165	37.229
ADAMTS14	490.705	609.431	682.9	211.895	578.641	431.528	-0.659823	1.24642e-09	1.16658e-08	594.346	407.354
ADAMTS15	162.962	199.468	192.548	141.263	242.061	202.818	0.0405325	0.767905	0.854185	184.992	195.381
ADAMTS16	17.7528	16.3026	19.8311	4.37541	13.832	0	-1.72171	0.00233412	0.00756424	17.9622	6.06915
ADAMTS17	10.9248	16.7821	16.1021	10.626	20.7481	6.47292	-0.237664	0.5622	0.696873	14.603	12.6157
ADAMTS18	30.0432	29.2489	32.3738	15.0014	16.1374	17.2611	-0.976124	0.00370257	0.011447	30.5553	16.1333
ADAMTS19	5.4624	6.71285	5.25438	3.12529	2.30534	4.31528	-0.817644	0.255684	0.400094	5.80988	3.24864
ADAMTS2	60.0864	74.3209	79.3242	47.5044	103.74	81.9903	0.0312519	0.855347	0.914372	71.2438	77.745
ADAMTS20	0.4552	0.47949	0.338992	0.625058	0	0	0.31261	0.839996	NA	0.424561	0.208353
ADAMTS3	2789.92	2458.82	2354.13	3080.91	2289.2	2660.37	0.0752079	0.218229	0.35412	2534.29	2676.83
ADAMTS5	1373.34	1217.9	1179.35	1675.16	1217.22	1588.02	0.240371	9.56147e-05	0.000424592	1256.87	1493.47
ADAMTS6	149.761	133.298	128.987	190.643	163.679	146.719	0.277793	0.0283519	0.0674501	137.348	167.014
ADAMTS7	144.298	210.496	228.989	106.885	308.916	215.764	-0.0106102	0.922199	0.954368	194.595	210.521
ADAMTS8	0.9104	0.958979	0.508489	3.75035	11.5267	10.7882	3.41841	4.21726e-05	0.000200469	0.792622	8.68842
ADAMTS9	1944.16	1928.51	1863.27	3239.05	2987.72	3089.74	0.698653	1.26704e-25	4.06242e-24	1911.98	3105.5
ADAMTS9-AS1	45.9752	35.9617	39.6621	48.7545	53.0228	60.4139	0.352873	0.1139	0.21401	40.533	54.0637
ADAMTS9-AS2	45.9752	35.9617	35.5942	28.1276	18.4427	28.0493	-0.677919	0.0101762	0.0278059	39.177	24.8732
ADAMTSL1	116.986	150.56	141.36	125.012	142.931	127.301	-0.0366705	0.790596	0.869298	136.302	131.748
ADAMTSL3	97.4128	104.049	85.9346	323.155	272.03	319.331	1.67808	8.38359e-40	4.29604e-38	95.7989	304.839
ADAMTSL4	69.6456	112.68	92.3754	98.7592	232.839	146.719	0.740731	1.90304e-05	9.60256e-05	91.567	159.439
ADAMTSL4-AS1	14.5664	12.9462	12.8817	21.877	13.832	21.5764	0.620965	0.0727437	0.148739	13.4648	19.0952
ADAMTSL5	37.3264	53.2233	50.6794	25.6274	39.1908	45.3104	-0.391457	0.0955777	0.186045	47.0764	36.7095
ADAP1	19.5736	28.2899	28.1364	13.1262	34.5801	19.4187	-0.25151	0.45965	0.606938	25.3333	22.375
ADAP2	264.471	257.486	246.109	157.515	147.542	125.143	-0.836334	1.47893e-11	1.76643e-10	256.022	143.4
ADAR	7977.83	7188.51	6967.65	22328.9	19973.5	20545	1.50787	3.03212e-164	4.9517e-162	7378	20949.2
ADARB1	127.911	113.639	122.376	124.387	154.458	131.616	0.185026	0.27649	0.42362	121.309	136.82
ADARB2	1.3656	4.31541	2.71194	0	2.30534	0	-2.34402	0.0876008	0.173265	2.79765	0.768447
ADAT1	641.376	587.854	595.101	816.951	707.74	729.282	0.307944	3.29942e-05	0.000159884	608.111	751.324
ADAT2	269.933	242.622	254.244	289.402	200.565	267.547	-0.0297518	0.767729	0.854185	255.6	252.505
ADAT3	4.552	11.9872	10.0003	3.75035	27.6641	15.1035	0.418914	0.314401	0.464911	8.84651	15.506
ADCK1	174.342	181.727	183.395	98.1341	145.236	107.882	-0.636622	1.02088e-06	6.34836e-06	179.821	117.084
ADCK2	366.436	416.676	393.909	219.395	336.58	284.808	-0.511271	3.63927e-08	2.82896e-07	392.341	280.261
ADCK3	138.381	203.304	183.395	81.2575	145.236	135.931	-0.581235	8.27365e-05	0.00037249	175.026	120.808
ADCK4	304.073	435.856	432.385	185.017	456.457	286.966	-0.406866	5.99051e-05	0.000277882	390.771	309.48
ADCK5	78.7496	109.324	137.292	50.0046	140.626	84.1479	-0.339066	0.0449534	0.099754	108.455	91.5928
ADCY1	12.2904	11.9872	12.3732	6.87564	18.4427	4.31528	-0.417847	0.35507	0.50711	12.217	9.87788
ADCY10	8.6488	6.23336	7.28834	11.251	11.5267	6.47292	0.451639	0.33116	0.482103	7.39017	9.75022
ADCY10P1	115.166	105.008	96.4434	116.886	80.6869	81.9903	-0.180031	0.364708	0.516904	105.539	93.1877
ADCY2	13.2008	7.67183	8.64431	3.75035	11.5267	12.9458	-0.304602	0.583029	0.713784	9.83898	9.40763
ADCY3	237.614	288.173	274.245	150.014	274.336	196.345	-0.410832	6.90597e-05	0.0003164	266.677	206.898
ADCY4	3.1864	2.87694	2.54244	3.75035	9.22136	10.7882	1.36825	0.0339707	0.0785397	2.86859	7.91997
ADCY5	77.384	95.8979	108.647	35.0032	76.0762	36.6799	-0.982656	1.39436e-06	8.51328e-06	93.9763	49.2531
ADCY6	1870.87	1985.57	1956.5	1638.9	2192.38	1903.04	-0.029964	0.519128	0.661012	1937.64	1911.44
ADCY7	678.248	728.345	749.512	649.435	836.839	791.853	0.0646844	0.371183	0.523069	718.702	759.376
ADCY8	7.7384	10.0693	6.27136	11.251	13.832	6.47292	0.473922	0.284012	0.432075	8.02635	10.5187
ADCY9	391.927	488.12	468.996	438.166	693.908	623.558	0.350768	0.000624871	0.00230553	449.681	585.21
ADCYAP1	0	0.47949	0.169496	0	2.30534	6.47292	3.35622	0.0288269	NA	0.216329	2.92609
ADD1	5377.73	5463.3	5357.95	4743.57	5751.83	5601.23	-0.0171004	0.737109	0.832541	5399.66	5365.54
ADD2	42.3336	36.9207	30.3398	20.6269	32.2748	10.7882	-0.793654	0.0191488	0.048249	36.5314	21.23
ADD3	3712.61	3310.4	3299.24	4416.04	3411.9	3989.47	0.185381	0.000164065	0.00069131	3440.75	3939.14
ADD3-AS1	1.8208	1.91796	1.69496	0.625058	6.91602	0	0.0744221	0.941349	0.965346	1.81124	2.51369
ADGB	2.276	1.91796	1.35597	1.25012	2.30534	2.15764	-0.295282	0.782898	0.863956	1.84998	1.90437
ADGRA2	20.484	18.2206	26.6109	11.251	25.3587	12.9458	-0.489639	0.159211	0.277845	21.7718	16.5185
ADGRA3	1415.22	1327.23	1300.71	1023.22	839.144	867.371	-0.575063	4.79551e-22	1.29716e-20	1347.72	909.912
ADGRB1	14.1112	17.2616	14.0682	3.12529	9.22136	8.63055	-1.28886	0.0103162	0.028118	15.147	6.9924
ADGRB2	64.1832	126.106	105.935	23.1271	103.74	73.3597	-0.787976	5.45415e-05	0.00025476	98.7414	66.7424
ADGRB3	10.9248	9.1103	7.45783	23.1271	9.22136	23.734	0.99984	0.00919753	0.025482	9.16431	18.6942
ADGRD1	0	2.39745	1.86446	0.625058	2.30534	0	-0.520362	0.740987	NA	1.42064	0.9768
ADGRE2	48.2512	43.1541	54.4083	76.2571	62.2442	51.7833	0.393421	0.0561875	0.119971	48.6045	63.4282
ADGRE5	574.462	796.912	750.699	343.157	696.213	625.715	-0.414577	0.000109985	0.000481071	707.358	555.028
ADGRF1	470.221	389.825	434.588	228.146	170.595	187.715	-1.13196	9.18054e-30	3.47984e-28	431.545	195.485
ADGRF2	15.932	21.0975	20.3395	11.8761	6.91602	19.4187	-0.613015	0.129532	0.236762	19.123	12.737
ADGRF3	18.6632	21.0975	16.4411	16.2515	29.9694	25.8917	0.306758	0.330863	0.481872	18.734	24.0375
ADGRF4	18.6632	19.1796	16.4411	21.877	23.0534	19.4187	0.219316	0.500498	0.644626	18.0946	21.4497
ADGRF5	1.3656	0	0.847481	0.625058	0	0	-0.72133	0.660999	NA	0.737693	0.208353
ADGRG1	4794.16	9051.33	7216.47	3539.7	8179.35	6384.45	-0.277156	0.158835	0.277487	7020.65	6034.5
ADGRG2	10.4696	12.4667	10.0003	18.7517	36.8855	25.8917	1.2081	0.000134291	0.000577233	10.9789	27.1763
ADGRG6	1829.9	1545.87	1620.38	1942.68	1496.17	1689.43	0.0286422	0.651253	0.767332	1665.39	1709.43
ADGRL1	139.746	191.796	193.734	84.3828	239.755	170.453	-0.211055	0.0832725	0.166355	175.092	164.864
ADGRL2	2280.55	2079.55	2045.99	2362.72	1807.39	2218.05	-0.0139616	0.777379	0.860395	2135.36	2129.39
ADGRL3	14.1112	22.0565	14.0682	18.7517	27.6641	10.7882	0.209623	0.580285	0.711472	16.7453	19.068
ADGRL4	1263.63	1174.27	1191.22	1118.85	700.824	1027.04	-0.374714	1.82594e-07	1.27016e-06	1209.71	948.905
ADGRV1	18.6632	15.3437	15.2547	13.7513	13.832	10.7882	-0.382345	0.331046	0.482023	16.4205	12.7905
ADH1A	4.552	2.87694	3.22043	5.62552	4.61068	4.31528	0.339126	0.612442	0.736989	3.54979	4.85049
ADH1B	0.4552	0.958979	0.677985	0.625058	0	2.15764	0.27021	0.841474	NA	0.697388	0.927566
ADH1C	3.6416	5.27439	3.72892	2.50023	6.91602	2.15764	-0.239018	0.729104	0.826814	4.21497	3.85796
ADH4	1.8208	2.39745	1.69496	3.12529	2.30534	8.63055	1.16649	0.0882135	0.174292	1.97107	4.68706
ADH5	3120.85	2945.03	2939.57	4497.29	3273.58	3581.68	0.324271	6.31716e-10	6.18409e-09	3001.82	3784.19
ADH6	14.1112	13.4257	15.2547	19.3768	13.832	23.734	0.378245	0.314012	0.46472	14.2639	18.981
ADHFE1	65.0936	59.4567	63.0526	51.2548	50.7175	30.2069	-0.475101	0.0310086	0.07276	62.5343	44.0597
ADI1	1183.97	1123.44	1169.02	931.962	820.701	826.376	-0.427336	4.34208e-11	4.90139e-10	1158.81	859.679
ADIG	0	0	1.18647	0	0	0	-0.597373	0.771091	NA	0.395491	0
ADIPOR1	1935.05	1831.65	1838.7	1521.39	1841.97	1719.64	-0.155009	0.0180505	0.0459185	1868.47	1694.33
ADIPOR2	2249.14	1740.07	1769.54	2082.07	1712.87	1993.66	0.00791098	0.919544	0.952919	1919.58	1929.53
ADIRF	526.666	729.304	790.022	393.162	855.281	694.76	-0.138293	0.110794	0.209485	681.997	647.734
ADK	738.789	663.134	722.393	635.684	382.687	530.779	-0.464859	4.02218e-08	3.10166e-07	708.105	516.383
ADM	118.807	119.872	107.291	201.894	299.694	291.281	1.18562	1.59306e-21	4.21136e-20	115.324	264.29
ADM2	93.7712	148.642	138.478	101.884	248.977	189.872	0.41609	0.00104364	0.00367079	126.964	180.244
ADM5	15.932	13.4257	27.9669	10.626	27.6641	19.4187	-0.102999	0.826563	0.895092	19.1082	19.2363
ADNP	1432.51	1433.19	1361.56	2809.01	2114	2781.2	0.852866	5.30894e-13	7.31036e-12	1409.09	2568.07
ADNP-AS1	20.0288	15.8232	16.4411	17.5016	2.30534	8.63055	-0.642128	0.108352	0.205843	17.431	9.47917
ADNP2	1148.47	1186.26	1168.51	1300.75	1244.88	1199.65	0.101688	0.0503704	0.109788	1167.74	1248.43
ADO	718.305	812.735	779.344	1038.22	818.396	707.705	0.15158	0.123479	0.228107	770.128	854.774
ADORA1	583.111	655.942	626.289	255.649	474.9	381.902	-0.795494	1.13577e-19	2.6941e-18	621.78	370.817
ADORA2A	0	0	0.169496	0	0	0	1.2128	0.496226	0.640591	0.0564987	0
ADORA2A-AS1	1.8208	1.43847	1.86446	1.25012	2.30534	0	-0.454104	0.652148	0.768105	1.70791	1.18515
ADORA2B	160.686	152.478	149.835	93.1336	87.603	92.7785	-0.768474	6.9776e-08	5.19279e-07	154.333	91.1717
ADPGK	979.135	945.074	907.991	1168.86	984.381	1152.18	0.218696	0.00127577	0.0043996	944.067	1101.81
ADPGK-AS1	5.0072	4.31541	5.42388	1.87517	6.91602	8.63055	-0.0773324	0.892519	0.936858	4.91549	5.80725
ADPRH	235.338	243.581	226.955	226.271	209.786	220.079	-0.1088	0.271356	0.418063	235.291	218.712
ADPRHL1	7.7384	1.91796	5.42388	0	6.91602	12.9458	-0.181158	0.815941	0.887449	5.02674	6.62062
ADPRHL2	990.06	1140.23	1166.81	1458.89	1853.49	1780.05	0.620528	8.14616e-26	2.62631e-24	1099.03	1697.48
ADPRM	136.105	133.778	125.766	189.393	163.679	217.922	0.498893	0.000182359	0.000760873	131.883	190.331
ADRA1B	123.814	142.888	143.055	39.3787	136.015	92.7785	-0.80846	4.66928e-07	3.06427e-06	136.586	89.3907
ADRA1D	0.9104	0.958979	1.01698	1.87517	2.30534	4.31528	1.57674	0.0967789	0.187818	0.962119	2.83193
ADRA2A	18.6632	12.9462	18.1361	21.252	13.832	12.9458	0.0722722	0.845627	0.908168	16.5818	16.01
ADRA2C	11.38	13.9052	11.8647	4.37541	6.91602	10.7882	-0.805756	0.11749	0.219082	12.3833	7.35987
ADRB1	0	0.47949	0.169496	0	0	0	0.417513	0.824646	NA	0.216329	0
ADRB2	126.546	104.529	113.223	151.264	172.901	131.616	0.396383	0.00390508	0.0119946	114.766	151.927
ADRBK1	693.269	840.545	895.957	415.664	982.075	720.651	-0.284986	1.54827e-05	7.94086e-05	809.924	706.13
ADRBK2	46.4304	49.8669	48.6454	51.8798	39.1908	58.2562	0.000568521	0.997854	0.999055	48.3142	49.7756
ADRM1	726.044	964.254	980.027	460.043	1641.4	994.671	0.0372719	0.577395	0.709125	890.108	1032.04
ADSL	2133.07	1908.85	1839.2	1515.77	1348.62	1298.9	-0.492154	3.83397e-09	3.3973e-08	1960.37	1387.76
ADSS	1300.51	1168.04	1179.19	1602.65	1224.14	1380.89	0.196024	0.000606695	0.0022451	1215.91	1402.56
ADSSL1	55.5344	56.1003	58.3067	41.2538	29.9694	49.6257	-0.48104	0.0431165	0.0962343	56.6471	40.283
ADTRP	30.0432	23.495	27.4584	21.252	9.22136	21.5764	-0.751749	0.0233014	0.0571705	26.9989	17.3499
AEBP1	246.718	426.266	370.18	230.021	481.816	392.69	0.0254416	0.860522	0.917409	347.721	368.176
AEBP2	532.584	589.772	510.353	852.579	606.305	759.489	0.424391	5.41444e-07	3.52372e-06	544.236	739.458
AEN	1354.67	1505.6	1442.07	1350.75	1892.68	1611.76	0.160947	0.00194958	0.00643989	1434.12	1618.4
AES	2513.16	3467.19	3293.14	1777.67	3430.35	2608.59	-0.285488	1.27391e-05	6.62512e-05	3091.16	2605.53
AFAP1	702.828	921.1	819.345	684.439	793.037	778.908	-0.111536	0.17873	0.304102	814.424	752.128
AFAP1-AS1	20.9392	18.7001	24.0685	22.5021	20.7481	19.4187	0.0433825	0.894643	0.937849	21.2359	20.8896
AFAP1L1	530.763	529.357	534.761	495.046	622.442	630.03	0.112179	0.179593	0.305302	531.627	582.506
AFAP1L2	251.725	264.678	265.77	136.263	182.122	140.247	-0.776801	4.6708e-12	5.90576e-11	260.725	152.877
AFF1	2511.79	2546.57	2309.89	4212.27	3939.83	4140.51	0.737896	2.01518e-16	3.74609e-15	2456.09	4097.53
AFF2	54.1688	48.9079	45.425	53.1299	59.9389	49.6257	0.0894473	0.647143	0.764006	49.5006	54.2315
AFF3	49.6168	55.1413	50.6794	41.2538	43.8015	47.4681	-0.275145	0.195918	0.325992	51.8125	44.1745
AFF4	6186.16	5555.85	5345.4	9906.54	7388.62	8861.42	0.604889	7.72621e-23	2.16012e-21	5695.8	8718.86
AFG3L1P	247.173	244.06	246.787	212.52	262.809	224.394	-0.0623339	0.537316	0.676493	246.007	233.241
AFG3L2	1754.34	1612.52	1590.55	1595.15	1288.69	1421.88	-0.207234	0.00824089	0.02317	1652.47	1435.24
AFMID	208.937	231.593	214.074	125.012	140.626	110.04	-0.793984	1.39602e-09	1.29686e-08	218.201	125.226
AFP	4.552	6.23336	6.10186	4.37541	2.30534	6.47292	-0.598517	0.447115	0.596175	5.62908	4.38455
AFTPH	1216.29	1126.32	1134.1	1482.01	1152.67	1320.47	0.174079	0.00156822	0.0052912	1158.9	1318.39
AGA	604.505	581.621	589.338	675.688	666.243	586.878	0.11303	0.187067	0.314854	591.822	642.936
AGAP1	880.812	919.661	845.956	576.929	721.572	627.873	-0.457632	2.23587e-11	2.6151e-10	882.143	642.124
AGAP1-IT1	8.1936	6.71285	7.11884	5.00046	9.22136	8.63055	-0.0409324	0.940689	0.964889	7.34176	7.61746
AGAP11	10.0144	8.15132	14.9157	12.5012	9.22136	12.9458	0.0418842	0.922846	0.954641	11.0271	11.5561
AGAP2	0.9104	2.39745	1.69496	1.25012	0	0	-1.11387	0.381139	NA	1.6676	0.416705
AGAP2-AS1	10.9248	14.3847	11.5257	4.37541	23.0534	17.2611	0.00647187	0.987371	0.993673	12.2784	14.8966
AGAP3	564.903	747.045	726.969	350.032	825.312	619.242	-0.268592	0.000106367	0.000466646	679.639	598.196
AGAP4	7.7384	6.71285	7.28834	3.75035	4.61068	8.63055	-0.48224	0.421881	0.573259	7.24653	5.66386
AGAP5	11.8352	11.5078	13.2207	13.1262	13.832	19.4187	0.298861	0.451368	0.599469	12.1879	15.459
AGAP6	52.348	55.6208	48.3064	48.1295	29.9694	34.5222	-0.400716	0.0675217	0.140194	52.0917	37.5404
AGBL2	11.8352	8.63081	8.8138	56.2552	43.8015	51.7833	2.34575	1.29791e-16	2.45451e-15	9.75994	50.6133
AGBL3	40.968	33.5643	37.9672	48.7545	53.0228	60.4139	0.480551	0.0240824	0.0587568	37.4998	54.0637
AGBL4	6.3728	1.91796	2.03395	0	0	6.47292	-1.01266	0.426797	0.57771	3.44157	2.15764
AGBL5	1165.31	1139.75	1095.62	645.06	806.869	649.449	-0.69499	5.10255e-22	1.37384e-20	1133.56	700.459
AGER	50.5272	43.1541	56.6117	52.5049	62.2442	47.4681	0.169413	0.435124	0.585143	50.0977	54.0724
AGFG1	2856.38	2660.21	2555.66	3120.29	2600.42	2701.36	0.0586619	0.292865	0.441394	2690.75	2807.36
AGFG2	146.119	167.821	168.649	84.3828	147.542	105.724	-0.542504	9.48729e-05	0.000421513	160.863	112.55
AGGF1	1280.48	1207.83	1218.85	1478.26	1205.69	1376.57	0.121742	0.0227526	0.0560285	1235.72	1353.51
AGK	644.563	609.431	609.508	653.811	576.335	597.666	-0.039585	0.605125	0.731155	621.168	609.271
AGL	1099.31	1015.08	1002.23	1253.24	818.396	1119.81	0.0110492	0.865978	0.920556	1038.87	1063.82
AGMAT	88.3088	91.5825	81.0192	61.2557	76.0762	81.9903	-0.276329	0.106546	0.203229	86.9702	73.1074
AGMO	8.6488	9.58979	7.62733	16.2515	16.1374	21.5764	0.976942	0.00819584	0.0230619	8.62197	17.9884
AGO1	982.776	987.749	888.16	757.57	726.182	750.858	-0.35384	1.46588e-06	8.92503e-06	952.895	744.87
AGO2	609.968	661.216	665.781	625.683	816.091	841.479	0.222826	0.00847706	0.0237461	645.655	761.084
AGO3	343.221	317.902	278.821	359.408	371.16	377.587	0.219406	0.0266115	0.0639364	313.315	369.385
AGO4	560.351	535.59	496.454	566.303	438.015	530.779	-0.0559974	0.470106	0.616706	530.798	511.699
AGPAT1	1205.37	1293.66	1238.34	757.57	1208	850.11	-0.434335	1.13607e-09	1.06729e-08	1245.79	938.56
AGPAT2	165.693	256.527	278.821	123.136	359.633	297.754	0.0350381	0.76365	0.851511	233.68	260.175
AGPAT3	2717.54	2868.31	2801.6	2633.99	3739.26	3484.59	0.215435	3.50625e-05	0.000169016	2795.82	3285.95
AGPAT4	1278.66	1200.16	1207.32	1135.73	1127.31	1169.44	-0.106017	0.0964285	0.187304	1228.71	1144.16
AGPAT4-IT1	74.1976	66.1696	70.3409	66.8812	82.9923	73.3597	0.0859472	0.698254	0.802875	70.236	74.4111
AGPAT5	1172.59	1085.08	1093.25	1230.11	809.175	1070.19	-0.119224	0.0761567	0.154722	1116.98	1036.49
AGPAT6	3136.33	3121	3079.24	2649.62	2648.84	2640.95	-0.231957	3.07774e-06	1.78495e-05	3112.19	2646.47
AGPAT9	741.065	669.367	677.646	598.181	578.641	614.927	-0.241848	0.00433089	0.0131252	696.026	597.249
AGPS	5075.93	4609.33	4630.13	5473.01	3988.24	4638.92	-0.0339186	0.49956	0.643849	4771.8	4700.06
AGR2	3.1864	3.83592	4.4069	5.00046	2.30534	2.15764	-0.177196	0.795786	0.872916	3.80974	3.15448
AGRN	2662.92	4860.59	4745.56	2790.88	13615.3	7262.61	0.711566	2.19417e-17	4.3969e-16	4089.69	7889.61
AGRP	5.0072	6.23336	4.4069	2.50023	13.832	0	-0.154816	0.820558	0.89125	5.21582	5.44409
AGT	30.4984	38.8387	35.5942	29.3777	62.2442	45.3104	0.303143	0.225143	0.36313	34.9771	45.6441
AGTPBP1	1370.61	1250.03	1290.04	1330.75	965.938	1150.02	-0.193773	0.000236767	0.000965524	1303.56	1148.9
AGTR1	2.7312	3.35643	3.38992	6.25058	11.5267	2.15764	1.00968	0.128382	0.235078	3.15918	6.64497
AGTRAP	404.673	545.659	549.676	247.523	820.701	573.932	-0.0275576	0.771452	0.857007	500.003	547.385
AGXT2	66.9144	60.8952	68.1375	70.0065	69.1602	81.9903	0.131478	0.43578	0.585619	65.3157	73.719
AHCTF1	956.83	805.543	797.141	1183.86	894.472	1096.08	0.298771	5.7775e-06	3.18876e-05	853.171	1058.14
AHCTF1P1	10.0144	6.23336	4.74589	7.5007	69.1602	38.8375	1.91306	0.000315933	0.00125127	6.99788	38.4995
AHCY	4190.11	4348.01	4344.87	2207.08	2893.2	2669	-0.738263	1.31017e-35	6.07266e-34	4294.33	2589.76
AHCYL1	5572.1	4804.97	4765.39	4702.94	3674.71	4315.28	-0.258299	2.16138e-07	1.48459e-06	5047.48	4230.98
AHCYL2	650.936	540.385	541.54	656.936	555.587	539.41	0.013409	0.869896	0.923485	577.62	583.978
AHDC1	78.2944	153.437	153.564	72.5067	350.412	192.03	0.435982	0.00992064	0.0271718	128.432	204.983
AHI1	427.433	395.099	379.502	401.912	283.557	351.695	-0.236072	0.0103113	0.028112	400.678	345.721
AHNAK	53191	51560	48438.5	62929	62841.3	58096.6	0.268652	0.0173852	0.0444526	51063.2	61288.9
AHNAK2	6776.1	7785.95	7470.21	4921.08	8043.33	6065.12	-0.237834	0.0046356	0.0139132	7344.09	6343.18
AHR	2552.31	2548.01	2467.7	3870.98	3105.29	3719.77	0.48733	9.32525e-18	1.93068e-16	2522.67	3565.35
AHRR	47.796	89.6646	68.1375	44.3791	57.6335	53.941	-0.353043	0.126276	0.232043	68.5327	51.9845
AHSA1	2041.57	1889.67	1925.65	1777.04	1950.32	1974.24	-0.0486253	0.424599	0.575506	1952.3	1900.53
AHSA2	614.975	563.88	664.764	561.302	645.495	595.508	-0.0259359	0.815998	0.887456	614.54	600.769
AICDA	7.2832	4.7949	8.47481	13.1262	9.22136	8.63055	0.421528	0.356547	0.508886	6.85097	10.326
AIDA	261.285	207.619	208.989	461.918	207.481	325.803	0.513546	9.20324e-05	0.00040983	225.964	331.734
AIF1L	3150.44	3126.75	3047.88	2707.75	2664.97	2574.06	-0.226747	2.60855e-05	0.000128617	3108.36	2648.93
AIFM1	1892.72	1589.99	1576.99	1562.65	1127.31	1232.01	-0.368497	4.38926e-06	2.47653e-05	1686.57	1307.32
AIFM2	194.826	193.234	184.073	137.513	186.733	170.453	-0.229662	0.0618239	0.130218	190.711	164.9
AIFM3	4.552	8.15132	6.77985	4.37541	16.1374	8.63055	0.426647	0.434217	0.584598	6.49439	9.71445
AIG1	1144.37	1024.19	1008.67	1104.48	832.228	878.159	-0.173048	0.00415008	0.0126339	1059.08	938.288
AIM1	805.704	765.265	703.918	1766.41	1475.42	1721.8	1.11545	4.26938e-75	3.86545e-73	758.296	1654.54
AIM1L	0.9104	3.35643	5.59338	3.75035	13.832	2.15764	0.855264	0.233728	0.373666	3.28673	6.58001
AIM2	0.4552	0.47949	0.169496	6.87564	2.30534	0	3.40723	0.00391904	0.012029	0.368062	3.06033
AIMP1	1215.38	1096.59	1076.64	1344.5	935.968	1106.87	-0.0207966	0.703782	0.807107	1129.54	1129.11
AIMP2	334.572	360.576	372.892	235.022	433.404	349.537	-0.122967	0.21091	0.344562	356.013	339.321
AIP	397.389	497.231	508.658	219.395	714.656	368.956	-0.253821	0.0067336	0.0193525	467.759	434.336
AIRN	6.3728	2.39745	5.42388	8.75081	2.30534	2.15764	0.161247	0.798644	0.874843	4.73137	4.4046
AJAP1	137.47	156.793	142.546	91.8835	138.32	103.567	-0.393666	0.00331784	0.0103769	145.603	111.257
AJUBA	2311.05	2422.86	2187.86	2543.36	2591.2	2440.29	0.1337	0.0292972	0.0692653	2307.26	2524.95
AK1	736.968	949.869	966.298	343.782	682.381	606.296	-0.75934	1.76511e-18	3.84583e-17	884.378	544.153
AK2	1902.74	1919.4	1926.32	2164.58	2206.21	1842.62	0.110448	0.107096	0.203922	1916.15	2071.14
AK3	1754.8	1594.78	1633.27	2083.32	1666.76	1793	0.144891	0.00453425	0.0136488	1660.95	1847.69
AK4	2591.91	2418.55	2273.11	3659.71	2459.8	3160.94	0.337178	1.84205e-09	1.69232e-08	2427.86	3093.48
AK5	3315.68	3195.8	3284.33	2307.09	2445.97	2660.37	-0.411395	5.97226e-13	8.20358e-12	3265.27	2471.14
AK6	472.497	431.061	441.368	463.168	338.885	472.523	-0.105727	0.233352	0.37333	448.309	424.859
AK7	107.882	94.4595	96.2739	126.262	89.9083	101.409	0.102262	0.490782	0.636008	99.5386	105.86
AK8	27.7672	25.8924	30.5093	23.1271	27.6641	25.8917	-0.112924	0.695391	0.800637	28.0563	25.561
AK9	102.875	74.3209	79.3242	105.635	96.8243	79.8326	0.123353	0.473332	0.620201	85.5068	94.0973
AKAP1	1192.62	1167.56	1182.41	913.21	1092.73	925.627	-0.276383	0.000139954	0.000598959	1180.86	977.189
AKAP10	1004.63	1005.01	958.162	1257.62	965.938	1055.09	0.142256	0.0248321	0.0602097	989.266	1092.88
AKAP11	2316.97	1859.94	1849.03	3243.43	2420.61	2727.26	0.471917	1.33584e-08	1.09951e-07	2008.65	2797.1
AKAP12	33110.8	30245.2	29661.2	23328.4	22232.7	25740.6	-0.384526	1.11755e-09	1.05046e-08	31005.7	23767.3
AKAP13	2716.18	2592.6	2442.27	3217.17	3298.94	3135.05	0.315694	3.0773e-05	0.000149952	2583.68	3217.06
AKAP14	0.9104	0.47949	0.677985	1.25012	0	0	-0.124069	0.934114	NA	0.689291	0.416705
AKAP2	1.3656	0.47949	1.86446	0.625058	2.30534	0	-0.491968	0.690967	0.797119	1.23652	0.9768
AKAP3	10.0144	10.5488	11.1868	25.6274	20.7481	10.7882	0.834595	0.0302378	0.0711807	10.5833	19.0545
AKAP5	190.729	152.957	159.835	296.903	195.954	241.656	0.523341	9.21985e-07	5.76827e-06	167.84	244.837
AKAP6	162.506	155.355	147.631	110.01	82.9923	88.4632	-0.726017	1.55562e-06	9.43199e-06	155.164	93.8219
AKAP7	141.112	125.147	119.664	283.151	175.206	250.286	0.854738	2.79384e-14	4.33951e-13	128.641	236.214
AKAP8	609.968	613.267	612.559	635.059	786.121	716.336	0.216491	0.00124379	0.00430546	611.931	712.505
AKAP8L	1148.47	1122.49	1173.08	1018.22	1546.88	1296.74	0.140414	0.0338314	0.0782592	1148.01	1287.28
AKAP9	2775.35	2427.18	2388.71	3747.85	3045.36	3659.36	0.454261	2.12963e-11	2.49586e-10	2530.41	3484.19
AKIP1	352.78	319.34	338.145	377.535	435.709	343.065	0.194991	0.0463382	0.102262	336.755	385.436
AKIRIN1	1767.09	1711.78	1717	2080.82	1754.36	1833.99	0.119987	0.0179026	0.0456153	1731.95	1889.73
AKIRIN2	309.081	279.542	284.415	330.656	366.549	340.907	0.234593	0.00755579	0.0214613	291.013	346.037
AKNA	519.383	608.472	640.018	311.279	802.259	586.878	-0.167755	0.0488373	0.106954	589.291	566.805
AKR1A1	2266.89	2352.38	2301.93	1534.52	1768.2	1395.99	-0.552371	5.07806e-13	7.00348e-12	2307.07	1566.24
AKR1B1	7234.95	7731.77	7436.31	7326.31	6743.12	6418.98	-0.12211	0.0398209	0.0899353	7467.67	6829.47
AKR1B10	5.4624	7.19234	10.5088	6.25058	6.91602	8.63055	-0.0939325	0.874471	0.92581	7.72117	7.26572
AKR1C1	63.728	67.1285	58.9847	43.129	53.0228	43.1528	-0.472396	0.044657	0.0991912	63.2804	46.4349
AKR1C2	50.5272	44.113	43.2215	50.0046	55.3282	51.7833	0.19802	0.358324	0.510714	45.9539	52.3721
AKR1C3	1153.48	1148.38	1069.01	1313.25	1051.24	1001.14	-0.000283742	0.997439	0.999021	1123.62	1121.88
AKR1C6P	1.3656	1.91796	1.18647	2.50023	0	2.15764	0.193922	0.856384	0.914865	1.49001	1.55262
AKR1D1	1.3656	0.958979	0.338992	1.25012	2.30534	0	0.575402	0.699728	NA	0.887857	1.18515
AKR1E2	56.9	63.7721	54.4083	55.0051	48.4122	58.2562	-0.10481	0.625566	0.746968	58.3601	53.8912
AKR7A2	1187.62	1341.61	1283.76	810.7	1051.24	938.573	-0.451689	3.94746e-11	4.47617e-10	1271	933.503
AKR7A2P1	5.0072	5.75388	8.9833	13.7513	11.5267	12.9458	0.940475	0.0278902	0.0665148	6.58146	12.7413
AKR7A3	9.5592	8.63081	10.5088	8.12575	11.5267	4.31528	-0.234949	0.650944	0.767207	9.56626	7.98925
AKR7L	4.0968	4.7949	5.08489	5.00046	2.30534	4.31528	-0.167925	0.810387	0.883498	4.65886	3.87369
AKT1	2692.96	3333.89	3465.18	2032.06	5025.64	3816.86	0.10274	0.0850172	0.16924	3164.01	3624.86
AKT1S1	508.913	567.236	567.982	231.897	465.679	405.636	-0.651236	5.10576e-14	7.74463e-13	548.044	367.737
AKT2	1679.69	2028.72	2077.68	1424.51	3439.57	2228.84	0.205581	6.53413e-05	0.000300897	1928.7	2364.31
AKT3	1558.6	1313.8	1305.63	1798.29	1304.82	1417.57	0.112125	0.0591463	0.125504	1392.68	1506.89
AKTIP	359.153	295.366	298.991	336.906	272.03	282.651	-0.102268	0.322143	0.472956	317.837	297.196
ALAD	524.39	527.918	493.912	383.161	564.808	386.217	-0.234198	0.0147247	0.0384718	515.407	444.729
ALAS1	1302.33	1206.88	1281.22	1070.1	1148.06	1093.92	-0.202921	0.00109295	0.00383037	1263.47	1104.03
ALAS2	0.4552	2.39745	0.847481	0	0	2.15764	-1.13324	0.463829	NA	1.23338	0.719213
ALB	3.6416	5.27439	3.55942	13.1262	9.22136	6.47292	1.18063	0.0353421	0.0813124	4.15847	9.60683
ALCAM	8541.37	7688.14	7831.07	12400.5	9244.42	10937.1	0.427379	8.08852e-17	1.54807e-15	8020.19	10860.7
ALDH16A1	140.657	232.073	233.905	98.7592	315.832	211.449	-0.0907721	0.443006	0.592551	202.212	208.68
ALDH18A1	3499.58	3232.72	3289.58	2915.9	2549.71	2895.55	-0.259904	4.70845e-07	3.08726e-06	3340.63	2787.05
ALDH1A1	667.323	552.852	571.711	655.061	405.74	524.306	-0.183148	0.0878166	0.173606	597.295	528.369
ALDH1A2	66.004	54.6618	62.7136	45.6292	55.3282	23.734	-0.542418	0.0299684	0.0706323	61.1265	41.5638
ALDH1A3	5300.8	4890.31	5201.5	2611.49	2171.63	2353.98	-1.10573	1.09344e-68	9.09849e-67	5130.87	2379.04
ALDH1B1	2178.59	2410.39	2318.37	1776.41	2137.05	1935.4	-0.246783	4.21708e-06	2.38554e-05	2302.45	1949.62
ALDH1L1	46.4304	55.6208	60.1712	21.252	46.1068	34.5222	-0.790653	0.00198477	0.00654166	54.0741	33.9603
ALDH1L1-AS2	0.9104	0.47949	1.18647	3.12529	0	2.15764	1.1107	0.440241	NA	0.858788	1.76098
ALDH1L2	229.421	192.755	179.666	426.915	350.412	399.163	0.952645	2.57747e-23	7.41988e-22	200.614	392.163
ALDH2	1148.47	1176.67	1188.51	1066.35	1191.86	1130.6	-0.0475039	0.460631	0.60789	1171.21	1129.6
ALDH3A1	2.7312	1.43847	1.18647	0.625058	2.30534	0	-0.993711	0.518489	NA	1.78538	0.9768
ALDH3A2	660.04	601.28	608.491	627.558	534.839	606.296	-0.101849	0.195402	0.32531	623.27	589.565
ALDH3B1	349.138	425.787	439.334	292.527	534.839	390.533	-0.0243834	0.785553	0.865659	404.753	405.966
ALDH4A1	1042.86	1402.51	1397.67	635.684	1327.88	886.789	-0.477464	4.14786e-08	3.19435e-07	1281.01	950.117
ALDH5A1	229.421	206.66	203.226	178.767	200.565	131.616	-0.325292	0.0128759	0.0341935	213.102	170.316
ALDH6A1	1119.79	1100.43	1044.44	1145.11	929.052	1162.97	-0.0242231	0.683501	0.791774	1088.22	1079.04
ALDH7A1	1235.87	845.82	921.551	1138.23	894.472	988.199	0.010134	0.926719	0.957288	1001.08	1006.97
ALDH8A1	310.446	339.479	322.382	378.16	428.793	325.803	0.22022	0.0328293	0.0763554	324.102	377.586
ALDH9A1	1848.11	1803.84	1714.45	1621.4	1265.63	1285.95	-0.365602	6.09543e-09	5.25983e-08	1788.8	1391
ALDOA	13970.1	18046.1	18048	8696.43	19881.3	15291.2	-0.258816	3.49292e-05	0.000168559	16688	14623
ALDOB	0.9104	1.91796	1.69496	6.25058	2.30534	2.15764	1.22568	0.15399	0.27129	1.50777	3.57119
ALDOC	253.546	277.145	262.55	165.015	225.923	172.611	-0.505243	6.35756e-07	4.09632e-06	264.414	187.85
ALG1	343.221	364.412	361.366	235.022	267.42	274.02	-0.461083	6.87258e-07	4.39895e-06	356.333	258.82
ALG10	116.986	120.352	112.546	129.387	110.656	116.512	-0.00273789	0.985603	0.992476	116.628	118.852
ALG10B	305.894	279.063	287.974	346.282	191.343	258.917	-0.144425	0.151606	0.268026	290.977	265.514
ALG11	250.815	178.37	183.225	296.278	193.649	204.976	0.186529	0.122048	0.225925	204.137	231.634
ALG12	365.525	451.679	464.589	241.272	507.175	353.853	-0.274854	0.00104468	0.00367373	427.265	367.433
ALG13	453.834	453.118	438.148	610.682	530.228	617.085	0.369118	0.000453204	0.00172873	448.367	585.998
ALG14	111.524	98.2954	100.172	96.884	92.2136	84.1479	-0.227855	0.133887	0.243069	103.331	91.0818
ALG1L9P	11.8352	9.58979	8.47481	5.00046	18.4427	19.4187	0.267037	0.590028	0.71953	9.9666	14.2873
ALG2	799.786	787.322	760.53	850.079	645.495	740.07	-0.0770014	0.246098	0.388453	782.546	745.215
ALG3	525.301	613.267	611.373	345.657	716.961	431.528	-0.286272	0.00194258	0.00642035	583.314	498.049
ALG5	606.326	588.334	599.169	773.197	675.465	671.026	0.225328	0.00731135	0.0208313	597.943	706.562
ALG6	310.446	303.996	297.805	363.159	216.702	241.656	-0.153921	0.139533	0.250895	304.083	273.839
ALG8	603.595	535.11	558.66	563.177	465.679	524.306	-0.13922	0.103409	0.198199	565.788	517.721
ALG9	725.588	638.201	654.594	807.575	640.885	649.449	0.04986	0.463438	0.610441	672.795	699.303
ALK	9.104	13.9052	10.8478	28.1276	34.5801	21.5764	1.37076	1.33848e-05	6.93614e-05	11.2857	28.0947
ALKBH1	253.546	228.237	218.142	228.771	230.534	256.759	0.0213981	0.837473	0.902595	233.308	238.688
ALKBH2	254.912	262.281	255.092	201.269	235.145	222.237	-0.230764	0.0250225	0.0606019	257.428	219.55
ALKBH3	318.185	286.255	312.721	302.528	274.336	336.592	-0.025773	0.788077	0.867511	305.72	304.485
ALKBH3-AS1	4.552	4.7949	4.4069	4.37541	16.1374	2.15764	0.559917	0.341262	0.492502	4.5846	7.55681
ALKBH4	135.194	162.547	157.293	80.6325	177.511	118.67	-0.347993	0.0267725	0.0642701	151.678	125.605
ALKBH5	2339.73	2488.07	2383.12	1962.68	2653.45	2492.07	-0.0337297	0.548853	0.686223	2403.64	2369.4
ALKBH6	106.062	114.119	130.343	75.007	129.099	86.3055	-0.290211	0.0641975	0.134381	116.841	96.8039
ALKBH7	62.8176	110.283	102.715	31.878	85.2976	51.7833	-0.773674	4.04431e-05	0.000192667	91.9383	56.3196
ALKBH8	468.401	379.276	403.74	455.667	364.244	474.681	0.0240788	0.825041	0.894341	417.139	431.531
ALMS1	1059.25	987.749	923.754	1342.62	1219.53	1219.07	0.343944	0.000159396	0.000672775	990.251	1260.41
ALMS1-IT1	6.828	1.43847	4.23741	8.75081	4.61068	6.47292	0.617096	0.280318	0.428001	4.16796	6.61147
ALMS1P	0.9104	0	1.35597	4.37541	4.61068	2.15764	2.13716	0.01004	0.0274682	0.755456	3.71458
ALOX12	16.3872	22.536	20.0006	16.8766	41.4961	43.1528	0.661175	0.0241063	0.0587987	19.6413	33.8418
ALOX12-AS1	4.552	2.39745	4.4069	3.75035	2.30534	4.31528	-0.126427	0.86939	0.923297	3.78545	3.45699
ALOX12B	3.1864	5.75388	3.89841	6.25058	2.30534	2.15764	-0.0664111	0.93134	0.959592	4.27956	3.57119
ALOX12P2	10.9248	17.2616	16.1021	11.8761	13.832	19.4187	0.0145355	0.969501	0.982889	14.7629	15.0423
ALOX15B	0.9104	2.87694	1.52547	2.50023	4.61068	4.31528	1.08242	0.195066	0.324976	1.77093	3.80873
ALOX5	159.775	196.591	181.022	201.269	343.496	222.237	0.483598	1.05399e-05	5.56586e-05	179.129	255.667
ALOX5AP	1.3656	2.87694	4.4069	3.75035	4.61068	2.15764	0.3157	0.662231	0.775956	2.88315	3.50622
ALOXE3	1.3656	0.47949	1.35597	0.625058	2.30534	0	-0.514357	0.671914	0.782443	1.06702	0.9768
ALPK1	409.68	385.989	361.535	661.936	410.351	541.567	0.492551	5.54428e-10	5.47348e-09	385.735	537.951
ALPK2	3312.94	2928.72	3005	3075.29	2688.03	3050.9	-0.0724838	0.170557	0.293033	3082.22	2938.07
ALPK3	1019.65	1253.39	1177.32	966.34	1609.13	1298.9	0.13268	0.118051	0.21994	1150.12	1291.46
ALPL	4.552	7.19234	7.45783	3.75035	6.91602	6.47292	-0.256066	0.662424	0.776075	6.40073	5.7131
ALS2	2214.09	1983.65	1883.78	1857.05	1599.91	1659.22	-0.255014	3.67281e-05	0.000176655	2027.17	1705.39
ALS2CL	469.311	580.662	634.085	252.523	592.473	407.794	-0.504613	6.12102e-10	6.00218e-09	561.353	417.597
ALS2CR11	18.208	17.7411	16.7801	17.5016	18.4427	17.2611	-0.0612812	0.855706	0.914589	17.5764	17.7352
ALS2CR12	9.104	3.35643	8.47481	11.251	4.61068	15.1035	0.428756	0.416432	0.567855	6.97841	10.3217
ALX1	1.8208	2.87694	1.18647	1.87517	0	0	-1.15342	0.374446	NA	1.9614	0.625058
ALX3	39.1472	39.3181	38.8146	40.6288	46.1068	43.1528	0.122157	0.586441	0.716565	39.0933	43.2961
ALX4	6.3728	4.7949	7.28834	4.37541	13.832	6.47292	0.23861	0.669397	0.781209	6.15201	8.22679
ALYREF	494.347	642.996	656.798	313.779	680.076	569.617	-0.270184	0.00606389	0.0176542	598.047	521.157
AMACR	348.683	390.305	413.74	327.53	225.923	252.444	-0.492015	0.00103511	0.0036452	384.243	268.633
AMBP	16.8424	12.9462	14.9157	11.8761	4.61068	19.4187	-0.300714	0.484811	0.63089	14.9014	11.9685
AMBRA1	730.14	1007.89	893.584	848.829	1251.8	1150.02	0.286238	0.00340786	0.0106148	877.204	1083.55
AMD1	2570.51	2348.06	2356	3286.56	2358.36	2796.3	0.205823	0.00103015	0.00362994	2424.86	2813.74
AMDHD1	5.4624	10.0693	10.8478	6.25058	9.22136	8.63055	-0.159154	0.758761	0.847899	8.79315	8.03417
AMDHD2	75.5632	134.257	171.7	43.129	297.389	146.719	0.0108424	0.95114	0.971481	127.173	162.412
AMELX	1.8208	0.958979	2.20345	0.625058	2.30534	2.15764	-0.451489	0.690965	0.797119	1.66108	1.69601
AMER1	238.98	216.729	215.769	330.656	350.412	276.178	0.521267	3.23994e-06	1.87156e-05	223.826	319.082
AMFR	2854.1	3117.64	2911.1	2263.34	2356.06	2271.99	-0.362137	6.19404e-08	4.6373e-07	2960.95	2297.13
AMH	2.7312	7.67183	7.96632	1.25012	4.61068	6.47292	-0.835576	0.271065	0.417762	6.12312	4.11124
AMIGO1	102.42	120.831	111.529	63.1309	43.8015	56.0986	-0.939732	2.3328e-06	1.37668e-05	111.593	54.3436
AMIGO2	6573.54	6314.88	6252.72	6957.52	6514.89	6828.93	0.0818463	0.0730594	0.149262	6380.38	6767.11
AMIGO3	44.6096	59.4567	80.5107	23.7522	106.046	77.675	-0.082942	0.681364	0.79023	61.5257	69.1576
AMMECR1	1521.28	1504.64	1434.62	1836.42	1433.92	1626.86	0.12731	0.0143695	0.0377129	1486.84	1632.4
AMMECR1L	1339.65	1214.55	1193.08	1390.13	1189.56	1219.07	0.0243979	0.663517	0.776862	1249.09	1266.25
AMN	0.4552	0.47949	0.847481	0	0	0	-1.12524	0.494191	NA	0.594057	0
AMN1	142.933	143.367	137.97	138.138	92.2136	129.458	-0.233594	0.0978926	0.189664	141.423	119.937
AMOT	931.794	1002.61	902.737	887.582	905.999	953.676	-0.0570198	0.520014	0.661671	945.715	915.753
AMOTL1	3136.78	3274.43	2996.69	2530.23	2927.78	2703.52	-0.211497	0.000234476	0.000957076	3135.97	2720.51
AMOTL2	1929.59	2398.41	2291.42	2322.09	3739.26	3234.3	0.462357	1.63405e-15	2.81869e-14	2206.47	3098.55
AMPD2	1206.28	1609.65	1580.72	799.449	1648.32	1439.15	-0.236764	0.00103964	0.00365896	1465.55	1295.64
AMPD3	232.152	222.004	214.921	151.264	200.565	159.665	-0.405969	0.000424253	0.00163003	223.026	170.498
AMPH	3.1864	1.43847	1.52547	5.00046	4.61068	4.31528	1.24133	0.0720615	0.14769	2.05011	4.64214
AMT	170.7	175.014	188.819	129.387	122.183	133.774	-0.43316	0.0013206	0.00453275	178.177	128.448
AMTN	23.2152	23.9745	22.543	20.6269	20.7481	23.734	-0.114197	0.71105	0.812828	23.2442	21.703
AMY2B	169.79	127.065	141.868	146.264	119.878	122.985	-0.175123	0.325922	0.476901	146.241	129.709
AMZ1	28.2224	24.454	31.6958	19.3768	25.3587	12.9458	-0.500208	0.0999088	0.192694	28.1241	19.2271
AMZ2	1198.54	1024.67	1096.3	851.329	827.617	664.553	-0.497838	7.21789e-08	5.35564e-07	1106.5	781.166
AMZ2P1	28.2224	26.8514	31.8653	16.8766	23.0534	30.2069	-0.467302	0.13433	0.243697	28.9797	23.379
ANAPC1	889.46	820.886	770.869	845.704	744.625	731.44	-0.106492	0.124149	0.229056	827.072	773.923
ANAPC10	183.901	173.575	169.327	205.644	189.038	200.66	0.137047	0.250787	0.394406	175.601	198.447
ANAPC11	320.461	426.746	456.453	165.64	384.992	332.276	-0.530928	1.49888e-08	1.22619e-07	401.22	294.303
ANAPC13	1009.63	1016.04	1029.35	1187.61	866.808	882.474	-0.0594639	0.439805	0.589533	1018.34	978.964
ANAPC15	48.2512	46.031	42.8825	27.5026	29.9694	17.2611	-0.880456	0.00190997	0.00633058	45.7216	24.911
ANAPC16	1689.7	1735.27	1690.72	1780.17	1267.94	1469.35	-0.186995	0.00412335	0.0125635	1705.23	1505.82
ANAPC2	266.747	350.507	366.112	134.387	398.824	278.335	-0.405265	0.000771681	0.002797	327.789	270.516
ANAPC4	636.824	578.744	594.593	793.824	583.251	640.819	0.135161	0.0638097	0.133742	603.387	672.631
ANAPC5	2256.43	2372.51	2363.46	1883.92	1865.02	1872.83	-0.308923	3.12336e-10	3.18981e-09	2330.8	1873.93
ANAPC7	1244.06	1157.01	1154.61	1169.48	972.854	1076.66	-0.146012	0.0233427	0.0572476	1185.23	1073
ANG	29.1328	32.1258	28.4754	36.2534	32.2748	32.3646	0.1988	0.405915	0.557518	29.9113	33.6309
ANGEL1	422.425	439.212	395.265	278.776	313.526	334.434	-0.453545	1.92634e-06	1.15237e-05	418.968	308.912
ANGEL2	821.636	759.032	749.343	1062.6	719.266	901.893	0.205621	0.00165943	0.00557203	776.67	894.586
ANGPT1	4.552	5.75388	5.42388	41.8789	43.8015	47.4681	3.02988	1.21077e-21	3.21535e-20	5.24325	44.3828
ANGPT2	25.036	13.9052	20.1701	35.6283	27.6641	25.8917	0.593573	0.0643985	0.134686	19.7037	29.728
ANGPTL1	15.4768	8.63081	9.83078	118.136	108.351	114.355	3.31418	6.95273e-53	4.72732e-51	11.3128	113.614
ANGPTL2	331.385	386.948	350.179	280.651	560.198	394.848	0.147997	0.224777	0.362639	356.171	411.899
ANGPTL3	10.9248	6.71285	6.27136	10.626	0	6.47292	-0.533649	0.32041	0.470967	7.96967	5.69963
ANGPTL4	1225.85	1762.6	1824.97	1583.27	4350.18	3424.17	0.856656	1.24439e-32	5.2778e-31	1604.47	3119.21
ANGPTL5	1.3656	0.47949	0.508489	0.625058	0	2.15764	0.155167	0.921456	NA	0.784526	0.927566
ANGPTL6	5.0072	2.87694	2.37295	6.87564	18.4427	15.1035	1.88324	0.000516767	0.00194589	3.41903	13.4739
ANGPTL7	7.2832	7.67183	7.11884	5.62552	13.832	4.31528	0.062868	0.89665	0.939164	7.35796	7.92428
ANK1	251.725	257.486	247.634	170.641	311.221	261.074	-0.087066	0.460181	0.607433	252.282	247.645
ANK2	1451.63	1425.04	1323.43	1300.75	1288.69	1378.73	-0.0924423	0.134109	0.243422	1400.03	1322.72
ANK3	353.235	322.697	303.907	346.282	292.778	319.331	-0.0292746	0.758255	0.847516	326.613	319.464
ANKAR	80.5704	69.526	73.0529	79.3824	59.9389	79.8326	-0.0337808	0.847722	0.909366	74.3831	73.0513
ANKDD1A	12.2904	11.0283	13.3902	13.7513	16.1374	8.63055	0.119993	0.746396	0.839607	12.2363	12.8397
ANKDD1B	77.8392	87.7466	77.2903	108.135	92.2136	105.724	0.300215	0.0801658	0.161329	80.9587	102.024
ANKEF1	198.012	186.521	175.598	241.272	253.587	233.025	0.370891	0.000642531	0.00236569	186.71	242.628
ANKFY1	1593.2	1461.48	1456.82	3504.08	3875.28	3540.69	1.27286	1.09315e-76	1.00535e-74	1503.83	3640.01
ANKH	403.762	423.869	373.231	311.279	341.19	304.227	-0.334113	0.000738752	0.00269273	400.287	318.899
ANKHD1	59.6312	54.1823	48.8149	96.884	53.0228	73.3597	0.408067	0.0321066	0.0748841	54.2095	74.4222
ANKHD1-EIF4EBP3	7.7384	3.83592	3.89841	5.00046	6.91602	0	-0.354968	0.618991	0.741805	5.15758	3.97216
ANKIB1	2881.87	2452.11	2456.17	5718.03	4200.33	5087.71	0.939265	1.27407e-70	1.086e-68	2596.72	5002.02
ANKK1	0.9104	0.47949	0.508489	0	0	0	-1.26382	0.49572	NA	0.632793	0
ANKLE1	18.6632	21.577	18.8141	15.6265	18.4427	12.9458	-0.296715	0.439056	0.588665	19.6848	15.6717
ANKLE2	2376.6	2406.56	2334.13	2407.1	2330.7	2369.09	0.00166915	0.973591	0.98524	2372.43	2368.96
ANKMY1	92.4056	120.831	116.613	75.007	175.206	94.9361	-0.00591547	0.972399	0.984513	109.95	115.05
ANKMY2	634.093	580.182	593.745	943.213	647.801	750.858	0.368865	7.02997e-07	4.48819e-06	602.674	780.624
ANKRA2	269.478	261.322	248.651	292.527	251.282	239.498	0.00895189	0.932378	0.960296	259.817	261.102
ANKRD1	77.8392	68.0875	73.2224	103.135	103.74	110.04	0.517797	0.00152957	0.00517979	73.0497	105.638
ANKRD10	942.264	902.879	840.193	998.218	799.953	888.947	0.00553432	0.934912	0.961747	895.112	895.706
ANKRD11	1070.17	1114.81	1154.44	1113.23	1954.93	2043.28	0.556043	3.58104e-09	3.18124e-08	1113.14	1703.81
ANKRD12	1115.24	830.476	863.244	1591.4	1267.94	1525.45	0.637739	2.21534e-10	2.30559e-09	936.32	1461.6
ANKRD13A	1364.23	1168.04	1195.46	1492.64	1323.27	1477.98	0.198653	0.00127539	0.00439917	1242.58	1431.3
ANKRD13B	168.424	221.045	209.158	108.76	221.313	129.458	-0.409616	0.00139867	0.00476883	199.542	153.177
ANKRD13C	1153.93	1152.21	1176.47	1296.37	1062.76	1333.42	0.0731481	0.33579	0.486977	1160.87	1230.85
ANKRD13D	273.575	381.194	425.775	158.14	571.725	334.434	-0.196912	0.0367222	0.084056	360.181	354.766
ANKRD16	70.556	71.444	76.2733	57.5053	62.2442	43.1528	-0.371866	0.0682421	0.141471	72.7577	54.3008
ANKRD17	4002.12	3422.12	3354.67	5245.49	4965.7	5363.89	0.525758	4.31886e-15	7.18741e-14	3592.97	5191.69
ANKRD18A	189.818	172.137	182.378	325.655	299.694	325.803	0.7941	1.68713e-09	1.55819e-08	181.444	317.051
ANKRD18B	40.5128	37.8797	32.8823	56.8803	53.0228	71.2021	0.672631	0.00141774	0.00482728	37.0916	60.3684
ANKRD18DP	0.9104	1.91796	1.18647	0	0	0	-2.32294	0.117721	NA	1.33828	0
ANKRD19P	27.312	22.0565	24.0685	33.1281	39.1908	25.8917	0.450118	0.104135	0.199371	24.479	32.7368
ANKRD2	30.9536	32.6053	42.7131	28.7527	46.1068	53.941	0.228404	0.362062	0.514489	35.424	42.9335
ANKRD20A12P	5.0072	1.91796	4.74589	4.37541	2.30534	19.4187	1.04351	0.163046	0.283238	3.89035	8.69983
ANKRD20A19P	0.4552	0	0.508489	0	0	0	-0.336157	0.920882	NA	0.321229	0
ANKRD20A4	1.8208	2.39745	1.86446	3.75035	0	6.47292	0.651292	0.461193	0.608402	2.02757	3.40775
ANKRD20A5P	7.7384	5.75388	10.6783	7.5007	13.832	6.47292	0.0794509	0.872521	0.925085	8.05684	9.26855
ANKRD20A8P	4.552	1.43847	2.03395	3.75035	2.30534	10.7882	1.00739	0.260144	0.405221	2.67481	5.61463
ANKRD20A9P	7.2832	4.31541	7.45783	9.37587	2.30534	2.15764	-0.603516	0.314607	0.465057	6.35215	4.61295
ANKRD22	0.4552	0.958979	1.18647	0	2.30534	0	-0.788294	0.575062	0.707347	0.866884	0.768447
ANKRD23	36.8712	40.7566	43.5605	33.7531	64.5495	49.6257	0.220556	0.304438	0.45433	40.3961	49.3095
ANKRD24	7.2832	6.23336	5.08489	5.00046	6.91602	6.47292	0.00159546	0.997821	0.999055	6.20048	6.1298
ANKRD26	590.394	474.695	484.251	650.685	495.648	614.927	0.167775	0.0820241	0.164387	516.447	587.087
ANKRD27	995.977	954.184	899.347	878.832	774.595	804.799	-0.206072	0.000711325	0.00259709	949.836	819.408
ANKRD28	1684.69	1518.06	1482.92	2039.56	1468.5	1644.12	0.128634	0.0186646	0.0472264	1561.89	1717.4
ANKRD29	273.12	245.499	254.922	374.41	267.42	299.912	0.269335	0.00348054	0.0108296	257.847	313.914
ANKRD30B	1.8208	0.958979	1.69496	1.87517	0	2.15764	0.0773852	0.939883	0.964274	1.49158	1.34427
ANKRD30BL	477.049	1208.79	1277.32	2337.72	13647.6	8281.02	2.81725	6.41403e-40	3.30616e-38	987.722	8088.78
ANKRD31	15.0216	15.3437	13.8987	17.5016	16.1374	21.5764	0.303201	0.393279	0.545409	14.7547	18.4051
ANKRD32	207.116	184.603	188.48	238.147	124.488	211.449	-0.0316509	0.789662	0.868675	193.4	191.361
ANKRD33	9.104	7.67183	5.76287	3.12529	4.61068	12.9458	-0.275014	0.654771	0.769848	7.5129	6.89393
ANKRD33B	1661.02	1697.39	1656.49	1745.16	1835.05	1959.14	0.139535	0.0189546	0.0478355	1671.63	1846.45
ANKRD34A	19.1184	24.9335	23.0515	17.5016	25.3587	23.734	-0.0364102	0.908996	0.946251	22.3678	22.1981
ANKRD34B	304.529	332.286	281.703	253.774	186.733	286.966	-0.352117	0.0037347	0.0115271	306.173	242.491
ANKRD35	5.0072	6.71285	6.94935	8.75081	25.3587	4.31528	0.913722	0.0661281	0.137644	6.22313	12.8083
ANKRD36	444.275	387.907	376.112	478.169	396.519	485.469	0.172711	0.272424	0.419339	402.765	453.386
ANKRD36B	147.03	122.749	123.902	160.015	136.015	133.774	0.124885	0.433558	0.584033	131.227	143.268
ANKRD36BP1	767.012	727.865	620.187	1006.97	915.22	919.154	0.426693	0.000674749	0.00247649	705.021	947.114
ANKRD36BP2	32.3192	30.2078	25.9329	30.6278	29.9694	32.3646	-0.0127211	0.960719	0.97778	29.4867	30.9873
ANKRD36C	198.012	151.519	162.208	171.266	159.069	174.769	-0.04665	0.747451	0.840203	170.58	168.368
ANKRD37	24.1256	25.4129	28.8144	20.0019	27.6641	28.0493	-0.0609736	0.821739	0.892268	26.1176	25.2384
ANKRD39	58.2656	103.57	106.274	45.0042	101.435	45.3104	-0.528411	0.0317491	0.074179	89.3698	63.9165
ANKRD40	1557.24	1462.92	1496.31	1735.16	1537.66	1629.02	0.107921	0.0335023	0.0776211	1505.49	1633.95
ANKRD42	673.24	675.121	709.85	584.429	594.778	621.4	-0.202896	0.00388502	0.011947	686.071	600.202
ANKRD44	288.597	280.501	268.652	360.033	350.412	366.799	0.341365	8.72198e-05	0.000390389	279.25	359.081
ANKRD44-IT1	1.8208	2.87694	1.86446	2.50023	0	0	-1.35534	0.251192	0.394865	2.1874	0.833411
ANKRD45	15.932	19.1796	18.9836	85.0079	85.2976	69.0444	2.12024	9.21001e-19	2.04233e-17	18.0317	79.7833
ANKRD46	284.955	281.46	291.703	374.41	248.977	338.749	0.130629	0.241258	0.382658	286.039	320.712
ANKRD49	180.259	164.465	170.513	268.15	172.901	254.601	0.427365	0.000365622	0.00142577	171.746	231.884
ANKRD50	1689.7	1388.12	1376.99	1965.81	1535.36	1719.64	0.223059	0.00728089	0.0207615	1484.94	1740.27
ANKRD52	1671.95	2160.1	1880.56	2144.57	3356.58	2750.99	0.506682	4.2124e-07	2.78394e-06	1904.2	2750.71
ANKRD53	2.7312	8.15132	5.08489	5.00046	6.91602	4.31528	0.161908	0.781778	0.863316	5.32247	5.41059
ANKRD54	310.901	370.645	370.01	233.147	348.106	280.493	-0.300189	0.000870642	0.00312394	350.519	287.249
ANKRD55	18.208	18.2206	11.3562	15.0014	13.832	4.31528	-0.416917	0.329349	0.480427	15.9283	11.0496
ANKRD6	231.697	219.606	217.633	143.763	170.595	151.035	-0.56718	2.40324e-06	1.41252e-05	222.979	155.131
ANKRD61	15.932	19.1796	18.6446	26.8775	16.1374	21.5764	0.323395	0.313607	0.464285	17.9187	21.5304
ANKRD62P1-PARP4P3	1.8208	2.87694	3.38992	4.37541	4.61068	6.47292	0.63823	0.384053	0.536704	2.69589	5.153
ANKRD65	0.4552	2.39745	3.38992	0	0	4.31528	-1.15045	0.387784	0.540491	2.08086	1.43843
ANKRD7	25.4912	31.1668	16.4411	16.8766	23.0534	10.7882	-0.508392	0.177396	0.30245	24.3664	16.9061
ANKRD9	86.9432	100.693	101.528	58.7555	133.71	75.5174	-0.181529	0.322882	0.473842	96.3881	89.3275
ANKS1A	1171.68	1256.26	1205.46	1123.23	1484.64	1342.05	0.108096	0.101443	0.195201	1211.13	1316.64
ANKS1B	57.3552	46.5105	51.1879	42.5039	57.6335	49.6257	-0.12303	0.599565	0.72695	51.6845	49.9211
ANKS3	233.517	316.463	310.348	151.889	306.61	252.444	-0.325126	0.00203101	0.00667605	286.776	236.981
ANKS4B	5.4624	7.19234	5.25438	3.75035	2.30534	0	-1.66943	0.0649293	0.135666	5.96971	2.01856
ANKS6	1417.04	1411.62	1451.74	1227.61	1533.05	1385.2	-0.0544699	0.312018	0.462365	1426.8	1381.96
ANKZF1	704.649	746.086	693.24	691.939	776.9	742.228	0.0584745	0.459111	0.606387	714.658	737.022
ANLN	1154.84	1016.04	1069.52	1210.74	887.556	1162.97	-0.0138114	0.822247	0.892696	1080.13	1087.09
ANO10	1433.42	1449.5	1456.65	1170.73	1067.37	1024.88	-0.412918	1.38778e-11	1.65983e-10	1446.52	1087.66
ANO2	2.7312	3.35643	2.71194	3.12529	0	2.15764	-0.488661	0.616396	NA	2.93319	1.76098
ANO3	0.4552	0.47949	1.35597	1.87517	4.61068	2.15764	1.5739	0.148641	0.263798	0.763553	2.88116
ANO4	12.2904	13.4257	15.2547	25.6274	11.5267	19.4187	0.404535	0.247912	0.390799	13.6569	18.8576
ANO5	291.328	266.596	240.515	715.691	539.45	727.124	1.30396	7.46837e-40	3.8383e-38	266.146	660.755
ANO6	4391.31	4069.91	3734.85	4415.41	3686.24	4235.44	0.0100553	0.845251	0.907912	4065.36	4112.36
ANO7	45.52	67.1285	59.4932	51.2548	89.9083	75.5174	0.300515	0.0743435	0.151494	57.3806	72.2268
ANO8	152.947	206.181	213.735	121.261	230.534	209.291	-0.0576541	0.651222	0.767332	190.954	187.029
ANO9	117.442	141.449	159.157	78.7573	205.175	172.611	0.0101965	0.936407	0.962358	139.349	152.181
ANOS1	129.277	127.065	115.427	103.76	76.0762	94.9361	-0.421503	0.00653169	0.0188217	123.923	91.5907
ANP32A	2200.44	1820.14	1874.46	1689.53	1565.33	1717.48	-0.251094	0.000628516	0.00231702	1965.01	1657.45
ANP32A-IT1	13.2008	19.1796	17.2886	25.0023	25.3587	32.3646	0.662875	0.020428	0.0510232	16.5563	27.5752
ANP32AP1	1.8208	2.87694	1.69496	2.50023	0	0	-0.896553	0.36942	0.521509	2.1309	0.833411
ANP32B	619.982	478.531	460.013	681.938	652.411	776.75	0.430244	0.0533736	0.115043	519.509	703.7
ANP32E	1532.2	1226.05	1281.9	1441.38	933.663	1311.84	-0.149469	0.114216	0.214371	1346.72	1228.96
ANPEP	6067.81	8685.95	7844.96	5647.4	12356.6	8900.26	0.188741	0.115607	0.216333	7532.91	8968.1
ANTXR1	895.378	886.097	793.073	1065.1	1042.01	1011.93	0.268702	0.00172496	0.00576658	858.183	1039.68
ANTXR2	1260.9	1076.45	1075.28	1088.23	954.411	925.627	-0.207489	0.00425456	0.0129114	1137.55	989.421
ANXA1	4405.42	3987.92	4144.35	4945.46	3642.44	4006.74	-0.00351096	0.96032	0.977608	4179.23	4198.21
ANXA10	2.276	4.7949	1.86446	10.626	13.832	15.1035	2.15752	4.14851e-05	0.000197362	2.97845	13.1872
ANXA11	3492.29	3950.51	3872.14	2812.76	3875.28	3201.94	-0.203653	0.000123228	0.000533521	3771.65	3296.66
ANXA13	5.4624	11.5078	6.77985	4.37541	6.91602	8.63055	-0.335981	0.592458	0.721486	7.91667	6.64066
ANXA2	26193.1	23195.8	24018.6	22665.9	25681.5	21882.8	-0.0674663	0.414319	0.565892	24469.2	23410
ANXA2P1	1.8208	1.91796	3.38992	2.50023	6.91602	2.15764	0.37767	0.634615	0.754447	2.37623	3.85796
ANXA2P2	96.0472	123.229	173.395	154.389	87.603	122.985	-0.153686	0.665275	0.77793	130.89	121.659
ANXA2P3	3.6416	3.35643	4.06791	1.87517	9.22136	2.15764	0.000670342	0.999319	0.999949	3.68865	4.41806
ANXA2R	25.4912	21.577	27.2889	28.1276	18.4427	25.8917	0.0214869	0.938595	0.963684	24.7857	24.154
ANXA3	1184.43	1059.19	1102.91	1446.38	1143.45	1320.47	0.213695	0.000518591	0.00195172	1115.51	1303.44
ANXA4	8702.51	8867.68	9016.35	8971.46	7875.04	7549.58	-0.124759	0.0476693	0.104789	8862.18	8132.03
ANXA5	10619.8	9810.36	10120.3	10204.7	8811.01	9661.91	-0.0978089	0.063353	0.132929	10183.5	9559.21
ANXA6	4212.42	4229.58	4130.62	3087.79	3557.14	3281.77	-0.344586	1.03485e-08	8.64796e-08	4190.87	3308.9
ANXA7	4513.76	4205.6	4217.24	4258.52	3372.71	3400.44	-0.230718	7.78232e-05	0.000352575	4312.2	3677.22
ANXA9	95.1368	88.2261	103.223	98.7592	64.5495	118.67	-0.051228	0.754395	0.845399	95.5287	93.9929
AOAH	0.4552	1.43847	0.847481	0.625058	0	0	-0.741599	0.642453	NA	0.913717	0.208353
AOC1	4.0968	8.63081	5.42388	4.37541	13.832	6.47292	0.346512	0.533783	0.673452	6.0505	8.22679
AOC2	25.9464	22.536	24.7465	18.7517	23.0534	17.2611	-0.271762	0.372696	0.52482	24.4096	19.6888
AOC3	0.9104	0.958979	0.847481	0	0	0	-1.75302	0.245833	NA	0.90562	0
AOX1	928.152	808.899	800.192	738.819	636.274	668.868	-0.325001	4.80614e-06	2.69002e-05	845.748	681.32
AP1AR	765.191	708.686	763.242	909.459	686.992	794.011	0.0824767	0.270149	0.416617	745.706	796.821
AP1B1	1701.54	2246.89	2229.72	1199.49	2492.07	1926.77	-0.191882	0.0205427	0.0513024	2059.38	1872.78
AP1G1	3578.78	3185.73	3045.85	4076	3054.58	3316.29	0.0852595	0.15314	0.270191	3270.12	3482.29
AP1G2	852.589	940.759	980.027	728.193	1212.61	955.834	0.0299805	0.652444	0.768248	924.458	965.545
AP1M1	1099.31	1304.21	1266.98	666.312	1256.41	1018.41	-0.369993	1.81354e-09	1.66701e-08	1223.5	980.376
AP1M2	206.661	213.852	198.819	111.26	131.404	105.724	-0.829703	7.95666e-09	6.7591e-08	206.444	116.13
AP1S1	2254.6	2351.42	2316.17	1841.42	2077.11	1874.99	-0.25272	0.000121873	0.000528046	2307.4	1931.17
AP1S2	469.311	460.31	458.996	455.042	341.19	450.946	-0.184649	0.0619136	0.130331	462.872	415.726
AP1S3	904.937	935.005	912.568	1016.97	767.678	850.11	-0.0701004	0.451159	0.59943	917.503	878.253
AP2A1	1056.52	1556.42	1442.75	699.44	1772.81	1238.48	-0.21768	0.00175264	0.00584572	1351.9	1236.91
AP2A2	1465.74	1839.8	1810.22	1181.36	1793.56	1629.02	-0.17054	0.00951973	0.0262006	1705.25	1534.64
AP2B1	7758.42	5762.03	5889.66	8048.87	6270.53	7033.9	0.138437	0.120271	0.223268	6470.04	7117.77
AP2M1	11876.2	11141.9	11504.7	7869.48	9866.86	8822.58	-0.383778	1.04429e-08	8.7227e-08	11507.6	8852.97
AP2S1	1300.51	1431.28	1369.53	1000.72	1323.27	1009.77	-0.29566	0.000434263	0.00166447	1367.1	1111.25
AP3B1	2007.89	1738.63	1806.49	2190.83	1655.23	1991.5	0.0610414	0.280927	0.428763	1851	1945.85
AP3B2	2.7312	2.87694	3.72892	0.625058	2.30534	2.15764	-1.21158	0.267308	0.413467	3.11235	1.69601
AP3D1	3120.85	4062.24	3877.4	2664	5265.4	4500.83	0.112979	0.0770011	0.156129	3686.83	4143.41
AP3M1	1804.87	1591.43	1584.45	1794.54	1533.05	1603.13	-0.0264036	0.613605	0.737778	1660.25	1643.57
AP3M2	747.893	644.914	629.34	725.692	571.725	696.917	-0.0256909	0.731796	0.828683	674.049	664.778
AP3S1	824.367	751.84	785.446	1105.73	869.113	1005.46	0.321761	1.02591e-06	6.37737e-06	787.217	993.434
AP3S2	8.6488	6.71285	4.74589	8.75081	4.61068	4.31528	-0.0827911	0.888452	0.933992	6.70251	5.89226
AP4B1	239.435	244.06	231.023	208.769	161.374	176.926	-0.386067	0.00061256	0.00226441	238.173	182.357
AP4B1-AS1	7.7384	9.58979	10.6783	5.00046	4.61068	4.31528	-1.26588	0.055616	0.118922	9.33548	4.64214
AP4E1	802.972	754.717	762.055	1161.98	790.732	1057.24	0.355285	1.73256e-06	1.04216e-05	773.248	1003.32
AP4M1	312.267	364.892	375.604	193.143	267.42	185.557	-0.685969	2.03725e-10	2.13503e-09	350.921	215.373
AP4S1	161.141	148.162	156.276	200.019	140.626	142.404	0.0716027	0.563377	0.697842	155.193	161.016
AP5B1	445.641	508.259	501.031	471.294	758.457	589.035	0.302117	8.51956e-06	4.5708e-05	484.977	606.262
AP5M1	1479.4	1424.08	1395.46	1694.53	1214.91	1495.24	0.0206654	0.700276	0.804406	1432.98	1468.23
AP5S1	254.457	338.52	310.856	200.019	357.328	297.754	-0.114338	0.392498	0.544831	301.277	285.034
AP5Z1	218.041	269.953	337.467	134.387	484.122	336.592	0.0274997	0.796918	0.873556	275.153	318.367
APAF1	923.145	806.981	782.056	1100.73	818.396	1072.35	0.240472	0.000144979	0.000617441	837.394	997.157
APBA1	36.8712	39.7976	35.9332	83.7578	92.2136	103.567	1.31087	3.43198e-15	5.77194e-14	37.534	93.1794
APBA2	182.08	202.345	222.888	101.259	232.839	166.138	-0.36583	0.00313613	0.00987755	202.437	166.746
APBA3	96.9576	160.15	170.174	42.5039	244.366	105.724	-0.410619	0.00339157	0.0105697	142.427	130.865
APBB1	466.125	602.718	629.34	296.278	467.984	440.158	-0.515361	6.41967e-07	4.13024e-06	566.061	401.473
APBB1IP	443.82	542.782	452.894	586.304	488.732	589.035	0.197267	0.18848	0.316774	479.832	554.691
APBB2	1134.81	1106.18	1074.78	1652.65	1537.66	1540.55	0.506997	2.0044e-15	3.43382e-14	1105.26	1576.96
APBB3	172.066	170.219	183.395	104.385	161.374	116.512	-0.463627	0.000981848	0.00348079	175.226	127.424
APC	1554.96	1426.48	1303.93	2012.06	1699.04	1821.05	0.360563	8.52271e-09	7.20132e-08	1428.46	1844.05
APC2	17.7528	23.495	37.4587	10.0009	46.1068	19.4187	-0.312387	0.324917	0.475869	26.2355	25.1755
APCDD1	0.4552	0.47949	0.508489	0.625058	0	2.15764	0.810924	0.668765	NA	0.481059	0.927566
APCDD1L	252.181	335.643	316.28	196.893	269.725	265.39	-0.325763	0.00345388	0.0107505	301.368	244.003
APCDD1L-AS1	72.832	71.444	60.8491	68.7564	59.9389	92.7785	0.112183	0.559033	0.694232	68.375	73.8246
APEH	3645.69	4126.01	4000.45	2067.07	3123.74	2666.84	-0.603814	5.00192e-25	1.57768e-23	3924.05	2619.22
APEX1	3156.36	3234.16	3274.16	2132.07	2116.3	2129.59	-0.603358	4.33467e-30	1.67205e-28	3221.56	2125.99
APEX2	438.813	470.859	473.742	325.03	557.892	407.794	-0.146448	0.125593	0.231059	461.138	430.239
APH1A	3070.78	3266.28	3081.27	2572.74	3003.86	2653.9	-0.193123	0.0047757	0.0142944	3139.44	2743.5
APH1B	323.192	291.53	288.991	307.529	209.786	230.867	-0.2629	0.00701508	0.0200789	301.238	249.394
API5	2384.79	2070.92	2148.36	2637.12	1987.2	2332.41	0.0606885	0.199804	0.330999	2201.36	2318.91
APIP	164.327	166.383	166.954	164.39	136.015	122.985	-0.24183	0.053652	0.115543	165.888	141.13
APITD1	31.4088	32.1258	30.8483	48.1295	32.2748	23.734	0.129899	0.625378	0.746847	31.461	34.7128
APLF	224.869	225.84	221.193	250.023	163.679	274.02	-0.000523454	0.996256	0.998713	223.967	229.241
APLN	2.276	5.27439	2.71194	3.12529	6.91602	0	0.0138444	0.983424	0.99091	3.42077	3.3471
APLP1	12.2904	19.1796	14.0682	11.251	11.5267	12.9458	-0.248206	0.56232	0.696879	15.1794	11.9079
APLP2	26037	25393.8	23788.8	22335.2	23410.7	22808.4	-0.134676	0.00560896	0.016503	25073.2	22851.4
APMAP	3332.52	3153.12	3153.14	2657.75	2637.31	2476.97	-0.307761	9.99342e-08	7.24585e-07	3212.93	2590.68
APOA1	5.9176	8.63081	9.83078	3.75035	6.91602	4.31528	-0.723096	0.262516	0.407788	8.1264	4.99388
APOA1-AS	3.1864	0.958979	1.69496	0	2.30534	6.47292	0.0408727	0.968945	0.982495	1.94678	2.92609
APOA1BP	1168.04	1157.49	1129.18	719.442	924.442	755.174	-0.533468	7.28934e-12	9.04644e-11	1151.57	799.686
APOBEC2	6.3728	8.63081	8.9833	13.1262	13.832	4.31528	0.339156	0.48337	0.629764	7.99564	10.4245
APOBEC3B	27.312	34.5233	32.3738	25.6274	18.4427	36.6799	-0.236827	0.368767	0.520966	31.403	26.9167
APOBEC3C	314.998	349.068	316.449	301.903	574.03	414.267	0.33786	0.000913196	0.00326056	326.839	430.067
APOBEC3D	6.828	11.5078	7.79683	31.878	27.6641	40.9951	2.02743	1.58705e-11	1.88525e-10	8.71086	33.5124
APOBEC3F	85.5776	88.2261	105.427	264.4	394.213	336.592	1.78206	8.9636e-54	6.14235e-52	93.0768	331.735
APOBEC3G	84.212	66.1696	60.1712	592.555	518.702	649.449	3.08287	1.23256e-156	1.97594e-154	70.1842	586.902
APOBEC3H	3.6416	3.35643	1.86446	3.12529	4.61068	4.31528	0.417626	0.609024	0.734291	2.95416	4.01708
APOBEC4	3.1864	2.39745	1.35597	1.25012	6.91602	4.31528	0.591334	0.447353	0.596448	2.31327	4.16047
APOC1	10.9248	10.5488	8.13582	7.5007	13.832	4.31528	-0.232096	0.632684	0.752999	9.8698	8.54934
APOE	22.76	47.4695	46.9505	15.6265	55.3282	53.941	-0.103938	0.67335	0.783625	39.06	41.6319
APOF	0.4552	1.91796	0.508489	0	0	0	-1.73507	0.295953	NA	0.960549	0
APOL1	599.498	529.836	486.963	3378.44	3326.61	3683.09	2.68844	3.69218e-263	9.92571e-261	538.766	3462.71
APOL2	1620.97	1536.28	1520.21	3920.99	4034.35	3767.24	1.32777	7.4541e-111	9.17274e-109	1559.15	3907.52
APOL3	64.1832	56.1003	67.29	445.666	412.656	390.533	2.71474	2.70907e-141	4.11637e-139	62.5245	416.285
APOL4	0.9104	0	0.338992	113.136	108.351	105.724	8.10476	6.46279e-28	2.30471e-26	0.416464	109.07
APOL6	1318.71	1167.08	1171.73	9070.84	7045.12	8287.49	2.73245	0	0	1219.17	8134.48
APOLD1	55.0792	49.3874	62.5441	73.7568	41.4961	58.2562	0.0272667	0.899021	0.940237	55.6702	57.8364
APOM	36.416	36.4412	32.7128	28.1276	27.6641	12.9458	-0.531222	0.0591985	0.125584	35.19	22.9125
APOO	184.811	151.039	160.174	136.263	101.435	103.567	-0.553493	8.8951e-05	0.000397629	165.341	113.755
APOOL	384.189	403.251	352.383	560.052	622.442	599.824	0.624505	9.8565e-11	1.06844e-09	379.941	594.106
APOPT1	457.931	453.597	486.793	430.665	357.328	485.469	-0.124487	0.189675	0.318323	466.107	424.487
APP	34199.6	29509.7	29783.5	30371.6	30059.3	29814.3	-0.0502341	0.4021	0.553905	31164.3	30081.7
APPBP2	2070.25	1940.49	1905.48	2801.51	2185.46	2649.58	0.353943	1.15312e-11	1.39373e-10	1972.07	2545.52
APPL1	2393.9	2278.53	2291.08	2578.99	1991.81	2246.1	-0.0419253	0.435813	0.585619	2321.17	2272.3
APPL2	1194.44	1139.27	1116.64	1016.97	818.396	925.627	-0.330869	7.62511e-09	6.51228e-08	1150.12	920.331
APRT	1007.36	1360.79	1398.17	506.297	1219.53	781.065	-0.663535	3.1426e-21	8.15956e-20	1255.44	835.629
APTR	52.8032	54.1823	50.0014	55.0051	64.5495	36.6799	0.0318479	0.880264	0.928624	52.329	52.0782
APTX	929.063	802.666	822.057	800.699	569.419	686.129	-0.313029	1.44958e-06	8.83445e-06	851.262	685.416
AQP1	40440.9	45139.2	44934.5	48413.2	56935	49653.7	0.249289	0.000114584	0.000499811	43504.8	51667.3
AQP11	28.2224	23.9745	28.8144	31.2529	23.0534	23.734	-0.0384068	0.897377	0.939587	27.0037	26.0134
AQP3	48.7064	43.6336	42.7131	27.5026	46.1068	34.5222	-0.346444	0.179122	0.30474	45.0177	36.0439
AQP4	62.8176	63.7721	66.951	77.5072	59.9389	62.5715	0.0243963	0.904348	0.943494	64.5136	66.6725
AQP4-AS1	4.0968	3.83592	3.72892	3.12529	4.61068	2.15764	-0.346279	0.673033	0.783307	3.88721	3.29787
AQP5	0.9104	2.39745	1.52547	0.625058	4.61068	2.15764	0.292653	0.798052	NA	1.6111	2.46446
AQP6	1.3656	0.958979	1.35597	0	0	0	-2.23473	0.11597	NA	1.22685	0
AQP7	1.3656	1.91796	1.35597	0.625058	2.30534	2.15764	-0.104172	0.927645	0.957905	1.54651	1.69601
AQP7P1	22.3048	17.2616	18.8141	20.6269	23.0534	21.5764	0.167035	0.599528	0.72695	19.4602	21.7522
AQP7P3	8.6488	12.9462	12.3732	10.626	2.30534	4.31528	-0.980614	0.0818453	0.164085	11.3227	5.74887
AQP9	3.6416	2.87694	2.54244	4.37541	4.61068	4.31528	0.385633	0.492754	0.637763	3.02033	4.43379
AQR	1674.68	1456.21	1460.55	1720.78	1316.35	1549.18	-0.0121978	0.808341	0.882139	1530.48	1528.77
AR	110.158	108.844	98.1383	110.01	76.0762	110.04	-0.104702	0.499114	0.643417	105.714	98.7087
ARAF	673.24	900.961	865.617	488.795	1046.62	753.016	-0.159239	0.0485417	0.106373	813.273	762.812
ARAP1	1122.52	1358.39	1287.66	798.824	1733.62	1458.56	0.00936174	0.894807	0.937964	1256.19	1330.33
ARAP2	799.331	698.616	684.426	1500.14	1099.65	1268.69	0.810659	2.06501e-40	1.0836e-38	727.458	1289.49
ARAP3	202.109	288.653	266.618	154.389	232.839	220.079	-0.345171	0.00412213	0.0125619	252.46	202.436
ARC	0	1.43847	0.847481	0	2.30534	0	-0.426931	0.80163	NA	0.761983	0.768447
ARCN1	4988.08	4764.21	4521.65	4617.3	3967.49	4427.47	-0.140469	0.00758369	0.02153	4757.98	4337.42
AREG	0	0	1.35597	1.25012	6.91602	0	1.93998	0.0827348	0.165489	0.45199	2.72205
AREL1	2587.36	2423.82	2272.78	2351.47	2049.45	2026.02	-0.179757	0.00105679	0.0037148	2427.98	2142.31
ARF1	5684.08	6616.48	6607.47	3618.46	5678.05	4731.7	-0.450588	1.19592e-26	3.99569e-25	6302.68	4676.07
ARF3	4988.08	5115.67	4695.22	4571.67	5173.18	4399.43	-0.068071	0.289277	0.437571	4932.99	4714.76
ARF4	4483.26	4425.69	4438.6	4351.65	3381.93	3883.75	-0.206513	2.78141e-05	0.000136409	4449.18	3872.45
ARF5	1245.88	1479.7	1376.48	690.689	1279.46	880.317	-0.563024	1.07864e-15	1.88671e-14	1367.36	950.157
ARF6	3735.82	3464.79	3550.78	4538.55	3803.81	4431.79	0.244837	6.31604e-05	0.00029182	3583.8	4258.05
ARFGAP1	1634.17	2161.54	2230.23	978.841	2630.39	1935.4	-0.225903	1.68068e-05	8.57216e-05	2008.65	1848.21
ARFGAP2	2103.02	2372.51	2389.39	1772.66	2190.07	1870.67	-0.23497	0.000110858	0.000484648	2288.31	1944.47
ARFGAP3	2490.4	2373.47	2282.94	2305.84	1901.91	2123.12	-0.176086	0.0003033	0.00120781	2382.27	2110.29
ARFGEF1	3511.41	3027.5	3045.68	4232.89	3287.42	3724.08	0.223227	3.48988e-05	0.000168459	3194.86	3748.13
ARFGEF2	3010.24	2785.83	2625.33	3155.92	2722.61	2871.82	0.054158	0.296044	0.44511	2807.13	2916.78
ARFGEF3	674.606	671.285	639.848	1138.86	1115.78	1115.5	0.763511	1.8611e-31	7.59834e-30	661.913	1123.38
ARFIP1	1432.97	1322.91	1329.87	1663.28	1127.31	1298.9	-0.00991181	0.864155	0.919737	1361.92	1363.16
ARFIP2	903.116	931.648	919.517	711.941	896.778	673.183	-0.274756	8.36321e-05	0.000375774	918.094	760.634
ARFRP1	645.473	819.927	842.735	390.036	1018.96	742.228	-0.207452	0.00582446	0.0170452	769.379	717.075
ARG1	2.276	2.39745	1.52547	3.75035	4.61068	4.31528	0.993687	0.154535	0.271911	2.0663	4.22544
ARG2	398.755	360.097	374.756	444.416	368.855	427.212	0.112673	0.146329	0.260277	377.869	413.494
ARGFXP2	3.6416	0.958979	3.22043	8.75081	0	8.63055	1.21606	0.070651	0.14543	2.607	5.79379
ARGLU1	962.748	851.574	917.822	1032.6	1012.04	882.474	0.100213	0.188111	0.316398	910.714	975.705
ARHGAP1	2403.91	2859.2	2619.39	1661.4	2800.99	2250.42	-0.260957	0.00853991	0.0239021	2627.5	2237.6
ARHGAP10	442.454	422.43	423.063	380.035	338.885	345.222	-0.282649	0.00044305	0.00169406	429.316	354.714
ARHGAP11A	500.72	486.202	487.641	538.8	438.015	483.311	-0.045601	0.575552	0.707666	491.521	486.709
ARHGAP11B	20.484	18.2206	14.5767	33.1281	25.3587	40.9951	0.91244	0.00138807	0.00473826	17.7604	33.1607
ARHGAP12	1352.4	1263.93	1278.68	1658.28	1210.3	1462.88	0.140975	0.00965471	0.0265262	1298.34	1443.82
ARHGAP17	424.701	420.512	406.282	525.049	594.778	541.567	0.402313	1.08481e-05	5.71481e-05	417.165	553.798
ARHGAP18	764.736	706.288	726.291	765.071	705.434	761.646	0.00909433	0.897534	0.939661	732.438	744.051
ARHGAP19	183.446	165.424	167.801	200.644	112.962	170.453	-0.115735	0.337213	0.488395	172.224	161.353
ARHGAP20	9.5592	9.1103	9.83078	11.251	4.61068	12.9458	-0.0367184	0.930982	0.959469	9.50009	9.60252
ARHGAP21	1490.32	1433.19	1322.92	1975.81	1680.59	1881.46	0.37715	6.81334e-10	6.61424e-09	1415.48	1845.95
ARHGAP22	1803.05	2165.85	2212.43	1163.86	2286.9	1855.57	-0.274187	4.85912e-05	0.00022911	2060.45	1768.78
ARHGAP23	702.828	882.261	840.532	593.805	1244.88	863.055	0.0942821	0.299971	0.44965	808.54	900.582
ARHGAP24	858.052	701.973	741.716	1073.22	846.06	942.888	0.312989	6.24355e-06	3.42435e-05	767.247	954.058
ARHGAP25	12.7456	17.2616	12.0342	10.626	6.91602	4.31528	-0.728833	0.165419	0.286304	14.0138	7.28576
ARHGAP26	907.668	745.606	779.344	1722.66	1470.81	1553.5	0.962788	2.46344e-29	9.2772e-28	810.873	1582.32
ARHGAP26-AS1	3.1864	0.958979	3.22043	0.625058	2.30534	2.15764	-1.06514	0.321432	0.472128	2.45527	1.69601
ARHGAP26-IT1	1.3656	0	2.20345	1.87517	2.30534	0	-0.00772412	0.99425	0.997618	1.18968	1.3935
ARHGAP27	664.136	794.035	834.43	490.671	1164.2	809.115	0.0171494	0.780708	0.862878	764.2	821.327
ARHGAP28	74.1976	68.567	76.2733	106.26	55.3282	60.4139	0.0239273	0.8912	0.935867	73.0126	74.0006
ARHGAP29	21158.6	19046.8	18543.4	25537.4	17128.7	22381.2	0.131437	0.0162822	0.0419452	19582.9	21682.4
ARHGAP30	17.2976	16.7821	14.2377	16.2515	13.832	36.6799	0.396049	0.26152	0.406751	16.1058	22.2545
ARHGAP31	1032.39	1046.25	973.756	1108.23	1189.56	1361.47	0.251058	0.00244349	0.00787631	1017.47	1219.75
ARHGAP31-AS1	5.4624	4.7949	3.89841	5.62552	6.91602	2.15764	0.0848114	0.894064	0.937692	4.71857	4.89973
ARHGAP32	244.897	221.045	203.904	290.652	276.641	323.646	0.402578	9.77305e-05	0.000433217	223.282	296.98
ARHGAP33	14.1112	14.3847	19.1531	9.37587	18.4427	36.6799	0.309396	0.407468	0.558702	15.883	21.4995
ARHGAP35	2813.13	2985.3	2737.53	3027.78	3232.09	3109.16	0.132647	0.0160103	0.0413364	2845.32	3123.01
ARHGAP39	61.452	100.693	86.6126	39.3787	163.679	116.512	0.145706	0.373792	0.525982	82.9191	106.523
ARHGAP4	55.5344	84.3902	82.0362	35.0032	119.878	77.675	-0.092985	0.580493	0.711572	73.9869	77.5187
ARHGAP40	241.711	228.717	281.194	255.024	295.084	315.015	0.204504	0.103159	0.197827	250.541	288.374
ARHGAP42	464.304	431.541	430.52	713.191	553.282	638.661	0.504705	7.49466e-14	1.12221e-12	442.122	635.045
ARHGAP44	35.5056	28.7694	33.3908	22.5021	41.4961	43.1528	0.0311936	0.916223	0.950908	32.5552	35.717
ARHGAP5	4165.08	3634.05	3633.15	5761.16	3919.08	5225.8	0.366877	2.21818e-10	2.30717e-09	3810.76	4968.68
ARHGAP5-AS1	77.384	67.608	69.324	43.129	69.1602	56.0986	-0.406546	0.04443	0.0987874	71.4387	56.1293
ARHGAP6	247.173	268.994	256.787	231.271	246.671	224.394	-0.13283	0.208816	0.342069	257.651	234.112
ARHGAP8	2.276	1.91796	2.71194	3.12529	0	4.31528	0.0901534	0.918916	0.952551	2.30197	2.48019
ARHGDIA	1270.92	2367.24	2163.28	601.306	2206.21	1411.1	-0.613276	8.68393e-07	5.46427e-06	1933.81	1406.2
ARHGDIB	54.1688	48.9079	48.3064	24.3773	29.9694	21.5764	-1.03606	9.18223e-05	0.000408999	50.461	25.3077
ARHGEF1	561.261	863.561	865.448	341.282	1092.73	845.794	-0.145049	0.124146	0.229056	763.423	759.936
ARHGEF10	893.557	868.356	852.227	758.195	783.816	759.489	-0.177612	0.0043676	0.0132227	871.38	767.167
ARHGEF10L	487.974	677.998	757.479	303.778	767.678	619.242	-0.280584	0.000701659	0.00256609	641.15	563.566
ARHGEF11	946.816	1045.77	980.366	951.963	1348.62	1175.91	0.20536	0.00657518	0.0189345	990.983	1158.83
ARHGEF12	10090	9347.65	8856.01	11976.1	9767.73	10725.6	0.194357	2.35019e-06	1.386e-05	9431.21	10823.2
ARHGEF16	111.524	181.727	186.954	66.8812	212.091	179.084	-0.213359	0.144051	0.257167	160.068	152.686
ARHGEF17	743.796	880.343	906.296	537.55	1208	910.524	-0.0106783	0.897129	0.939454	843.479	885.357
ARHGEF18	723.312	941.718	875.109	644.435	1108.87	916.996	0.0445159	0.542662	0.680853	846.713	890.1
ARHGEF19	79.2048	95.4184	103.393	79.3824	156.763	153.192	0.409435	0.00522229	0.0154878	92.672	129.779
ARHGEF2	1183.06	1284.07	1325.8	980.716	1549.19	1227.7	-0.0425518	0.462053	0.609353	1264.31	1252.53
ARHGEF25	20.0288	20.6181	19.6616	10.0009	18.4427	12.9458	-0.616435	0.122985	0.227411	20.1028	13.7965
ARHGEF26	31.864	41.2361	37.9672	29.3777	34.5801	30.2069	-0.245896	0.315296	0.46576	37.0224	31.3883
ARHGEF28	3604.27	3294.09	3182.8	4237.27	3720.82	3756.45	0.215597	1.89988e-05	9.5894e-05	3360.39	3904.85
ARHGEF3	602.229	551.413	537.981	436.291	320.442	478.996	-0.462602	9.88372e-08	7.16929e-07	563.874	411.91
ARHGEF3-AS1	0.9104	0	0.338992	1.25012	0	4.31528	1.92352	0.130934	0.238791	0.416464	1.85513
ARHGEF33	9.104	11.9872	11.0173	10.0009	9.22136	10.7882	-0.100013	0.815635	0.887171	10.7028	10.0035
ARHGEF34P	29.588	26.3719	26.7804	30.0028	29.9694	36.6799	0.176035	0.510748	0.654167	27.5801	32.2174
ARHGEF37	414.687	447.364	441.199	373.16	433.404	450.946	-0.0620663	0.493416	0.638303	434.416	419.17
ARHGEF38	55.9896	54.1823	64.9171	101.884	62.2442	75.5174	0.452505	0.0171278	0.043878	58.363	79.882
ARHGEF39	63.728	65.6901	64.4086	57.5053	55.3282	62.5715	-0.15395	0.431302	0.582019	64.6089	58.4683
ARHGEF4	11.8352	10.0693	14.0682	6.87564	4.61068	4.31528	-0.989868	0.0483243	0.10595	11.9909	5.2672
ARHGEF40	620.437	752.319	743.919	584.429	1081.2	973.095	0.267057	0.000756705	0.00275071	705.558	879.576
ARHGEF5	156.134	195.152	169.835	262.524	205.175	243.813	0.456825	0.000275772	0.00110727	173.707	237.171
ARHGEF6	54.1688	39.7976	38.8146	59.3805	53.0228	47.4681	0.273528	0.166365	0.287571	44.2603	53.2905
ARHGEF7	967.3	830.476	869.855	1164.48	1074.29	1124.13	0.338876	3.30958e-06	1.90737e-05	889.21	1120.97
ARHGEF9	410.59	399.415	400.181	346.282	297.389	399.163	-0.223888	0.017587	0.0448871	403.395	347.611
ARHGEF9-IT1	0.4552	1.43847	0.508489	1.25012	0	0	-0.037535	0.982891	NA	0.800719	0.416705
ARID1A	574.917	682.793	657.815	1070.1	1756.67	1508.19	1.14273	2.31138e-17	4.60536e-16	638.508	1444.99
ARID1B	879.901	1039.53	924.771	1263.87	1620.65	1702.38	0.677215	3.22351e-10	3.28249e-09	948.069	1528.97
ARID2	995.067	867.876	824.938	1043.85	929.052	1007.62	0.141368	0.0586017	0.124514	895.96	993.506
ARID3A	40.5128	49.8669	56.6117	28.7527	76.0762	60.4139	0.0192837	0.920124	0.953237	48.9971	55.0809
ARID3B	51.4376	76.2388	61.0186	40.0037	64.5495	47.4681	-0.313632	0.142215	0.254566	62.8984	50.6738
ARID3C	0	0.47949	1.52547	1.25012	4.61068	2.15764	1.64277	0.199419	NA	0.668319	2.67281
ARID4A	597.677	418.594	453.741	651.31	438.015	595.508	0.188383	0.0830921	0.16607	490.004	561.611
ARID4B	1381.53	1132.07	1208.85	1770.79	1433.92	1752	0.399357	1.91468e-10	2.01306e-09	1240.82	1652.24
ARID5A	64.1832	85.3492	94.9179	71.8817	191.343	129.458	0.572473	3.47425e-05	0.000167797	81.4834	130.894
ARID5B	2529.09	2222.43	2122.43	2730.88	2252.32	2651.74	0.147103	0.0268004	0.0643194	2291.32	2544.98
ARIH1	1978.75	1928.03	1893.78	2574.61	1975.68	2166.27	0.202021	0.000675032	0.00247701	1933.52	2238.85
ARIH2	2024.27	1872.89	1797.17	1892.05	1731.31	1752	-0.0808269	0.220209	0.356628	1898.11	1791.79
ARIH2OS	11.8352	12.4667	7.96632	8.75081	9.22136	8.63055	-0.200131	0.664753	0.777719	10.7561	8.86758
ARL1	2720.73	2441.56	2549.73	2773.38	2314.56	2522.28	-0.0301557	0.553399	0.69008	2570.67	2536.74
ARL10	137.015	137.134	126.275	268.775	219.007	265.39	0.943163	5.64646e-17	1.09996e-15	133.475	251.057
ARL13A	1.3656	3.35643	2.71194	0.625058	6.91602	6.47292	0.625841	0.535151	0.674566	2.47799	4.67133
ARL13B	460.207	427.225	433.063	493.171	444.931	530.779	0.13711	0.076264	0.154886	440.165	489.627
ARL14	4.552	3.35643	4.74589	12.5012	6.91602	12.9458	1.36169	0.00818523	0.0230357	4.21811	10.7877
ARL14EP	597.222	527.439	530.015	570.678	470.29	580.405	-0.0536996	0.526673	0.667567	551.558	540.457
ARL14EPL	2.276	2.87694	3.05093	14.3763	9.22136	15.1035	2.18937	1.90649e-05	9.61721e-05	2.73462	12.9004
ARL15	149.306	111.242	109.325	230.646	133.71	224.394	0.645315	7.45703e-05	0.000339157	123.291	196.25
ARL16	230.331	234.47	237.973	173.766	182.122	179.084	-0.390878	0.000248526	0.00100877	234.258	178.324
ARL17A	20.484	20.6181	20.848	23.1271	11.5267	10.7882	-0.379083	0.252331	0.396122	20.65	15.1473
ARL2	390.561	487.161	507.641	198.768	617.831	321.488	-0.413826	1.32424e-05	6.8705e-05	461.788	379.363
ARL2-SNX15	0.4552	0	0.338992	1.87517	0	0	1.27125	0.478667	NA	0.264731	0.625058
ARL2BP	1846.29	1800.96	1771.24	1710.16	1309.43	1253.59	-0.342595	4.68744e-06	2.62611e-05	1806.16	1424.39
ARL3	562.172	476.613	473.742	415.664	308.916	336.592	-0.509908	1.23593e-09	1.158e-08	504.175	353.724
ARL4A	183.446	176.452	187.293	200.644	149.847	222.237	0.0343445	0.777232	0.860359	182.397	190.909
ARL4C	14481.7	14674.8	14832.6	12519.3	11266.2	11925.3	-0.297589	1.33656e-13	1.95767e-12	14663	11903.6
ARL4D	436.081	432.979	421.368	305.028	410.351	338.749	-0.302367	0.00132717	0.00454994	430.143	351.376
ARL5A	1125.25	1086.52	1120.71	1385.13	984.381	1320.47	0.127013	0.181607	0.307955	1110.83	1229.99
ARL5B	558.985	507.3	518.997	1117.6	719.266	957.992	0.78673	8.48968e-28	3.01522e-26	528.428	931.621
ARL6	153.402	139.052	137.292	168.141	131.404	142.404	0.0357322	0.778511	0.861037	143.249	147.316
ARL6IP1	6082.38	5692.98	5804.4	6293.71	4541.52	5383.31	-0.126165	0.0701942	0.144643	5859.92	5406.18
ARL6IP4	1429.33	1625.95	1663.61	921.961	1835.05	1626.86	-0.169126	0.0183349	0.0465606	1572.96	1461.29
ARL6IP5	6182.98	5865.12	6181.87	6300.58	4758.22	5357.42	-0.160478	0.00324152	0.0101637	6076.65	5472.08
ARL6IP6	288.141	297.284	305.432	450.667	336.58	446.631	0.467925	1.77817e-05	9.02722e-05	296.952	411.293
ARL8A	697.366	761.429	719.851	455.667	901.388	763.804	-0.110523	0.168522	0.290495	726.215	706.953
ARL8B	2342	1963.03	2077.35	3018.41	2358.36	2748.83	0.338628	3.86675e-09	3.42287e-08	2127.46	2708.53
ARL9	4.0968	2.87694	3.05093	10.626	2.30534	6.47292	1.23839	0.0212609	0.052892	3.34156	6.46808
ARMC1	1116.15	1024.67	1012.4	1168.86	820.701	1057.24	-0.0705388	0.23174	0.370929	1051.07	1015.6
ARMC10	594.491	526.959	544.591	588.805	435.709	478.996	-0.159886	0.0394059	0.089148	555.347	501.17
ARMC12	5.4624	4.31541	6.77985	1.87517	4.61068	12.9458	-0.0463977	0.943097	0.966436	5.51922	6.47723
ARMC2	64.1832	63.2926	63.3916	66.8812	62.2442	47.4681	-0.102492	0.596276	0.724369	63.6225	58.8645
ARMC2-AS1	1.3656	1.91796	1.18647	1.25012	0	0	-0.829569	0.495933	0.64045	1.49001	0.416705
ARMC3	24.5808	23.495	18.6446	29.3777	23.0534	8.63055	0.0138104	0.967116	0.98131	22.2401	20.3539
ARMC4	19.5736	21.0975	21.0175	16.2515	9.22136	12.9458	-0.622236	0.0944634	0.18441	20.5629	12.8062
ARMC5	120.628	157.752	173.395	77.5072	265.114	204.976	0.0947033	0.440934	0.590638	150.592	182.532
ARMC6	475.684	629.57	697.986	278.151	855.281	565.301	-0.220657	0.0294916	0.0696306	601.08	566.245
ARMC7	249.449	256.527	253.227	137.513	161.374	159.665	-0.721909	1.3607e-10	1.45335e-09	253.068	152.851
ARMC8	994.611	921.579	939.857	1206.99	1009.74	1029.19	0.173267	0.00796868	0.0225097	952.016	1081.97
ARMC9	756.542	778.212	741.377	620.058	670.854	679.656	-0.213804	0.00105765	0.00371604	758.71	656.856
ARMCX1	559.896	586.895	578.152	668.187	726.182	681.814	0.253313	0.000940837	0.00334899	574.981	692.061
ARMCX2	1438.43	1490.73	1522.75	1405.13	1468.5	1454.25	-0.0460996	0.426779	0.57771	1483.97	1442.63
ARMCX3	1905.92	1740.55	1757.68	1727.66	1346.32	1611.76	-0.211794	0.000949851	0.00337901	1801.38	1561.91
ARMCX4	128.366	112.201	126.105	148.764	152.152	138.089	0.252731	0.234997	0.375145	122.224	146.335
ARMCX5	323.192	289.612	294.415	298.153	209.786	343.065	-0.1039	0.322275	0.47311	302.406	283.668
ARMCX5-GPRASP2	15.4768	11.9872	11.0173	12.5012	4.61068	6.47292	-0.525094	0.262037	0.407292	12.8271	7.86159
ARMCX6	193.46	189.878	183.395	148.139	209.786	133.774	-0.204474	0.0954624	0.185903	188.911	163.899
ARMS2	0.4552	0.958979	1.35597	0.625058	2.30534	2.15764	0.644659	0.598211	NA	0.923383	1.69601
ARMT1	1752.52	1742.47	1735.13	1949.56	1380.9	1626.86	-0.0924077	0.159229	0.277848	1743.37	1652.44
ARNT	1440.71	1314.76	1304.1	1241.37	1108.87	1150.02	-0.219363	0.000187837	0.000780933	1353.19	1166.75
ARNT2	545.329	604.636	488.827	370.034	320.442	330.119	-0.668424	3.2068e-07	2.15356e-06	546.264	340.198
ARNTL	517.107	508.259	496.285	470.669	424.183	416.424	-0.216838	0.0080616	0.0227427	507.217	437.092
ARNTL2	1257.72	1159.89	1112.91	1587.65	1279.46	1542.71	0.306564	1.15015e-07	8.28774e-07	1176.84	1469.94
ARNTL2-AS1	2.7312	0.958979	1.01698	0.625058	6.91602	4.31528	1.00894	0.283271	0.431212	1.56905	3.95212
ARPC1A	2039.29	1982.69	1888.7	1231.36	1332.49	1292.43	-0.614308	1.36736e-24	4.22142e-23	1970.23	1285.43
ARPC1B	2390.71	3044.76	3132.97	1513.89	3716.21	2494.23	-0.233496	0.000571131	0.00212837	2856.15	2574.78
ARPC2	7311.42	6490.85	6450.35	6122.44	5744.91	5955.08	-0.183616	0.00209285	0.00685867	6750.87	5940.81
ARPC3	2492.67	2314.5	2316.34	2435.23	1918.04	2192.16	-0.126748	0.0576917	0.122775	2374.5	2181.81
ARPC4	2574.15	2800.7	2720.41	1987.68	2026.39	1838.31	-0.4572	4.50467e-13	6.26694e-12	2698.42	1950.8
ARPC5	2853.19	3008.8	3101.61	3416.57	2941.61	3078.95	0.0736099	0.258415	0.403246	2987.87	3145.71
ARPC5L	701.463	584.498	591.542	571.928	553.282	476.838	-0.222691	0.0144462	0.0378914	625.834	534.016
ARPIN	569.91	580.182	541.371	460.043	438.015	409.951	-0.383212	1.44509e-05	7.45321e-05	563.821	436.003
ARPP19	6680.97	6198.36	6271.7	7664.46	5530.51	6393.08	0.0208711	0.64603	0.763099	6383.68	6529.35
ARPP21	10.9248	15.3437	11.1868	13.7513	18.4427	19.4187	0.443907	0.19532	0.325235	12.4851	17.2043
ARR3	6.3728	2.39745	2.54244	6.25058	6.91602	2.15764	0.419079	0.529865	0.670301	3.7709	5.10808
ARRB1	407.859	424.828	409.333	195.018	200.565	204.976	-1.018	1.87403e-23	5.43966e-22	414.007	200.186
ARRB2	172.066	175.493	145.258	88.7582	96.8243	120.828	-0.686095	1.61801e-05	8.27908e-05	164.272	102.137
ARRDC1	302.253	393.181	416.452	159.39	509.48	340.907	-0.289221	0.00153262	0.00518911	370.629	336.592
ARRDC1-AS1	140.202	181.247	172.039	111.26	165.985	135.931	-0.233067	0.0694785	0.14349	164.496	137.725
ARRDC2	267.202	247.896	261.533	216.27	336.58	265.39	0.0415209	0.689269	0.795868	258.877	272.746
ARRDC3	3501.85	3112.37	3107.71	6129.32	4977.23	5816.99	0.792746	3.73266e-52	2.49903e-50	3240.64	5641.18
ARRDC3-AS1	64.6384	43.1541	44.069	45.6292	50.7175	56.0986	0.00566783	0.980195	0.9891	50.6205	50.8151
ARRDC4	1862.22	1807.68	1729.88	1698.91	1325.57	1503.87	-0.268316	4.94699e-05	0.000232939	1799.93	1509.45
ARSA	377.816	565.318	609.847	297.528	1009.74	774.592	0.274873	0.0219383	0.0543066	517.661	693.953
ARSB	1772.09	1730.48	1560.72	1963.31	1652.93	1918.14	0.123388	0.0551735	0.118121	1687.76	1844.79
ARSD	1234.5	1345.93	1235.97	1294.5	1226.44	1234.17	-0.0137423	0.82461	0.894186	1272.13	1251.7
ARSE	390.561	429.143	396.791	340.657	398.824	375.429	-0.133517	0.134402	0.243776	405.498	371.637
ARSG	77.384	78.6363	74.5783	50.0046	50.7175	66.8868	-0.449558	0.0248074	0.0601894	76.8662	55.8696
ARSI	173.886	198.988	212.209	54.38	680.076	278.335	0.229413	0.598476	0.726218	195.028	337.597
ARSJ	1262.27	1228.93	1235.63	1085.73	1071.98	1050.77	-0.226077	0.000150061	0.000635983	1242.28	1069.49
ARSK	218.041	204.263	204.073	275.026	216.702	245.971	0.228511	0.0230209	0.0565936	208.792	245.899
ART1	0.4552	0.47949	0.847481	0	0	0	-1.17004	0.477112	NA	0.594057	0
ART3	0.4552	0.958979	0.169496	5.00046	4.61068	6.47292	3.5653	0.000381078	0.00147904	0.527892	5.36135
ART4	1.3656	1.91796	1.01698	0	0	0	-2.37987	0.127882	NA	1.43351	0
ART5	0.4552	0.47949	2.71194	1.87517	0	0	-0.490624	0.719412	NA	1.21554	0.625058
ARTN	0.9104	2.87694	2.88144	0.625058	0	0	-2.13246	0.138084	NA	2.22292	0.208353
ARV1	315.453	270.432	292.042	325.655	239.755	265.39	-0.084878	0.374769	0.52693	292.643	276.933
ARVCF	155.223	283.378	306.788	69.3814	304.305	168.296	-0.653075	6.27949e-06	3.4419e-05	248.463	180.661
ASAH1	3928.37	3578.43	3690.95	4597.3	3508.73	3883.75	0.090969	0.0331008	0.076905	3732.59	3996.59
ASAH2	9.5592	4.7949	6.10186	8.75081	4.61068	4.31528	-0.191718	0.729183	0.826849	6.81865	5.89226
ASAH2B	2.276	1.91796	2.20345	1.87517	4.61068	6.47292	0.796409	0.285459	0.433712	2.13247	4.31959
ASAP1	756.997	716.357	681.883	1367	1270.24	1501.72	0.93363	1.07812e-16	2.04772e-15	718.413	1379.65
ASAP1-IT1	8.6488	9.58979	8.13582	12.5012	11.5267	0	-0.021556	0.960588	0.97778	8.79147	8.00929
ASAP1-IT2	2.7312	1.91796	3.55942	5.00046	0	0	-0.496433	0.575099	0.707347	2.73619	1.66682
ASAP2	2856.38	2510.61	2532.61	2671.5	2641.92	2906.34	0.050656	0.392903	0.545147	2633.2	2739.92
ASAP3	125.635	132.819	138.817	140.013	140.626	172.611	0.205131	0.109761	0.207954	132.424	151.083
ASB1	959.561	937.402	946.806	622.558	691.602	664.553	-0.518733	2.12054e-14	3.33522e-13	947.923	659.571
ASB12	1.8208	4.7949	2.54244	1.87517	4.61068	12.9458	0.926762	0.230789	0.36988	3.05271	6.47723
ASB13	679.613	672.724	708.155	526.299	569.419	535.094	-0.324956	0.000106887	0.000468642	686.831	543.604
ASB14	30.0432	23.495	25.2549	27.5026	32.2748	15.1035	-0.137889	0.601594	0.728298	26.2644	24.9603
ASB16	24.5808	38.8387	27.9669	28.7527	57.6335	21.5764	0.249587	0.367138	0.519379	30.4621	35.9875
ASB16-AS1	73.7424	82.4722	78.9852	65.6311	92.2136	81.9903	0.0149063	0.936556	0.962443	78.3999	79.945
ASB2	1.8208	2.87694	4.06791	0.625058	2.30534	0	-1.99171	0.0869713	0.172267	2.92188	0.9768
ASB3	35.5056	31.6463	37.1197	52.5049	34.5801	43.1528	0.266749	0.261992	0.407263	34.7572	43.4126
ASB4	0.9104	0.47949	0.508489	0.625058	2.30534	4.31528	1.66626	0.260956	NA	0.632793	2.41523
ASB5	22.76	23.495	28.4754	23.7522	16.1374	17.2611	-0.382641	0.28217	0.429935	24.9101	19.0502
ASB6	567.179	664.573	669.341	454.417	756.152	597.666	-0.0992449	0.12659	0.23243	633.697	602.745
ASB7	666.412	598.883	571.88	799.449	569.419	714.178	0.17838	0.00929193	0.025687	612.392	694.349
ASB8	417.418	381.674	373.061	461.918	336.58	356.01	-0.0230006	0.783221	0.86407	390.718	384.836
ASB9	52.8032	62.8131	65.0866	48.1295	43.8015	45.3104	-0.374192	0.0774634	0.156936	60.2343	45.7471
ASB9P1	3.1864	2.87694	2.03395	3.75035	2.30534	2.15764	0.0584115	0.943812	0.966845	2.6991	2.73778
ASCC1	873.984	791.637	777.31	868.831	668.549	673.183	-0.142615	0.0710783	0.146069	814.31	736.854
ASCC2	612.699	698.137	700.528	428.79	855.281	707.705	-0.0790049	0.448451	0.59722	670.455	663.926
ASCC3	4770.49	4369.11	4174.01	4809.82	3695.46	4274.28	-0.0684294	0.146164	0.260047	4437.87	4259.86
ASCL1	2.276	0.958979	1.52547	1.87517	0	0	-0.759474	0.5981	NA	1.58681	0.625058
ASCL2	0	0	0	0	0	0	0	1	NA	0	0
ASCL5	3.1864	2.39745	2.71194	0.625058	0	2.15764	-1.54671	0.204127	0.336248	2.76526	0.927566
ASF1A	567.179	518.808	527.811	693.814	458.763	591.193	0.0910461	0.262843	0.408042	537.933	581.257
ASF1B	265.837	280.981	311.026	205.019	267.42	252.444	-0.288788	0.00723626	0.0206443	285.948	241.627
ASGR1	2.7312	2.39745	3.55942	0.625058	34.5801	25.8917	2.03452	0.000319091	0.00126206	2.89602	20.3656
ASH1L	1693.8	1681.09	1516.65	2359.59	2185.46	2267.68	0.47429	2.27314e-07	1.55585e-06	1630.51	2270.91
ASH1L-AS1	13.656	14.3847	15.5937	15.0014	20.7481	10.7882	0.173374	0.618952	0.741805	14.5448	15.5126
ASH2L	833.016	683.273	673.07	722.567	548.671	517.833	-0.294144	0.00415357	0.0126379	729.786	596.357
ASIC1	27.7672	32.6053	27.7974	12.5012	11.5267	21.5764	-1.03656	0.0054028	0.0159528	29.39	15.2014
ASIC2	33.6848	34.5233	38.1367	21.252	57.6335	25.8917	-0.119329	0.638348	0.757058	35.4482	34.9257
ASIC3	6.3728	4.7949	7.62733	5.62552	13.832	10.7882	0.526034	0.318523	0.46902	6.26501	10.0819
ASIC4	1.3656	2.87694	1.86446	1.25012	2.30534	2.15764	-0.0548982	0.962421	NA	2.03567	1.90437
ASIP	0.4552	0.958979	0.338992	1.87517	0	0	0.464082	0.786008	NA	0.58439	0.625058
ASL	863.059	1111.46	1200.37	471.919	1122.7	860.898	-0.458168	8.62564e-11	9.42027e-10	1058.3	818.506
ASNA1	1602.3	1905.49	1890.73	971.34	1574.55	1203.96	-0.544875	9.76323e-18	2.01182e-16	1799.51	1249.95
ASNS	834.381	814.173	779.852	785.698	525.618	606.296	-0.351821	1.54439e-06	9.38014e-06	809.469	639.204
ASNSD1	903.572	891.371	880.024	981.966	746.93	934.258	-0.0209003	0.760889	0.849516	891.656	887.718
ASPA	1.3656	2.39745	2.71194	4.37541	4.61068	6.47292	1.15476	0.111794	0.210917	2.15833	5.153
ASPDH	3.1864	1.43847	5.25438	1.25012	9.22136	4.31528	0.0876235	0.905402	0.94417	3.29308	4.92892
ASPG	0.9104	1.91796	3.05093	0	0	4.31528	-1.02465	0.404525	0.556237	1.95976	1.43843
ASPH	7301.4	6816.42	6884.94	10356.6	8492.88	9431.04	0.42284	9.06555e-24	2.6804e-22	7000.92	9426.83
ASPHD1	113.345	187.48	184.073	54.38	219.007	135.931	-0.444304	0.000584387	0.00217314	161.633	136.44
ASPHD2	182.99	192.755	184.751	307.529	355.022	274.02	0.763047	4.17961e-17	8.20612e-16	186.832	312.19
ASPM	609.512	556.687	551.371	721.942	539.45	742.228	0.196851	0.0227017	0.0559111	572.524	667.873
ASPN	4.552	1.91796	2.88144	2.50023	0	6.47292	-0.349759	0.666859	0.779027	3.11713	2.99105
ASPRV1	10.4696	7.19234	9.32229	7.5007	13.832	4.31528	-0.152062	0.773292	0.858318	8.99474	8.54934
ASPSCR1	155.678	218.647	210.514	71.2566	278.946	211.449	-0.266381	0.0444922	0.0988879	194.947	187.217
ASRGL1	444.275	474.695	470.013	478.794	500.259	427.212	0.0235844	0.827905	0.895889	462.994	468.755
ASS1	1037.4	1103.79	1086.13	721.942	972.854	835.006	-0.357515	5.38387e-10	5.32415e-09	1075.77	843.267
ASTE1	129.732	130.901	119.495	123.136	101.435	103.567	-0.19938	0.152376	0.26917	126.709	109.379
ASTN1	16.8424	15.8232	16.4411	20.0019	11.5267	17.2611	0.074372	0.826319	0.894957	16.3689	16.2632
ASTN2	299.066	304.476	277.974	175.016	202.87	157.508	-0.719258	3.36326e-10	3.40693e-09	293.839	178.465
ASTN2-AS1	8.6488	6.71285	4.23741	8.75081	2.30534	0	-0.453549	0.537381	0.676527	6.53302	3.68538
ASUN	1041.95	908.633	926.466	1036.97	788.427	977.41	-0.0556497	0.386054	0.538854	959.017	934.269
ASXL1	1692.43	1610.61	1579.54	2084.57	2111.69	2099.38	0.367307	1.26837e-11	1.52536e-10	1627.52	2098.55
ASXL2	1245.88	1109.54	1102.4	1901.43	1837.36	2045.44	0.734547	3.55127e-16	6.4708e-15	1152.61	1928.07
ASXL3	14.5664	10.0693	10.5088	10.0009	6.91602	10.7882	-0.422011	0.337763	0.488906	11.7148	9.23505
ATAD1	1920.49	1729.04	1760.05	2276.46	1747.45	2153.32	0.178703	0.000441369	0.00168845	1803.19	2059.08
ATAD2	981.411	894.248	906.974	1131.36	954.411	934.258	0.100738	0.179876	0.305713	927.544	1006.67
ATAD2B	471.587	424.348	396.96	606.931	451.847	524.306	0.281819	0.000693621	0.00253935	430.965	527.695
ATAD3A	294.059	446.884	460.86	151.264	610.915	409.951	-0.233194	0.0470968	0.103727	400.601	390.71
ATAD3B	177.983	266.117	305.941	100.634	345.801	207.133	-0.346117	0.00288979	0.00917265	250.014	217.856
ATAD3C	6.828	5.27439	6.61035	2.50023	6.91602	2.15764	-0.774308	0.305829	0.455861	6.23758	3.85796
ATAD5	162.051	141.929	138.309	202.519	165.985	176.926	0.271028	0.0151583	0.0394512	147.43	181.81
ATAT1	108.338	115.078	118.478	86.258	122.183	77.675	-0.26781	0.100548	0.193649	113.964	95.372
ATE1	1720.66	1650.88	1655.98	1851.42	1355.54	1540.55	-0.0936574	0.111269	0.21015	1675.84	1582.51
ATE1-AS1	6.3728	7.67183	5.59338	5.62552	4.61068	10.7882	0.0869629	0.876585	0.926581	6.546	7.00813
ATF1	562.172	509.218	503.573	574.428	523.312	567.459	0.0695509	0.516091	0.658453	524.988	555.067
ATF2	2123.51	1960.15	1899.71	2399.6	1888.07	2028.18	0.0727509	0.177537	0.302603	1994.46	2105.28
ATF3	167.514	128.983	141.19	228.146	165.985	228.71	0.503999	5.9817e-06	3.29834e-05	145.896	207.613
ATF4	3726.27	3609.6	3580.61	4214.14	4188.8	3626.99	0.141922	0.0500341	0.109178	3638.82	4009.98
ATF5	145.664	177.891	159.326	190.643	361.939	248.128	0.693559	3.37448e-11	3.86154e-10	160.96	266.903
ATF6	2432.59	2264.15	2230.06	2749.01	2233.88	2416.56	0.0853919	0.0528046	0.113999	2308.93	2466.48
ATF6B	735.603	617.103	771.716	485.045	1037.4	906.208	0.103959	0.404922	0.556477	708.141	809.552
ATF7	360.973	364.412	311.704	670.062	730.793	763.804	1.05355	1.51627e-14	2.41745e-13	345.696	721.553
ATF7IP	1445.71	1235.17	1258.34	2228.33	2143.97	2179.22	0.729329	7.37209e-19	1.65578e-17	1313.07	2183.84
ATF7IP2	59.6312	47.949	54.7473	69.3814	50.7175	94.9361	0.342084	0.132082	0.240367	54.1091	71.6783
ATG10	185.266	169.26	172.378	176.266	154.458	148.877	-0.142694	0.209862	0.343235	175.635	159.867
ATG101	700.097	800.268	810.192	413.163	691.602	597.666	-0.479554	3.73611e-11	4.24754e-10	770.186	567.477
ATG12	617.251	590.731	592.898	1000.72	629.358	731.44	0.392515	2.00921e-08	1.61346e-07	600.293	787.172
ATG13	1457.55	1536.76	1492.08	1365.13	1237.97	1374.42	-0.167702	0.00132308	0.00453859	1495.46	1325.84
ATG14	740.155	717.796	678.154	816.951	627.053	746.543	0.0395758	0.548354	0.686001	712.035	730.182
ATG16L1	1729.76	1642.73	1663.27	1627.03	1530.75	1426.2	-0.132642	0.0326971	0.0760915	1678.59	1527.99
ATG16L2	363.705	368.728	409.672	181.267	288.168	327.961	-0.554329	5.73634e-05	0.000266942	380.702	265.799
ATG2A	409.225	593.129	645.611	256.274	836.839	571.774	-0.140349	0.0657789	0.137113	549.321	554.962
ATG2B	1321.44	1182.42	1106.64	1463.26	1194.17	1210.44	0.0968311	0.141149	0.253306	1203.5	1289.29
ATG3	1049.69	984.392	964.942	1058.22	1030.49	992.514	0.0299125	0.693045	0.798884	999.675	1027.07
ATG4A	342.765	310.23	318.822	371.284	320.442	312.858	0.050604	0.556405	0.69258	323.939	334.861
ATG4B	771.108	896.166	950.196	524.424	931.358	800.484	-0.255278	0.00133547	0.00457209	872.49	752.088
ATG4C	239.435	189.878	199.328	225.646	202.87	213.606	0.004442	0.972312	0.984513	209.547	214.041
ATG4D	126.546	181.727	182.886	67.5063	221.313	166.138	-0.273372	0.0366121	0.0838451	163.72	151.652
ATG5	864.424	865.958	892.906	1058.85	852.976	910.524	0.0938225	0.190131	0.318812	874.43	940.783
ATG7	668.688	731.222	704.087	639.434	555.587	502.73	-0.29639	0.000224626	0.000921129	701.332	565.917
ATG9A	1169.41	1379.97	1352.07	775.697	1544.58	998.987	-0.284544	5.3982e-05	0.000252484	1300.48	1106.42
ATG9B	6.3728	2.87694	4.74589	3.12529	9.22136	2.15764	-0.065722	0.91974	0.953009	4.66521	4.83476
ATHL1	311.812	354.822	410.689	246.273	726.182	481.153	0.301443	0.00571287	0.0167663	359.108	484.536
ATIC	1336.01	1370.86	1290.88	1104.48	965.938	1216.91	-0.299901	0.01142	0.0307099	1332.59	1095.77
ATL1	116.986	104.529	104.071	144.388	82.9923	116.512	0.0689749	0.622729	0.744905	108.529	114.631
ATL2	1038.31	976.241	932.399	1153.23	811.48	1048.61	0.00998262	0.874781	0.925971	982.317	1004.44
ATL3	4290.71	3960.58	3895.53	5774.29	3589.42	4684.23	0.191626	0.00016626	0.000699045	4048.94	4682.65
ATM	3323.87	3024.62	2860.59	3900.99	2701.86	3208.41	0.0792057	0.0885319	0.174763	3069.69	3270.42
ATMIN	2381.61	2209.97	2182.94	2564.61	2171.63	2155.48	0.0215902	0.704256	0.807442	2258.17	2297.24
ATN1	182.535	225.84	246.787	411.913	1583.77	1102.55	2.03824	1.6009e-22	4.41233e-21	218.387	1032.75
ATOH8	7.2832	10.5488	8.8138	5.62552	20.7481	6.47292	0.171799	0.712267	0.81374	8.88192	10.9488
ATOX1	802.972	855.889	883.923	681.938	693.908	623.558	-0.327169	1.42744e-05	7.37087e-05	847.595	666.468
ATP10A	1997.87	2110.71	2091.92	2642.12	3760.01	3450.06	0.65258	1.80105e-19	4.19619e-18	2066.84	3284.07
ATP10B	3.6416	3.83592	4.74589	3.75035	18.4427	2.15764	0.721802	0.179268	0.304868	4.07447	8.1169
ATP10D	5537.96	4809.76	4695.72	5242.99	4292.54	4746.81	-0.0777911	0.103786	0.198747	5014.48	4760.78
ATP11A	2266.89	2280.93	2224.81	2427.1	3282.81	2787.67	0.312413	1.13573e-05	5.96503e-05	2257.54	2832.52
ATP11A-AS1	12.7456	12.4667	12.7122	18.1267	27.6641	21.5764	0.837649	0.0204225	0.0510169	12.6415	22.4557
ATP11B	2260.52	2101.12	2109.04	2750.26	2206.21	2634.48	0.215072	1.67665e-05	8.55411e-05	2156.9	2530.31
ATP11C	1198.54	1090.84	1091.56	1430.13	935.968	1206.12	0.0557992	0.318867	0.46933	1126.98	1190.74
ATP13A1	589.484	863.561	875.109	476.919	1334.79	968.78	0.147515	0.131858	0.24006	776.051	926.83
ATP13A2	878.991	1329.62	1286.31	451.917	1542.27	964.464	-0.39093	1.58387e-05	8.11389e-05	1164.97	986.218
ATP13A3	9491.37	9004.81	8844.48	10015.3	6540.25	8337.12	-0.15341	0.000520383	0.00195721	9113.56	8297.56
ATP13A4	2.7312	3.35643	4.5764	3.12529	6.91602	10.7882	0.786293	0.30857	0.458578	3.55467	6.94317
ATP1A1	11416.4	11421.4	10530	9673.4	8128.63	8199.03	-0.360164	4.35797e-08	3.34143e-07	11122.6	8667.02
ATP1A1-AS1	50.5272	40.2771	42.5436	41.8789	50.7175	49.6257	0.0487315	0.827753	0.895874	44.4493	47.4074
ATP1A3	0	0	0.508489	0.625058	0	0	1.14455	0.537596	NA	0.169496	0.208353
ATP1B1	2718.91	2642.95	2559.22	3375.94	2512.82	2968.91	0.151411	0.000800236	0.0028951	2640.36	2952.56
ATP1B3	1844.92	1725.2	1695.64	1900.8	1284.07	1454.25	-0.196065	0.000951967	0.00338554	1755.26	1546.37
ATP2A1	4.552	6.71285	7.96632	6.25058	23.0534	6.47292	0.735022	0.116907	0.2183	6.41039	11.9256
ATP2A1-AS1	6.828	9.58979	7.79683	5.62552	6.91602	2.15764	-0.51613	0.397819	0.550046	8.07154	4.89973
ATP2A2	3655.25	3397.18	3379.08	4405.41	3780.76	4410.21	0.270085	0.00139401	0.00475667	3477.17	4198.79
ATP2A3	1.3656	2.39745	3.89841	0.625058	2.30534	0	-1.58278	0.190048	0.318708	2.55382	0.9768
ATP2B1	1452.54	1369.42	1356.99	1582.02	1212.61	1527.61	0.0292818	0.635349	0.754679	1392.98	1440.75
ATP2B2	1.3656	0.47949	0.677985	0	0	0	-1.6172	0.397296	NA	0.841025	0
ATP2B4	3826.86	3704.06	3251.11	3800.35	3430.35	3594.63	0.00320109	0.964469	0.980024	3594.01	3608.44
ATP2C1	3885.59	3541.03	3475.18	5029.84	3547.92	4477.1	0.247194	6.07836e-06	3.3453e-05	3633.93	4351.62
ATP2C2	62.8176	51.3054	56.4422	36.8784	55.3282	53.941	-0.282755	0.178723	0.304102	56.8551	48.7159
ATP4A	0.9104	1.43847	2.03395	1.87517	2.30534	4.31528	0.8208	0.431382	NA	1.46094	2.83193
ATP4B	1.3656	0.47949	1.01698	0.625058	0	0	-0.93357	0.518713	NA	0.954022	0.208353
ATP5A1	13003.7	12183.8	11844.7	10387.2	9189.09	8993.04	-0.372209	2.9564e-07	1.99614e-06	12344.1	9523.11
ATP5B	17244.8	15601.2	15212.8	11966.7	9620.19	8993.04	-0.652418	9.45401e-24	2.78113e-22	16019.6	10193.3
ATP5C1	2430.77	2336.55	2361.76	2610.87	2072.5	2008.76	-0.0975567	0.114227	0.214371	2376.36	2230.71
ATP5D	147.485	268.994	278.482	48.7545	481.816	235.183	-0.326787	0.0131197	0.0347775	231.654	255.251
ATP5E	9.104	10.5488	13.5597	8.75081	9.22136	10.7882	-0.0980552	0.82922	0.896624	11.0708	9.58679
ATP5EP2	0	0.958979	2.20345	0	2.30534	0	-1.0244	0.564685	NA	1.05414	0.768447
ATP5F1	2189.51	2074.75	2055.65	1944.56	1526.14	1611.76	-0.312144	5.34847e-05	0.000250427	2106.64	1694.15
ATP5G1	1295.04	1278.32	1248	700.065	668.549	483.311	-1.03261	2.58988e-19	5.98619e-18	1273.79	617.308
ATP5G2	3093.08	3053.87	2947.2	1673.28	1901.91	1557.82	-0.82324	3.99608e-30	1.54486e-28	3031.38	1711
ATP5G3	2909.18	2993.93	3059.58	2436.48	2079.42	1959.14	-0.46579	6.44291e-10	6.28606e-09	2987.56	2158.34
ATP5H	2322.43	2072.83	2051.92	2215.83	1786.64	1583.71	-0.20774	0.00899544	0.0249863	2149.06	1862.06
ATP5I	1102.49	1142.62	1092.91	772.572	1021.27	742.228	-0.397658	0.00010116	0.000446831	1112.68	845.355
ATP5J	1116.15	832.873	831.549	903.209	597.083	563.144	-0.434597	0.000765825	0.00277774	926.857	687.812
ATP5J2	1232.23	1275.92	1280.37	1026.97	1083.51	815.587	-0.368161	0.00043452	0.00166509	1262.84	975.356
ATP5L	1895.91	1775.55	1696.15	1470.14	1581.46	1365.79	-0.279786	0.00139546	0.00476069	1789.2	1472.46
ATP5L2	2.7312	3.35643	3.05093	5.00046	2.30534	6.47292	0.578673	0.42189	0.573259	3.04619	4.59291
ATP5O	2188.15	1959.19	1871.58	1693.91	1288.69	1203.96	-0.526644	2.00829e-14	3.16723e-13	2006.31	1395.52
ATP5S	158.865	168.78	141.529	170.641	133.71	183.399	0.047268	0.719686	0.819191	156.391	162.583
ATP5SL	696.911	724.509	715.105	506.297	820.701	640.819	-0.146795	0.0742732	0.151406	712.175	655.939
ATP6AP1	1803.96	2076.19	2034.63	1458.26	2282.29	1795.16	-0.118431	0.0349413	0.0805175	1971.59	1845.23
ATP6AP1L	85.1224	81.5132	79.8327	76.2571	99.1297	71.2021	-0.0355858	0.863765	0.91949	82.1561	82.1963
ATP6AP2	3139.06	3006.4	2865.16	3467.82	2390.64	2837.29	-0.0639584	0.223541	0.361146	3003.54	2898.59
ATP6V0A1	1819.43	1860.9	1684.45	1713.28	1913.43	1844.78	0.0247034	0.67139	0.782443	1788.26	1823.83
ATP6V0A2	836.202	762.868	739.512	839.453	746.93	794.011	0.0165742	0.814027	0.886194	779.527	793.465
ATP6V0A4	31.4088	23.9745	31.5263	16.2515	25.3587	17.2611	-0.6228	0.051807	0.112275	28.9699	19.6238
ATP6V0B	1166.68	1390.52	1349.87	893.833	1180.33	955.834	-0.361704	8.11035e-07	5.13672e-06	1302.35	1010
ATP6V0C	635.914	572.031	634.255	360.033	991.297	604.139	-0.0558048	0.656894	0.771875	614.067	651.823
ATP6V0D1	2478.11	2650.62	2641.6	1347.63	2226.96	1786.52	-0.567821	1.77058e-21	4.67359e-20	2590.11	1787.04
ATP6V0D2	8.1936	7.67183	7.96632	7.5007	4.61068	6.47292	-0.276656	0.639658	0.7582	7.94392	6.19476
ATP6V0E1	2651.54	2466.02	2475.49	2600.24	2602.73	2356.14	-0.00820958	0.910442	0.947307	2531.02	2519.7
ATP6V0E2	623.168	868.835	873.414	331.281	797.648	625.715	-0.52205	1.11129e-11	1.3504e-10	788.473	584.881
ATP6V0E2-AS1	52.348	59.4567	49.6624	34.3782	36.8855	36.6799	-0.562099	0.0183904	0.0466542	53.8224	35.9812
ATP6V1A	4145.05	3821.05	3756.21	4403.53	3029.22	3836.28	-0.0691576	0.188391	0.316746	3907.44	3756.34
ATP6V1B1	3.1864	3.35643	2.20345	1.87517	0	0	-1.76425	0.137461	NA	2.91543	0.625058
ATP6V1B1-AS1	4.552	4.31541	3.38992	2.50023	0	10.7882	0.00653586	0.993438	0.997023	4.08578	4.42948
ATP6V1B2	3487.74	2957.01	3035	3149.04	2102.47	2293.57	-0.337204	8.58721e-10	8.18173e-09	3159.92	2515.03
ATP6V1C1	2131.25	2001.39	1998.87	2111.45	1514.61	1842.62	-0.169446	0.00112549	0.00393337	2043.83	1822.89
ATP6V1C2	18.208	16.7821	16.2716	15.6265	9.22136	23.734	-0.102217	0.775966	0.859802	17.0873	16.1939
ATP6V1D	2987.48	2721.58	2811.6	2934.02	2157.8	2500.7	-0.176077	0.000147389	0.000626466	2840.22	2530.84
ATP6V1E1	2867.76	2739.8	2585.5	2559.61	1987.2	2028.18	-0.315447	7.81472e-06	4.20945e-05	2731.02	2191.67
ATP6V1E2	40.0576	34.0438	35.4247	24.3773	18.4427	19.4187	-0.872355	0.00705691	0.0201854	36.5087	20.7462
ATP6V1F	1180.33	1276.4	1285.46	640.684	1191.86	781.065	-0.562871	9.71768e-08	7.05178e-07	1247.4	871.204
ATP6V1G1	1839.46	1855.62	1975.31	2272.71	2021.78	2440.29	0.240939	0.000428875	0.00164598	1890.13	2244.93
ATP6V1G2	22.76	27.3309	19.6616	15.0014	18.4427	15.1035	-0.467305	0.178123	0.303394	23.2508	16.1825
ATP6V1H	1498.52	1497.93	1425.97	1226.99	972.854	998.987	-0.460642	1.1591e-09	1.08776e-08	1474.14	1066.28
ATP7A	650.936	619.98	590.864	748.194	491.038	612.769	-0.0200144	0.780166	0.86242	620.593	617.334
ATP7B	485.243	529.836	471.708	356.283	361.939	358.168	-0.457458	9.65954e-06	5.13354e-05	495.596	358.797
ATP8A1	770.198	646.831	669.341	1549.52	1145.75	1221.22	0.898454	1.57505e-30	6.22679e-29	695.457	1305.5
ATP8A2	278.582	253.65	265.77	195.643	182.122	200.66	-0.467029	6.18809e-06	3.39713e-05	266.001	192.808
ATP8B1	801.152	752.319	728.834	695.065	601.694	630.03	-0.256026	9.26616e-05	0.000412212	760.768	642.263
ATP8B2	1044.68	1062.55	1047.49	1010.72	1184.95	1078.82	0.045058	0.444727	0.594106	1051.57	1091.49
ATP8B3	112.434	137.134	133.733	81.8826	156.763	94.9361	-0.229707	0.100407	0.193441	127.767	111.194
ATP8B4	1.3656	3.83592	2.88144	3.12529	6.91602	6.47292	0.810348	0.252087	0.395846	2.69432	5.50474
ATP8B5P	2.276	2.39745	2.03395	5.00046	4.61068	4.31528	1.05464	0.142928	0.255476	2.2358	4.64214
ATP9A	1269.1	1269.21	1173.08	768.821	790.732	787.538	-0.657872	8.11013e-24	2.41014e-22	1237.13	782.364
ATP9B	497.533	498.669	481.878	338.781	384.992	377.587	-0.422213	1.7737e-06	1.06471e-05	492.693	367.12
ATPAF1	1027.39	922.059	936.975	1005.72	813.785	841.479	-0.12135	0.0720861	0.147705	962.14	886.994
ATPAF2	226.234	208.578	238.99	150.639	223.618	148.877	-0.372034	0.00199762	0.00657744	224.601	174.378
ATPIF1	1217.66	1237.56	1243.93	1070.1	1099.65	953.676	-0.240707	0.00272445	0.00869536	1233.05	1041.14
ATR	1805.32	1641.77	1585.98	2174.58	1740.53	1946.19	0.20632	0.000200678	0.000829779	1677.69	1953.77
ATRAID	2031.56	1989.4	1938.19	1880.17	1938.79	1663.54	-0.118013	0.0691015	0.142863	1986.38	1827.5
ATRIP	232.607	256.527	243.397	239.397	248.977	204.976	-0.0533187	0.605042	0.731105	244.177	231.117
ATRN	1840.83	1737.19	1625.13	2025.19	1961.85	1721.8	0.133517	0.0501575	0.109379	1734.38	1902.94
ATRNL1	147.03	129.942	128.309	149.389	124.488	146.719	0.0316193	0.805722	0.88002	135.093	140.199
ATRX	3021.62	2458.34	2420.75	3323.43	2766.41	3104.84	0.215095	0.00677419	0.0194563	2633.57	3064.89
ATXN1	701.463	709.645	648.323	887.582	915.22	998.987	0.445337	2.34907e-08	1.86835e-07	686.477	933.93
ATXN10	2052.5	2077.63	1932.43	2448.98	1798.17	2026.02	0.0373566	0.574223	0.706966	2020.85	2091.06
ATXN1L	1732.95	1620.67	1580.72	2236.46	2148.58	2239.63	0.426673	3.75279e-14	5.76748e-13	1644.78	2208.22
ATXN2	526.211	551.893	533.574	710.691	908.304	809.115	0.57574	1.62243e-06	9.81659e-06	537.226	809.37
ATXN2L	655.032	840.066	776.293	898.833	1629.88	1314	0.714553	4.63103e-09	4.05627e-08	757.13	1280.9
ATXN3	822.546	801.707	744.088	981.966	622.442	876.001	0.0567307	0.432751	0.583254	789.447	826.803
ATXN7	706.47	653.065	617.983	1193.86	1786.64	1255.75	1.07094	1.26015e-19	2.97566e-18	659.173	1412.08
ATXN7L1	126.09	126.106	114.071	216.895	302	271.862	1.08127	8.18772e-13	1.11081e-11	122.089	263.586
ATXN7L2	66.4592	92.062	96.7824	36.8784	108.351	51.7833	-0.480321	0.00808528	0.0227943	85.1012	65.6709
ATXN7L3	1437.98	1543	1497.16	1255.74	1537.66	1352.84	-0.103959	0.0565266	0.120619	1492.71	1382.08
ATXN7L3B	2450.8	2249.77	2224.98	2483.98	1998.73	2172.74	-0.0537877	0.236561	0.377054	2308.51	2218.48
AUH	222.137	207.619	231.701	268.15	214.397	256.759	0.136037	0.226238	0.364324	220.486	246.435
AUNIP	65.0936	62.3336	60.0017	52.5049	64.5495	66.8868	-0.109521	0.591253	0.720472	62.4763	61.3137
AUP1	1492.6	1573.21	1552.08	1170.73	1533.05	1344.21	-0.201343	8.86206e-05	0.000396456	1539.29	1349.33
AURKA	477.049	449.282	430.52	412.538	343.496	336.592	-0.321707	0.000239471	0.000974274	452.284	364.209
AURKAIP1	638.645	837.189	869.007	308.779	843.755	589.035	-0.538812	3.84904e-10	3.86763e-09	781.614	580.523
AURKAPS1	25.4912	13.9052	15.4242	24.3773	18.4427	12.9458	0.025804	0.938797	0.963684	18.2735	18.5886
AURKB	199.833	222.004	219.328	136.263	251.282	181.242	-0.235503	0.0507979	0.110568	213.722	189.595
AURKC	13.2008	15.8232	9.83078	11.8761	27.6641	17.2611	0.480348	0.221238	0.357955	12.9516	18.9338
AUTS2	52.8032	59.4567	51.5269	88.7582	119.878	120.828	0.983445	6.02908e-09	5.20514e-08	54.5956	109.821
AVEN	406.038	381.674	395.943	420.039	306.61	386.217	-0.115018	0.210601	0.344154	394.552	370.956
AVIL	27.7672	29.7284	22.0345	30.0028	20.7481	15.1035	-0.110118	0.71976	0.819191	26.51	21.9514
AVL9	2336.09	2240.65	2142.26	2719.63	2086.33	2252.57	0.0685531	0.160929	0.280394	2239.67	2352.85
AVPI1	110.614	121.311	132.207	122.511	195.954	155.35	0.347178	0.00451166	0.0135949	121.377	157.938
AVPR1A	2.7312	3.35643	0.508489	0	0	0	-3.03642	0.115985	NA	2.1987	0
AVPR1B	3.1864	3.35643	2.37295	7.5007	4.61068	4.31528	1.05005	0.107096	0.203922	2.97192	5.47555
AVPR2	0.9104	0	1.35597	1.25012	2.30534	8.63055	2.1052	0.0909345	NA	0.755456	4.062
AWAT1	0.4552	0.958979	0.677985	0	2.30534	2.15764	0.456076	0.773701	NA	0.697388	1.48766
AXDND1	7.2832	10.5488	10.1698	15.6265	4.61068	21.5764	0.568132	0.200625	0.332107	9.33391	13.9378
AXIN1	628.631	809.378	815.785	455.042	908.304	733.597	-0.15251	0.027179	0.0650494	751.265	698.981
AXIN2	145.209	125.626	135.766	115.636	124.488	99.2514	-0.2639	0.0633769	0.132947	135.534	113.125
AXL	7738.4	9151.54	8368.37	7705.72	10685.3	9601.49	0.138943	0.0479018	0.105208	8419.43	9330.82
AZGP1	1.3656	0.47949	1.18647	0.625058	0	0	-1.01595	0.56789	NA	1.01052	0.208353
AZI2	726.044	686.629	712.393	1782.04	1258.72	1428.36	1.05624	1.33788e-70	1.13486e-68	708.355	1489.7
AZIN1	2741.21	2496.7	2556.51	2664	1941.1	2202.95	-0.204852	3.87814e-05	0.000185357	2598.14	2269.35
AZIN1-AS1	15.932	14.8642	11.5257	6.25058	9.22136	6.47292	-0.988377	0.0459614	0.101559	14.1073	7.31495
AZIN2	55.5344	63.2926	56.9507	48.7545	96.8243	86.3055	0.316819	0.102658	0.197039	58.5926	77.2948
B2M	11831.6	11027.8	11474	39798.7	33372.1	38347.7	1.69295	1.30144e-193	2.4193e-191	11444.5	37172.8
B3GALNT1	550.337	515.451	535.608	1156.36	802.259	1011.93	0.875724	6.02585e-28	2.15329e-26	533.799	990.183
B3GALNT2	1011.45	917.743	890.194	1036.97	816.091	893.262	-0.0475716	0.474507	0.621322	939.797	915.441
B3GALT1	33.2296	34.0438	27.6279	24.3773	18.4427	23.734	-0.539829	0.0752308	0.153054	31.6337	22.1847
B3GALT2	34.14	20.6181	16.1021	20.0019	23.0534	17.2611	-0.265543	0.437604	0.587483	23.6201	20.1055
B3GALT4	27.312	39.7976	38.3061	31.2529	96.8243	43.1528	0.581076	0.00987129	0.0270531	35.1386	57.0767
B3GALT5	132.918	118.913	110.681	197.518	136.015	194.187	0.551282	0.000271356	0.0010918	120.838	175.907
B3GALT5-AS1	10.0144	6.23336	7.96632	11.251	9.22136	4.31528	0.0996704	0.852177	0.912095	8.07136	8.26256
B3GALT6	457.476	481.887	474.928	294.402	442.625	416.424	-0.326566	0.00130374	0.00448281	471.43	384.484
B3GAT1	48.7064	54.6618	53.7303	28.7527	39.1908	47.4681	-0.491112	0.0298866	0.0704586	52.3662	38.4705
B3GAT3	347.773	452.159	470.861	148.764	447.236	321.488	-0.610405	3.79214e-11	4.30564e-10	423.597	305.829
B3GLCT	173.886	154.875	155.089	148.764	117.572	148.877	-0.238541	0.0540407	0.116222	161.284	138.404
B3GNT2	650.936	577.305	590.186	1075.1	841.449	895.42	0.615728	1.60832e-23	4.69178e-22	606.142	937.323
B3GNT3	69.1904	75.7594	84.7481	102.51	152.152	138.089	0.714068	2.29455e-06	1.35639e-05	76.5659	130.917
B3GNT4	14.5664	18.7001	15.9326	8.12575	11.5267	17.2611	-0.461486	0.244938	0.387067	16.3997	12.3045
B3GNT5	669.599	561.482	610.525	891.958	534.839	709.863	0.186215	0.0132906	0.0351665	613.869	712.22
B3GNT6	0	0.47949	0.847481	0.625058	11.5267	4.31528	2.79168	0.00277241	0.0088339	0.442324	5.48901
B3GNT7	3.6416	10.5488	6.77985	10.626	25.3587	17.2611	1.28784	0.000359713	0.00140618	6.99007	17.7486
B3GNT8	2.276	1.91796	4.06791	2.50023	13.832	8.63055	1.2144	0.0378881	0.0862951	2.75396	8.32094
B3GNT9	118.352	140.97	146.445	87.5081	119.878	101.409	-0.382434	0.00572126	0.0167881	135.256	102.932
B3GNTL1	75.5632	69.0465	82.7142	39.3787	76.0762	40.9951	-0.570403	0.0109568	0.0296238	75.7746	52.15
B4GALNT1	2.276	1.43847	2.20345	0.625058	0	2.15764	-1.19063	0.35319	NA	1.97264	0.927566
B4GALNT2	21.8496	17.2616	16.9496	7.5007	11.5267	10.7882	-0.973134	0.0231795	0.0569113	18.6869	9.93853
B4GALNT3	185.722	194.673	202.209	88.7582	154.458	129.458	-0.709984	2.80399e-08	2.20707e-07	194.201	124.225
B4GALNT4	24.1256	39.3181	31.3568	15.6265	46.1068	21.5764	-0.27125	0.344496	0.495736	31.6002	27.7699
B4GALT1	7774.81	8429.43	7204.44	8907.08	9099.18	9912.19	0.249072	0.000428219	0.00164383	7802.89	9306.15
B4GALT1-AS1	12.7456	12.4667	10.5088	14.3763	6.91602	8.63055	-0.340702	0.438659	0.588336	11.907	9.9743
B4GALT2	899.475	1007.41	1013.25	538.175	1042.01	828.533	-0.331853	4.22506e-06	2.38928e-05	973.377	802.907
B4GALT3	536.225	635.324	593.576	406.288	458.763	427.212	-0.430512	2.38857e-08	1.89599e-07	588.375	430.754
B4GALT4	685.986	639.16	608.322	675.063	518.702	660.237	-0.0725115	0.336741	0.488033	644.489	618.001
B4GALT4-AS1	3.6416	0.47949	1.01698	2.50023	0	2.15764	-0.207255	0.85074	0.911455	1.71269	1.55262
B4GALT5	3401.25	3125.31	2956.35	5312.99	5163.96	5165.39	0.720648	2.83634e-47	1.73903e-45	3160.97	5214.11
B4GALT6	283.589	237.347	234.413	208.144	126.794	230.867	-0.439916	0.00392166	0.0120329	251.783	188.602
B4GALT7	508.913	681.355	728.664	355.033	866.808	612.769	-0.151283	0.0382519	0.0869764	639.644	611.537
B4GAT1	362.339	421.471	428.995	291.902	361.939	304.227	-0.332477	0.0011371	0.00396917	404.268	319.356
B9D1	288.141	340.917	327.806	178.142	209.786	166.138	-0.74492	4.15445e-12	5.27196e-11	318.955	184.689
B9D2	38.692	54.6618	56.6117	31.2529	53.0228	32.3646	-0.35351	0.126644	0.232504	49.9885	38.8801
BAALC	3.6416	2.87694	4.4069	6.87564	4.61068	2.15764	0.280644	0.668338	0.780494	3.64181	4.54799
BAALC-AS1	5.9176	1.43847	4.23741	3.75035	2.30534	2.15764	-0.44902	0.606927	0.732521	3.86449	2.73778
BAAT	7.7384	2.39745	3.55942	6.25058	16.1374	6.47292	0.983643	0.115392	0.216	4.56509	9.62029
BABAM1	1401.1	1450.46	1476.48	944.463	1415.48	1268.69	-0.282045	3.69388e-06	2.11075e-05	1442.68	1209.54
BACE1	933.615	897.605	867.651	940.087	786.121	910.524	-0.0346006	0.574375	0.707053	899.624	878.911
BACE1-AS	18.6632	14.3847	14.7462	26.8775	2.30534	12.9458	-0.215602	0.578683	0.710305	15.9314	14.0429
BACE2	2197.7	2051.26	1956.83	2755.88	2738.74	2981.86	0.447962	4.25533e-13	5.93437e-12	2068.6	2825.49
BACH1	1412.48	1302.29	1301.05	1752.04	1323.27	1363.63	0.133742	0.0269132	0.0645192	1338.61	1479.64
BACH1-IT2	1.3656	2.87694	2.20345	2.50023	0	2.15764	-0.425334	0.649921	0.766208	2.14866	1.55262
BACH2	21.3944	22.536	27.2889	23.7522	11.5267	17.2611	-0.408124	0.250603	0.394184	23.7398	17.5133
BAD	196.646	280.022	271.024	70.6316	345.801	202.818	-0.528278	0.000597153	0.00221515	249.231	206.417
BAG1	507.093	520.246	558.151	1003.84	963.632	994.671	0.894436	2.14496e-35	9.91563e-34	528.497	987.382
BAG2	586.753	572.511	583.576	705.691	580.946	621.4	0.123213	0.182895	0.309261	580.946	636.012
BAG3	829.374	1073.58	1032.57	998.218	1461.59	1147.86	0.280872	0.00188297	0.00625056	978.507	1202.56
BAG4	891.736	895.687	828.498	1090.1	952.106	983.883	0.199419	0.00188522	0.00625684	871.974	1008.7
BAG5	2601.47	2352.38	2331.08	2920.27	2369.89	2517.96	0.0974118	0.0406853	0.0916863	2428.31	2602.71
BAG6	2285.1	3391.43	2927.71	1781.42	3107.6	2509.33	-0.247623	0.00941233	0.0259541	2868.08	2466.12
BAHCC1	55.9896	80.0748	81.3582	73.7568	244.366	192.03	1.05963	1.52498e-12	2.01418e-11	72.4742	170.051
BAHD1	409.68	590.731	552.727	359.408	740.014	498.415	-0.0126005	0.900083	0.940785	517.713	532.612
BAIAP2	338.669	439.212	456.284	217.52	504.87	360.326	-0.271611	0.00168657	0.00565123	411.388	360.905
BAIAP2-AS1	678.248	773.896	741.038	474.419	673.16	601.981	-0.3363	1.73879e-05	8.84275e-05	731.06	583.187
BAIAP2L1	767.467	837.668	831.718	645.685	673.16	599.824	-0.337358	1.45713e-06	8.87483e-06	812.284	639.556
BAIAP2L2	166.603	248.376	253.736	85.633	274.336	187.715	-0.438832	0.00229215	0.00744896	222.905	182.561
BAIAP3	30.4984	35.0027	40.6791	5.00046	57.6335	19.4187	-0.846033	0.00625002	0.0181176	35.3934	27.3509
BAK1	299.521	324.614	358.146	270.65	477.206	286.966	0.0487197	0.670544	0.782058	327.427	344.941
BAMBI	244.442	209.537	222.718	275.026	242.061	265.39	0.210876	0.0339639	0.0785345	225.566	260.825
BANCR	1.8208	0.47949	1.18647	0	0	0	-2.14549	0.148052	NA	1.16225	0
BANF1	525.301	481.408	476.115	263.149	189.038	230.867	-1.10627	9.43398e-21	2.38566e-19	494.274	227.685
BANK1	89.2192	87.7466	82.3752	204.394	165.985	200.66	1.10815	4.48671e-17	8.79918e-16	86.447	190.346
BANP	130.642	152.957	161.869	105.01	214.397	133.774	-0.020416	0.887714	0.933445	148.489	151.06
BAP1	1469.84	1750.62	1807.68	1203.86	2026.39	1635.49	-0.0787516	0.167964	0.289648	1676.04	1621.92
BARD1	358.697	337.081	324.585	518.798	484.122	453.104	0.492371	5.17856e-06	2.88277e-05	340.121	485.341
BARX1	0.9104	0	0.338992	0.625058	2.30534	2.15764	1.786	0.193563	NA	0.416464	1.69601
BARX2	15.4768	14.3847	16.6106	6.87564	4.61068	10.7882	-1.17548	0.013429	0.0355004	15.4907	7.42484
BASP1	957.285	953.705	875.109	789.448	975.159	962.307	-0.0500065	0.529241	0.669657	928.7	908.971
BASP1P1	111.979	124.667	111.19	137.513	272.03	155.35	0.6591	0.000750267	0.00273015	115.945	188.298
BATF2	42.3336	39.7976	35.0857	829.452	1318.65	975.253	4.74573	1.03676e-281	3.01938e-279	39.0723	1041.12
BATF3	15.4768	17.7411	17.9666	36.8784	41.4961	53.941	1.35684	3.39259e-09	3.02151e-08	17.0615	44.1052
BAX	1229.04	1437.99	1365.63	766.946	1295.6	1100.4	-0.383702	9.05252e-08	6.59374e-07	1344.22	1054.31
BAZ1A	2341.09	2018.65	2066.67	3728.47	3020	3383.18	0.646963	4.97402e-36	2.33645e-34	2142.14	3377.22
BAZ1B	3441.31	2976.67	3023.81	4089.13	3377.32	4049.89	0.280774	2.396e-06	1.40969e-05	3147.26	3838.78
BAZ2A	2479.93	2372.99	2257.01	3264.05	4207.25	3978.69	0.676707	1.21639e-11	1.46689e-10	2369.98	3816.66
BAZ2B	1590.01	1439.91	1326.65	1935.18	1652.93	1838.31	0.311203	3.59605e-05	0.000173106	1452.19	1808.81
BBC3	127.911	159.191	169.327	96.884	283.557	261.074	0.346217	0.00581727	0.0170273	152.143	213.838
BBIP1	230.331	208.098	215.599	248.773	212.091	256.759	0.119175	0.375669	0.527858	218.01	239.208
BBOX1	7.2832	6.71285	6.44086	3.75035	2.30534	6.47292	-0.839124	0.190741	0.31954	6.8123	4.1762
BBOX1-AS1	4.0968	5.27439	3.22043	11.251	4.61068	2.15764	0.563864	0.397054	0.549197	4.1972	6.00645
BBS1	543.053	586.895	602.559	431.915	484.122	435.843	-0.337337	9.13192e-06	4.88135e-05	577.503	450.627
BBS10	396.479	410.443	411.198	530.049	382.687	476.838	0.166866	0.064199	0.134381	406.04	463.191
BBS12	308.17	317.902	295.432	336.906	239.755	291.281	-0.0661461	0.522039	0.663234	307.168	289.314
BBS2	1348.3	1237.56	1188.51	1154.48	1081.2	1065.87	-0.194969	0.00378381	0.0116652	1258.12	1100.52
BBS4	657.764	626.213	624.424	670.062	472.595	476.838	-0.226045	0.0020969	0.00686807	636.134	539.832
BBS5	139.746	129.942	137.631	176.266	189.038	144.562	0.32855	0.0133723	0.035356	135.773	169.955
BBS7	829.829	762.388	729.003	737.568	631.663	692.602	-0.188032	0.00507193	0.0151061	773.74	687.278
BBS9	349.593	330.368	300.856	318.78	253.587	237.34	-0.290862	0.00200007	0.00658303	326.939	269.902
BBX	4158.25	3689.67	3585.52	6637.49	5253.87	6157.9	0.651467	7.90197e-56	5.61297e-54	3811.15	6016.42
BCAM	123.359	220.565	223.566	92.5086	431.099	254.601	0.221026	0.0987119	0.190879	189.163	259.403
BCAN	53.7136	52.2644	54.0693	48.1295	66.8549	60.4139	0.127927	0.530566	0.670696	53.3491	58.4661
BCAP29	1571.35	1388.12	1456.14	2171.45	1491.56	1915.98	0.320185	2.43949e-06	1.43238e-05	1471.87	1859.66
BCAP31	3266.97	3228.4	3271.62	2393.35	3038.44	2886.92	-0.241322	4.00583e-05	0.000190938	3255.66	2772.9
BCAR1	611.788	1041.93	1064.94	361.909	1772.81	994.671	-0.0415356	0.59915	0.72675	906.221	1043.13
BCAR3	1932.32	2253.6	2290.23	1698.28	2146.27	1849.1	-0.190339	0.00361133	0.0111926	2158.72	1897.88
BCAS1	0.9104	1.91796	2.54244	3.75035	0	8.63055	1.16558	0.13201	0.240286	1.79027	4.12697
BCAS2	710.112	674.162	645.95	715.066	527.923	668.868	-0.106186	0.120171	0.223129	676.741	637.286
BCAS3	441.544	387.428	391.197	287.527	281.252	254.601	-0.563508	1.19724e-07	8.59517e-07	406.723	274.46
BCAS4	62.8176	87.7466	84.2396	29.3777	50.7175	8.63055	-1.33228	2.82003e-07	1.90923e-06	78.2679	29.5753
BCAT1	2379.78	2079.07	2033.79	2378.35	1546.88	2004.45	-0.141854	0.00388547	0.011947	2164.21	1976.56
BCAT2	486.609	601.28	631.204	214.395	606.305	453.104	-0.564909	4.26108e-09	3.75671e-08	573.031	424.601
BCCIP	1151.66	941.238	1023.25	1075.1	965.938	1052.93	-0.0184111	0.829272	0.896624	1038.71	1031.32
BCDIN3D	66.4592	45.072	53.2218	66.2562	43.8015	40.9951	-0.0964065	0.658796	0.773123	54.9177	50.3509
BCDIN3D-AS1	12.7456	12.9462	11.5257	14.3763	4.61068	12.9458	-0.251021	0.573294	0.706194	12.4059	10.6443
BCHE	390.106	361.056	350.518	393.787	302	360.326	-0.0714062	0.449527	0.598056	367.227	352.037
BCKDHA	485.698	677.998	667.985	278.776	627.053	468.208	-0.478278	5.80896e-10	5.71541e-09	610.56	458.012
BCKDHB	583.111	502.026	482.386	555.677	318.137	476.838	-0.219778	0.0113922	0.0306494	522.508	450.217
BCKDK	1029.66	1356	1238	750.07	1475.42	960.149	-0.231403	0.00565003	0.0166014	1207.89	1061.88
BCL10	2265.98	2247.37	2205.32	1710.16	1258.72	1378.73	-0.631537	4.16861e-32	1.74682e-30	2239.56	1449.2
BCL11A	88.3088	66.6491	65.4255	114.386	110.656	159.665	0.785651	0.000107326	0.000470384	73.4611	128.236
BCL11B	43.6992	50.3464	42.2046	49.3796	55.3282	53.941	0.240537	0.251057	0.394725	45.4167	52.8829
BCL2	753.356	668.409	645.103	871.956	670.854	705.548	0.125605	0.0703072	0.144825	688.956	749.453
BCL2A1	4.552	3.35643	3.05093	4.37541	4.61068	4.31528	0.118522	0.830056	0.89705	3.65312	4.43379
BCL2L1	3723.53	4167.72	4119.44	2707.13	4403.2	3260.19	-0.240133	7.3093e-05	0.000333045	4003.56	3456.84
BCL2L10	5.0072	5.27439	9.1528	5.62552	4.61068	2.15764	-0.597201	0.424039	0.575017	6.47813	4.13128
BCL2L11	187.998	192.275	175.598	335.656	265.114	284.808	0.670849	5.99598e-07	3.87333e-06	185.29	295.193
BCL2L12	125.635	130.901	137.8	78.1323	117.572	69.0444	-0.541201	0.00155464	0.00525246	131.445	88.2497
BCL2L13	2526.36	2363.88	2385.32	3742.85	3497.2	3655.04	0.582098	5.30166e-37	2.53811e-35	2425.19	3631.7
BCL2L14	0.4552	1.43847	2.88144	16.8766	4.61068	10.7882	2.40511	6.13994e-05	0.000284286	1.5917	10.7585
BCL2L15	18.208	18.2206	15.5937	25.6274	25.3587	28.0493	0.544617	0.0804694	0.161729	17.3407	26.3451
BCL2L2	766.556	696.219	678.324	719.442	700.824	601.981	-0.0784863	0.527541	0.668328	713.7	674.082
BCL3	112.434	192.275	151.869	95.6339	313.526	192.03	0.251763	0.0794189	0.160158	152.193	200.397
BCL6	831.195	825.202	844.6	739.444	1180.33	936.415	0.159129	0.0865037	0.171477	833.665	952.064
BCL6B	2.276	1.43847	1.18647	0.625058	0	2.15764	-0.890239	0.481244	NA	1.63365	0.927566
BCL7A	528.487	525.521	506.963	393.787	484.122	360.326	-0.329724	0.000481126	0.00182369	520.324	412.745
BCL7B	854.41	925.894	906.296	617.557	942.884	815.587	-0.206374	0.00160143	0.0053949	895.534	792.01
BCL7C	162.051	260.842	251.193	75.007	161.374	135.931	-0.900172	9.04726e-10	8.61066e-09	224.696	124.104
BCL9	360.973	397.497	364.925	366.909	458.763	444.474	0.162568	0.205487	0.33785	374.465	423.382
BCL9L	395.569	683.752	614.932	591.93	2305.34	1607.44	1.22786	1.15745e-08	9.63108e-08	564.751	1501.57
BCLAF1	3824.59	3241.35	3285.68	4247.89	3494.9	4114.62	0.184915	0.000611672	0.00226208	3450.54	3952.47
BCO1	383.733	368.728	386.79	543.8	544.06	601.981	0.559981	4.54264e-14	6.9205e-13	379.75	563.281
BCO2	17.7528	19.6591	15.2547	10.0009	4.61068	15.1035	-0.85472	0.0357067	0.0820326	17.5555	9.90503
BCOR	441.999	545.18	487.302	606.306	797.648	835.006	0.584274	8.38486e-07	5.29707e-06	491.493	746.32
BCORL1	111.069	155.355	141.699	174.391	387.297	336.592	1.05039	3.51257e-11	4.00906e-10	136.041	299.427
BCORP1	7.7384	7.67183	5.25438	7.5007	6.91602	2.15764	-0.187567	0.761456	0.85004	6.8882	5.52479
BCR	960.016	1180.02	1177.83	681.938	1203.39	1007.62	-0.236154	0.000287067	0.00114849	1105.96	964.314
BCRP3	2.7312	4.31541	4.23741	1.87517	2.30534	6.47292	-0.177644	0.827905	0.895889	3.76134	3.55114
BCS1L	581.745	530.316	621.712	366.284	408.045	317.173	-0.651111	6.55053e-08	4.88745e-07	577.924	363.834
BDH1	410.59	485.243	448.996	211.895	313.526	271.862	-0.783148	7.51858e-16	1.33788e-14	448.276	265.761
BDH2	1277.29	1169.95	1212.07	1343.87	938.274	1014.09	-0.159721	0.0242997	0.0591877	1219.77	1098.75
BDKRB1	2.7312	0.958979	1.52547	1.25012	0	2.15764	-0.793149	0.464895	0.611668	1.73855	1.13592
BDKRB2	38.692	30.2078	34.0687	30.0028	32.2748	38.8375	-0.104743	0.631462	0.752087	34.3229	33.705
BDNF	163.417	146.724	148.14	198.143	177.511	200.66	0.307737	0.0126426	0.033642	152.76	192.105
BDNF-AS	43.6992	30.2078	28.1364	45.6292	41.4961	45.3104	0.341591	0.163184	0.283408	34.0145	44.1453
BDP1	2645.17	2228.19	2218.37	3863.48	3142.18	3985.16	0.626268	6.41852e-16	1.15151e-14	2363.91	3663.61
BEAN1	662.316	781.089	775.445	619.433	1081.2	865.213	0.167893	0.023692	0.0579338	739.617	855.283
BEAN1-AS1	17.7528	15.8232	19.8311	7.5007	9.22136	4.31528	-1.38474	0.00332648	0.0103928	17.8023	7.01245
BECN1	1387.45	1275.92	1317.83	1197.61	1314.04	1184.54	-0.11596	0.0937906	0.183322	1327.07	1232.07
BEGAIN	5.0072	4.31541	3.72892	1.25012	13.832	6.47292	0.239105	0.714464	0.815554	4.35051	7.18503
BEND3	165.238	178.85	168.988	185.017	216.702	241.656	0.321329	0.00808858	0.0227943	171.025	214.458
BEND3P3	73.7424	69.526	66.4425	60.6306	69.1602	88.4632	0.0258227	0.886178	0.932723	69.9036	72.7513
BEND4	10.4696	7.19234	8.64431	10.626	16.1374	8.63055	0.364132	0.451234	0.59943	8.76875	11.798
BEND5	40.0576	34.5233	36.2722	29.3777	41.4961	34.5222	-0.122087	0.585182	0.715664	36.951	35.132
BEND6	60.5416	54.6618	59.6627	56.8803	43.8015	51.7833	-0.23112	0.267371	0.413528	58.2887	50.8217
BEND7	454.745	485.723	433.571	506.922	454.152	524.306	0.104344	0.242444	0.384016	458.013	495.127
BEST1	56.4448	39.3181	49.3234	43.129	57.6335	51.7833	0.00895958	0.9657	0.980685	48.3621	50.8486
BEST2	0.4552	0.47949	0.847481	0	0	0	-1.18339	0.544461	NA	0.594057	0
BEST3	59.6312	54.6618	60.0017	113.761	154.458	88.4632	1.00848	1.27069e-06	7.79091e-06	58.0982	118.894
BEST4	15.4768	20.1386	15.9326	15.0014	6.91602	8.63055	-0.647508	0.124994	0.230273	17.1827	10.1827
BET1	1049.69	1079.81	1021.05	1597.65	1224.14	1512.5	0.44837	1.72109e-12	2.26293e-11	1050.18	1444.76
BET1L	883.543	1014.6	976.976	743.194	1028.18	873.844	-0.134907	0.0549528	0.117764	958.373	881.74
BEX1	6.3728	8.15132	10.0003	6.25058	4.61068	2.15764	-0.765779	0.194758	0.324579	8.1748	4.33963
BEX2	158.865	150.56	134.58	103.135	94.519	79.8326	-0.636283	8.08854e-05	0.000364841	148.001	92.4954
BEX4	835.747	796.912	799.344	773.197	760.762	705.548	-0.119322	0.138415	0.249489	810.668	746.502
BEX5	29.1328	29.7284	27.4584	24.3773	18.4427	17.2611	-0.406894	0.179292	0.30488	28.7732	20.027
BFAR	1878.15	1724.24	1709.54	1905.18	1551.49	1376.57	-0.133224	0.0477227	0.104855	1770.65	1611.08
BFSP1	52.8032	44.5925	40.8486	21.252	23.0534	25.8917	-1.06226	0.00170793	0.0057184	46.0814	23.399
BGN	7.7384	19.1796	9.1528	13.1262	39.1908	25.8917	1.01965	0.00717791	0.0205046	12.0236	26.0696
BHLHB9	95.592	85.8286	96.1044	81.2575	66.8549	79.8326	-0.331497	0.0504034	0.109833	92.5083	75.9817
BHLHE40	3942.94	3845.99	3807.22	3157.79	3847.61	3605.41	-0.137194	0.0122583	0.0327124	3865.38	3536.94
BHLHE40-AS1	10.9248	11.9872	14.7462	8.75081	16.1374	8.63055	-0.133893	0.752402	0.84414	12.5527	11.1729
BHLHE41	1203.09	1188.18	1130.71	1124.48	908.304	1037.82	-0.20068	0.000681025	0.00249795	1173.99	1023.54
BHMT	119.262	113.16	125.766	154.389	124.488	142.404	0.238921	0.0931375	0.182208	119.396	140.427
BHMT2	952.733	858.286	928.161	896.958	691.602	835.006	-0.181147	0.0109358	0.0295764	913.06	807.856
BICC1	15557.4	14607.2	14133.8	17502.9	14376.1	15852.2	0.101114	0.0146053	0.0381885	14766.1	15910.4
BICD1	375.54	276.666	268.652	466.918	740.014	662.395	0.997388	1.72604e-05	8.78298e-05	306.952	623.109
BICD2	1740.68	1825.9	1870.9	1543.89	2330.7	2047.6	0.0954896	0.0553141	0.118393	1812.49	1974.06
BID	462.938	539.905	488.149	450.667	396.519	416.424	-0.213147	0.0417066	0.0935175	496.998	421.203
BIK	18.208	22.0565	21.3565	16.2515	34.5801	8.63055	-0.0573518	0.851888	0.912028	20.5403	19.8207
BIN1	1568.16	1966.39	2042.26	1103.23	2386.03	1877.15	-0.120539	0.117324	0.218866	1858.94	1788.8
BIN3	468.401	510.656	491.37	351.908	417.267	489.784	-0.231964	0.00849472	0.0237879	490.142	419.653
BIN3-IT1	24.5808	15.3437	19.3226	11.8761	13.832	15.1035	-0.564272	0.146121	0.260012	19.749	13.6039
BIRC2	1925.95	1796.65	1814.46	3107.16	2208.52	2677.63	0.514905	9.22845e-25	2.8796e-23	1845.69	2664.44
BIRC3	2662.46	2365.8	2401.25	4145.38	2890.9	3603.26	0.503	1.56098e-19	3.65147e-18	2476.51	3546.51
BIRC5	252.181	263.24	270.855	192.518	186.733	235.183	-0.359475	0.00124006	0.00429426	262.092	204.811
BIRC6	5940.36	5402.41	4938.95	7101.28	6056.13	5998.24	0.236838	0.00156191	0.00527305	5427.24	6385.22
BIRC6-AS2	5.0072	3.83592	3.38992	4.37541	6.91602	4.31528	0.138977	0.816112	0.887524	4.07768	5.20224
BIRC7	0.9104	1.43847	1.86446	0	2.30534	0	-1.46773	0.375445	NA	1.40444	0.768447
BISPR	11.38	8.63081	8.8138	126.887	154.458	146.719	3.88275	8.54683e-73	7.46737e-71	9.6082	142.688
BIVM	733.327	741.291	689.341	855.704	608.61	653.765	-0.0327058	0.661594	0.775365	721.32	706.026
BLACAT1	71.4664	60.8952	60.6797	48.7545	62.2442	38.8375	-0.352482	0.0995133	0.192164	64.3471	49.9454
BLCAP	1065.62	976.72	971.213	835.703	1035.1	845.794	-0.16067	0.0450176	0.099865	1004.52	905.532
BLID	2.7312	1.91796	0.847481	0	2.30534	2.15764	-0.906693	0.43481	0.584946	1.83221	1.48766
BLM	205.75	175.493	179.497	218.77	182.122	148.877	-0.0600023	0.640749	0.758927	186.913	183.256
BLMH	746.528	642.996	659.171	839.453	647.801	688.287	0.0953636	0.200172	0.331482	682.898	725.18
BLNK	15.4768	9.58979	15.7632	46.2543	46.1068	45.3104	1.7198	3.14717e-09	2.81441e-08	13.6099	45.8905
BLOC1S1	350.049	454.556	453.741	326.905	414.961	325.803	-0.241546	0.0407497	0.0917418	419.449	355.89
BLOC1S2	1189.44	1033.78	1103.08	1538.27	1235.66	1419.73	0.323766	8.5855e-07	5.41208e-06	1108.77	1397.89
BLOC1S3	105.151	122.749	98.1383	120.636	165.985	168.296	0.460472	0.000673942	0.00247405	108.68	151.639
BLOC1S4	166.603	181.247	181.361	185.642	186.733	166.138	0.0496544	0.684408	0.79222	176.404	179.504
BLOC1S6	2086.18	2001.39	2073.79	2198.95	1648.32	2043.28	-0.0771235	0.188454	0.316774	2053.79	1963.52
BLVRA	1004.63	1006.93	981.214	1081.98	882.946	1093.92	0.0324128	0.688822	0.795642	997.589	1019.61
BLVRB	279.493	338.999	337.637	131.887	373.465	293.439	-0.400931	0.000145905	0.000621081	318.709	266.264
BLZF1	781.578	718.275	715.613	1747.04	1274.85	1357.15	0.971132	1.81967e-44	1.04252e-42	738.489	1459.68
BMF	652.301	628.131	597.305	414.413	544.06	431.528	-0.442859	5.84533e-05	0.000271797	625.912	463.334
BMI1	11.8352	11.0283	8.13582	3.12529	18.4427	10.7882	-0.266522	0.600238	0.727362	10.3331	10.7854
BMP1	1417.49	1738.63	1639.2	908.209	1579.16	1298.9	-0.371777	3.42652e-10	3.46699e-09	1598.44	1262.09
BMP2	365.525	390.784	369.671	363.159	364.244	414.267	0.00593572	0.95368	0.973059	375.327	380.556
BMP2K	1318.26	1207.35	1182.41	1557.02	1456.98	1374.42	0.238062	0.000302428	0.00120516	1236.01	1462.8
BMP3	1.3656	1.43847	1.69496	3.75035	2.30534	2.15764	0.599752	0.511188	0.654444	1.49968	2.73778
BMP4	32.3192	36.4412	34.4077	50.0046	76.0762	51.7833	0.781899	9.35467e-05	0.000415938	34.3894	59.2881
BMP6	34.5952	37.4002	33.2213	23.7522	18.4427	25.8917	-0.607426	0.0459212	0.101483	35.0722	22.6955
BMP7	1.3656	2.39745	1.52547	0.625058	4.61068	0	-0.301768	0.796295	NA	1.76284	1.74525
BMP8A	45.0648	46.031	50.0014	53.755	71.4656	60.4139	0.401289	0.111898	0.211047	47.0324	61.8781
BMP8B	20.0288	25.4129	22.0345	21.252	223.618	114.355	1.89576	0.0014264	0.00485394	22.4921	119.742
BMPER	9.5592	8.15132	8.9833	10.0009	2.30534	8.63055	-0.294661	0.55918	0.694316	8.89794	6.97894
BMPR1A	388.285	346.191	335.772	452.542	327.358	310.7	0.0305859	0.736546	0.832316	356.75	363.533
BMPR1B	164.327	148.642	166.445	168.141	140.626	151.035	-0.0981819	0.4474	0.596465	159.805	153.267
BMPR2	2610.57	2564.31	2352.1	5661.15	4460.83	5245.22	1.0209	1.14569e-43	6.39608e-42	2508.99	5122.4
BMS1	2018.36	1688.76	1706.66	1892.68	1733.62	1881.46	0.0158939	0.80373	0.878652	1804.59	1835.92
BMS1P20	394.658	310.709	333.569	331.906	341.19	347.38	-0.0304814	0.772089	0.857364	346.312	340.159
BMS1P21	6.3728	4.31541	6.94935	16.2515	2.30534	15.1035	0.835408	0.0718764	0.147397	5.87918	11.2201
BMS1P4	85.1224	69.0465	70.3409	98.7592	106.046	79.8326	0.352199	0.0355573	0.0817321	74.8366	94.8792
BMS1P5	7.2832	1.91796	4.23741	5.62552	6.91602	2.15764	0.0376259	0.960222	0.977565	4.47952	4.89973
BMX	0.9104	0.958979	0.847481	3.75035	0	2.15764	1.20718	0.282236	0.429935	0.90562	1.96933
BNC1	1981.94	1929.47	1862.93	1973.31	1805.08	1859.88	-0.0415013	0.457549	0.605278	1924.78	1879.42
BNC2	1285.03	1216.47	1157.66	1536.39	1251.8	1430.51	0.200665	0.00879343	0.0245262	1219.72	1406.24
BNIP1	175.252	181.247	159.496	153.139	165.985	166.138	-0.0952276	0.468545	0.61501	171.998	161.754
BNIP2	1946.43	1920.36	1962.09	2573.99	1936.49	2196.48	0.186788	0.000722581	0.00263709	1942.96	2235.65
BNIP3	990.06	893.289	951.213	1761.41	1339.4	1510.35	0.695574	8.22023e-19	1.83215e-17	944.854	1537.05
BNIP3L	4290.26	4066.07	4072.83	5590.52	4163.45	4751.12	0.210773	2.0877e-05	0.000104799	4143.05	4835.03
BNIPL	15.932	18.7001	16.1021	15.6265	9.22136	6.47292	-0.511063	0.204559	0.336796	16.9114	10.4402
BOC	20.0288	28.7694	27.2889	14.3763	23.0534	25.8917	-0.313767	0.326339	0.477272	25.3624	21.1071
BOD1	738.789	713.001	637.136	713.191	668.549	701.233	-0.00698142	0.932003	0.960014	696.309	694.324
BOD1L1	2923.29	2375.39	2340.74	3349.06	2971.58	3178.2	0.313272	1.4718e-05	7.57087e-05	2546.48	3166.28
BOK	611.333	850.615	833.243	408.163	919.831	647.292	-0.275616	6.89828e-05	0.00031613	765.064	658.428
BOLA1	91.04	99.7338	84.7481	78.7573	66.8549	77.675	-0.274763	0.132518	0.241034	91.8406	74.4291
BOLA3	225.779	230.155	248.651	341.907	267.42	261.074	0.323248	0.0145325	0.038036	234.862	290.134
BOLA3-AS1	65.5488	61.8542	58.8152	43.7541	39.1908	34.5222	-0.639444	0.00388722	0.0119502	62.0727	39.1557
BOLL	0.4552	0.47949	1.35597	1.87517	0	4.31528	0.851967	0.452436	0.60043	0.763553	2.06348
BOP1	132.008	177.411	175.598	53.1299	177.511	161.823	-0.484979	0.00632568	0.0182975	161.672	130.821
BORA	104.696	90.6235	85.0871	131.262	103.74	105.724	0.275673	0.0682979	0.14157	93.4689	113.576
BPGM	609.057	557.167	574.592	696.315	620.137	593.351	0.114497	0.185546	0.312835	580.272	636.601
BPHL	384.644	327.971	336.959	238.147	200.565	207.133	-0.691304	9.79281e-10	9.28484e-09	349.858	215.282
BPNT1	1087.93	1041.45	1001.89	1095.73	758.457	768.119	-0.251689	0.00415212	0.0126365	1043.76	874.101
BPTF	2038.38	1814.39	1718.18	2712.75	2330.7	2599.95	0.453047	6.59271e-06	3.59666e-05	1856.99	2547.8
BRAF	318.64	280.022	266.787	378.785	302	299.912	0.178312	0.062006	0.130463	288.483	326.899
BRAP	837.112	771.019	796.971	906.959	850.671	908.366	0.135758	0.0307454	0.07222	801.701	888.665
BRAT1	169.334	309.75	309.331	81.8826	371.16	258.917	-0.350215	0.0192221	0.0484056	262.805	237.32
BRCA1	812.076	685.191	695.952	1050.1	737.709	925.627	0.289929	2.93442e-06	1.70863e-05	731.073	904.478
BRCA2	251.725	228.237	236.108	815.076	696.213	873.844	1.72675	2.4464e-44	1.397e-42	238.69	795.044
BRCAT54	7.7384	5.75388	7.79683	16.2515	6.91602	17.2611	0.850338	0.0623506	0.131077	7.09637	13.4762
BRCC3	589.939	458.872	474.589	685.064	477.206	580.405	0.184064	0.0174374	0.0445666	507.8	580.891
BRD1	438.357	513.054	539.507	441.916	749.236	660.237	0.269145	0.000118573	0.000515154	496.973	617.13
BRD2	3080.34	3189.09	3126.36	3278.43	4601.46	4276.44	0.349753	5.22587e-08	3.94628e-07	3131.93	4052.11
BRD3	514.831	642.996	579.677	546.301	783.816	727.124	0.230071	0.0165698	0.0425984	579.168	685.747
BRD4	365.525	448.323	429.164	602.556	1394.73	1141.39	1.24383	3.24982e-26	1.06743e-24	414.338	1046.23
BRD7	814.808	744.168	709.85	895.708	705.434	891.105	0.122093	0.0756815	0.153864	756.275	830.749
BRD7P3	7.7384	3.83592	5.25438	10.626	11.5267	8.63055	0.761593	0.120557	0.223679	5.60957	10.2611
BRD8	1177.15	1074.54	1047.15	1092.6	933.663	947.203	-0.155275	0.00931454	0.0257454	1099.61	991.156
BRD9	889.005	828.558	852.566	644.435	816.091	791.853	-0.202997	0.0145743	0.038128	856.71	750.793
BRE	1660.11	1520.46	1494.11	1255.12	1182.64	1143.55	-0.392604	2.20141e-12	2.86643e-11	1558.23	1193.77
BRE-AS1	37.7816	30.2078	39.3231	45.6292	76.0762	34.5222	0.525252	0.0374554	0.0854432	35.7709	52.0759
BREA2	3.1864	4.31541	5.08489	4.37541	13.832	8.63055	0.907888	0.0988641	0.191058	4.19556	8.946
BRF1	309.991	441.13	436.622	203.144	477.206	407.794	-0.209306	0.018395	0.0466589	395.915	362.714
BRF2	179.349	175.014	185.09	138.138	191.343	140.247	-0.211872	0.0857431	0.170297	179.817	156.576
BRI3	576.738	625.734	605.102	470.669	491.038	429.37	-0.347756	0.000140196	0.000599701	602.525	463.692
BRI3BP	31.864	53.2233	61.1881	15.6265	62.2442	30.2069	-0.606402	0.0336828	0.0779622	48.7585	36.0259
BRICD5	10.9248	16.7821	25.0854	8.12575	34.5801	17.2611	-0.0478423	0.893355	0.937342	17.5975	19.989
BRINP1	341.4	338.52	341.365	188.768	299.694	243.813	-0.530926	1.54529e-06	9.38236e-06	340.428	244.092
BRINP2	27.7672	29.7284	28.3059	7.5007	13.832	8.63055	-1.62966	5.98116e-06	3.29834e-05	28.6005	9.98777
BRIP1	205.75	201.865	200.514	611.307	454.152	526.464	1.36851	1.16294e-60	8.95211e-59	202.71	530.641
BRIX1	624.079	562.921	595.271	663.812	636.274	666.71	0.121451	0.122012	0.225923	594.09	655.599
BRK1	2941.96	2617.53	2573.12	2425.85	1837.36	1933.24	-0.396808	4.248e-11	4.80139e-10	2710.87	2065.48
BRMS1	634.093	740.811	745.783	458.168	841.449	651.607	-0.165448	0.0206834	0.0516096	706.896	650.408
BRMS1L	180.714	148.642	140.682	181.892	140.626	161.823	0.0290717	0.828251	0.896152	156.679	161.447
BROX	2206.81	2044.54	2112.77	2865.89	2093.25	2563.27	0.225924	0.000358798	0.00140323	2121.37	2507.47
BRPF1	440.633	504.423	530.184	406.288	779.205	563.144	0.184686	0.0262552	0.0632281	491.747	582.879
BRPF3	390.106	429.143	407.13	551.926	841.449	753.016	0.775374	9.65565e-18	1.99436e-16	408.793	715.464
BRSK1	47.796	59.4567	54.4083	23.1271	50.7175	47.4681	-0.48887	0.0526459	0.113712	53.887	40.4376
BRSK2	19.5736	25.8924	27.4584	10.626	27.6641	10.7882	-0.632793	0.10985	0.208077	24.3081	16.3594
BRWD1	2572.79	2355.25	2161.76	2983.4	2307.65	2645.27	0.15655	0.0281869	0.0671215	2363.27	2645.44
BRWD1-AS1	0.4552	1.43847	1.69496	2.50023	0	0	-0.416396	0.769449	NA	1.19621	0.833411
BRWD1-IT2	7.7384	6.23336	8.47481	5.62552	11.5267	4.31528	-0.158927	0.784739	0.865253	7.48219	7.15583
BRWD3	885.364	747.524	744.088	1251.37	1097.34	1139.23	0.545367	3.78073e-10	3.80556e-09	792.325	1162.65
BSCL2	28.6776	23.495	20.0006	15.0014	16.1374	12.9458	-0.657587	0.076917	0.155976	24.0577	14.6949
BSDC1	1803.96	1754.93	1878.19	1447.63	1687.51	1689.43	-0.181368	0.00529354	0.0156699	1812.36	1608.19
BSG	4999.46	7124.74	7791.4	3035.28	10613.8	7901.27	-0.0374865	0.67376	0.783997	6638.53	7183.45
BSN	24.1256	37.4002	37.6282	21.877	48.4122	17.2611	-0.206404	0.468039	0.614556	33.0513	29.1834
BSN-AS2	4.552	1.43847	2.20345	5.62552	2.30534	2.15764	0.278842	0.751211	0.843128	2.73131	3.36283
BSPRY	6.3728	7.19234	6.94935	1.87517	2.30534	8.63055	-0.882264	0.178099	0.303383	6.83816	4.27036
BST1	72.3768	63.7721	59.6627	68.1313	82.9923	105.724	0.327656	0.103032	0.197648	65.2705	85.616
BST2	223.958	206.66	218.65	1728.91	2787.16	2328.09	3.37512	0	0	216.423	2281.39
BTAF1	2429.4	2206.61	2127.86	3104.66	2577.37	2733.73	0.310177	3.77625e-10	3.80324e-09	2254.62	2805.25
BTBD1	2951.97	2870.7	3005	3516.58	2667.28	3186.83	0.0723596	0.210315	0.343784	2942.56	3123.56
BTBD10	2519.53	2379.71	2279.72	2235.83	1941.1	2015.23	-0.217677	0.000234023	0.000955466	2392.99	2064.05
BTBD11	1331	1379.97	1359.19	895.083	1037.4	1016.25	-0.472207	7.35837e-10	7.11174e-09	1356.72	982.911
BTBD16	18.208	14.3847	17.4581	15.6265	4.61068	8.63055	-0.701031	0.112008	0.211158	16.6836	9.62256
BTBD18	24.1256	23.9745	17.9666	18.1267	20.7481	25.8917	-0.0154212	0.96151	0.978235	22.0222	21.5888
BTBD19	69.1904	90.6235	94.5789	41.2538	154.458	92.7785	-0.00968409	0.958032	0.976217	84.7976	96.1634
BTBD2	532.129	843.422	884.092	301.278	1429.31	759.489	-0.0978685	0.257999	0.402776	753.214	830.026
BTBD3	811.621	751.84	743.41	899.459	749.236	755.174	0.0581926	0.381507	0.534171	768.957	801.289
BTBD6	578.104	628.611	628.831	414.413	594.778	627.873	-0.192036	0.0483788	0.106056	611.849	545.688
BTBD7	3208.25	2311.62	2493.12	3380.31	2667.28	2729.41	0.132081	0.11505	0.215513	2671	2925.67
BTBD8	40.0576	37.4002	32.8823	32.503	27.6641	19.4187	-0.445673	0.102784	0.197195	36.78	26.5286
BTBD9	676.882	659.778	621.712	658.186	839.144	733.597	0.170807	0.0195632	0.0491231	652.791	743.642
BTC	46.8856	36.9207	43.5605	331.906	320.442	373.271	2.9911	8.63145e-125	1.18761e-122	42.4556	341.873
BTD	496.168	456.954	431.537	444.416	428.793	384.06	-0.141257	0.174314	0.297822	461.553	419.09
BTF3	4253.39	4030.59	4129.27	4042.88	3863.75	3926.9	-0.0731993	0.155223	0.272874	4137.75	3944.51
BTF3L4	551.247	508.738	520.692	719.442	424.183	627.873	0.142611	0.0868063	0.171979	526.893	590.499
BTG1	1343.29	1273.52	1249.19	2116.45	1293.3	1562.13	0.354529	3.52406e-10	3.56363e-09	1288.67	1657.29
BTG2	707.38	618.542	640.187	623.808	643.19	589.035	-0.0911156	0.269956	0.416386	655.37	618.678
BTG3	581.29	533.192	533.235	908.834	597.083	683.971	0.398952	3.71006e-10	3.74089e-09	549.239	729.963
BTLA	4.0968	7.67183	2.88144	5.62552	4.61068	2.15764	-0.278209	0.652598	0.768377	4.88336	4.13128
BTN1A1	0	0	1.18647	0	0	0	-0.690122	0.767129	NA	0.395491	0
BTN2A1	591.305	419.553	518.15	653.186	723.877	707.705	0.438824	5.02416e-05	0.000236127	509.669	694.923
BTN2A2	1035.58	984.392	977.146	856.33	871.419	809.115	-0.246359	0.00108571	0.00380575	999.039	845.621
BTN2A3P	66.004	60.4157	70.8494	54.38	50.7175	66.8868	-0.20845	0.264676	0.410268	65.7564	57.3281
BTN3A1	333.206	296.804	298.822	1147.61	1081.2	1016.25	1.80451	1.38897e-142	2.14786e-140	309.611	1081.69
BTN3A2	1150.29	1031.86	994.265	1968.93	1712.87	1758.48	0.775149	3.28669e-29	1.23509e-27	1058.81	1813.43
BTN3A3	212.123	194.673	184.073	783.823	696.213	627.873	1.83209	9.86078e-114	1.23077e-111	196.956	702.636
BTNL9	6.3728	4.31541	4.23741	8.12575	4.61068	6.47292	0.462425	0.440863	0.590589	4.9752	6.40312
BTRC	808.435	719.714	690.528	823.826	643.19	744.385	-0.00930423	0.902265	0.942221	739.559	737.134
BUB1	486.153	420.512	427.47	748.82	686.992	774.592	0.70817	8.80604e-18	1.82535e-16	444.712	736.801
BUB1B	469.311	408.046	432.046	406.288	350.412	442.316	-0.160298	0.0703913	0.144964	436.468	399.672
BUB3	2016.53	2103.52	2128.53	2484.61	1991.81	2077.81	0.0700564	0.261202	0.40647	2082.86	2184.74
BUD13	403.762	346.671	351.535	333.156	401.129	319.331	-0.0875626	0.378611	0.531076	367.323	351.205
BUD31	472.042	434.897	413.91	487.545	408.045	463.892	0.0307358	0.711719	0.81338	440.283	453.161
BVES	13.656	13.9052	16.4411	76.8821	50.7175	73.3597	2.17984	9.099e-24	2.68574e-22	14.6674	66.9865
BYSL	501.63	436.815	451.199	441.916	447.236	461.735	-0.035608	0.727013	0.825207	463.215	450.296
BZRAP1	1.3656	4.31541	4.74589	0.625058	6.91602	4.31528	-0.317291	0.718279	0.818308	3.47563	3.95212
BZRAP1-AS1	0.9104	2.39745	2.20345	0.625058	2.30534	4.31528	0.137401	0.904383	NA	1.8371	2.41523
BZW1	4709.04	4166.76	4156.39	4091	3409.6	3698.19	-0.223058	9.93017e-06	5.27255e-05	4344.06	3732.93
BZW2	1520.37	1480.66	1455.46	1268.24	1060.46	1150.02	-0.365431	1.93654e-07	1.3391e-06	1485.5	1159.57
C10orf10	500.265	530.316	522.387	342.532	539.45	478.996	-0.224963	0.0096956	0.0266218	517.656	453.659
C10orf107	3.1864	5.27439	4.23741	7.5007	64.5495	51.7833	2.89815	2.21497e-10	2.30559e-09	4.23273	41.2779
C10orf11	155.678	149.601	141.36	139.388	108.351	135.931	-0.228325	0.119687	0.222372	148.88	127.89
C10orf111	0	3.35643	2.03395	1.25012	4.61068	2.15764	0.454569	0.667937	NA	1.79679	2.67281
C10orf12	269.478	245.499	242.38	486.295	463.374	485.469	0.911934	1.94342e-13	2.80888e-12	252.452	478.379
C10orf126	6.3728	8.15132	5.42388	8.12575	11.5267	0	0.0136043	0.982647	0.990261	6.64933	6.55082
C10orf131	4.552	9.58979	3.72892	11.251	4.61068	0	-0.192139	0.781271	0.863084	5.9569	5.28724
C10orf142	0.9104	1.91796	0.677985	0.625058	0	2.15764	-0.439381	0.756438	NA	1.16878	0.927566
C10orf2	780.668	695.739	703.07	666.937	700.824	679.656	-0.0917352	0.205003	0.337311	726.492	682.472
C10orf25	31.864	30.2078	31.8653	38.7536	39.1908	25.8917	0.151674	0.552523	0.689332	31.3124	34.612
C10orf32	304.073	304.955	315.602	433.79	237.45	388.375	0.159302	0.198886	0.329743	308.21	353.205
C10orf35	107.882	108.365	107.969	49.3796	50.7175	43.1528	-1.16806	1.84472e-07	1.28272e-06	108.072	47.75
C10orf54	86.488	110.762	120.003	56.2552	115.267	97.0937	-0.306195	0.0531941	0.114727	105.751	89.5387
C10orf55	118.352	112.201	135.427	76.2571	73.7709	81.9903	-0.631031	0.000324103	0.00127957	121.993	77.3394
C10orf62	17.2976	17.7411	17.2886	15.6265	32.2748	19.4187	0.309074	0.37809	0.530535	17.4424	22.44
C10orf67	8.1936	12.9462	10.0003	8.12575	6.91602	8.63055	-0.33736	0.476484	0.623163	10.38	7.89078
C10orf76	665.047	523.123	587.643	700.065	504.87	582.562	0.0046969	0.95998	0.977449	591.938	595.832
C10orf82	1.3656	1.43847	3.38992	1.87517	2.30534	2.15764	0.100923	0.91899	0.952571	2.06466	2.11272
C10orf88	235.793	200.427	216.786	250.648	170.595	213.606	-0.0494336	0.648525	0.765192	217.669	211.617
C10orf90	1.8208	0.958979	1.86446	3.75035	4.61068	2.15764	1.16083	0.255798	0.400234	1.54808	3.50622
C10orf95	1.8208	4.31541	3.22043	1.25012	2.30534	8.63055	0.248509	0.777147	0.860359	3.11888	4.062
C10orf99	5.9176	2.39745	3.72892	6.25058	4.61068	2.15764	0.388716	0.571633	0.704523	4.01465	4.33963
C11orf1	411.501	358.179	344.077	356.908	355.022	239.498	-0.226701	0.0620966	0.130606	371.252	317.143
C11orf16	5.0072	4.31541	3.55942	3.12529	2.30534	0	-0.808095	0.301365	0.451015	4.29401	1.81021
C11orf24	526.211	694.301	669.171	381.91	869.113	565.301	-0.130964	0.10356	0.198378	629.894	605.442
C11orf30	338.213	316.463	297.805	445.041	456.457	412.109	0.454316	2.56474e-06	1.50189e-05	317.494	437.869
C11orf31	585.842	592.649	651.883	470.044	560.198	485.469	-0.267185	0.00837507	0.0235056	610.125	505.237
C11orf42	4.0968	4.7949	3.05093	5.62552	6.91602	0	0.31619	0.644025	0.761465	3.98088	4.18051
C11orf44	6.3728	7.67183	7.62733	3.12529	0	4.31528	-1.19659	0.13129	0.239249	7.22399	2.48019
C11orf45	21.8496	25.8924	23.221	33.7531	46.1068	28.0493	0.616674	0.0160853	0.0415105	23.6543	35.9698
C11orf49	598.132	658.819	618.153	416.914	507.175	414.267	-0.486146	3.29048e-10	3.3429e-09	625.035	446.118
C11orf54	874.894	755.676	773.92	1415.76	889.862	1076.66	0.48626	2.84077e-13	4.04231e-12	801.496	1127.43
C11orf57	1035.12	923.497	960.196	1143.23	915.22	942.888	0.039965	0.615539	0.73913	972.939	1000.45
C11orf58	2244.13	2024.41	2172.94	2323.97	1959.54	2235.31	0.00864248	0.893589	0.937429	2147.16	2172.94
C11orf63	150.216	131.38	135.258	160.015	138.32	146.719	0.0998349	0.419288	0.570768	138.951	148.352
C11orf65	14.5664	10.5488	19.3226	16.8766	18.4427	25.8917	0.346235	0.36348	0.515792	14.8126	20.4037
C11orf68	668.233	606.554	707.477	366.909	721.572	515.676	-0.364785	0.00251713	0.0080928	660.755	534.719
C11orf70	60.0864	66.6491	59.1542	85.633	48.4122	75.5174	0.181745	0.346706	0.498096	61.9632	69.8542
C11orf71	79.66	93.98	85.9346	95.6339	92.2136	79.8326	0.0669773	0.673855	0.784055	86.5248	89.2267
C11orf72	1.8208	0.958979	0.847481	0	2.30534	4.31528	0.0470385	0.976961	NA	1.20909	2.20687
C11orf73	385.099	369.207	361.705	321.28	348.106	284.808	-0.214516	0.0451619	0.100125	372.004	318.065
C11orf74	137.47	122.27	121.529	96.2589	99.1297	116.512	-0.361335	0.0135099	0.0356927	127.09	103.967
C11orf80	507.093	467.023	479.335	405.663	359.633	390.533	-0.337771	7.2724e-05	0.000331623	484.484	385.276
C11orf84	307.26	404.21	406.452	201.894	507.175	360.326	-0.160036	0.0579954	0.123391	372.641	356.465
C11orf85	2.276	1.43847	3.55942	1.25012	6.91602	2.15764	0.127939	0.884897	0.931975	2.42463	3.44126
C11orf87	0.9104	0	0	0	0	0	-0.124403	0.955566	NA	0.303467	0
C11orf91	21.8496	13.9052	22.7125	13.7513	23.0534	17.2611	-0.216495	0.524631	0.665814	19.4891	18.0219
C11orf94	2.276	0.47949	2.03395	2.50023	2.30534	2.15764	0.774826	0.452281	0.600422	1.59648	2.32107
C11orf95	515.741	613.747	599	543.175	530.228	429.37	-0.171807	0.0963391	0.187172	576.163	500.925
C11orf96	5.0072	4.31541	3.89841	3.12529	9.22136	0	-0.0462697	0.940703	0.964889	4.40701	4.11555
C11orf97	1.8208	0.958979	1.35597	1.25012	0	0	-1.14183	0.504991	NA	1.37858	0.416705
C11orf98	0.4552	0.47949	1.69496	0	2.30534	2.15764	-0.0157803	0.991732	NA	0.876551	1.48766
C12orf10	454.289	544.7	544.761	285.026	451.847	403.478	-0.472306	1.25415e-08	1.03617e-07	514.583	380.117
C12orf29	432.895	421.471	436.453	536.925	371.16	457.419	0.0796373	0.397252	0.549382	430.273	455.168
C12orf4	646.384	598.883	607.644	710.066	541.755	595.508	-0.0241314	0.730561	0.827928	617.637	615.776
C12orf43	390.106	419.074	392.723	336.281	315.832	343.065	-0.256787	0.00438856	0.0132789	400.634	331.726
C12orf45	142.022	131.86	133.733	150.639	147.542	161.823	0.171822	0.175886	0.300199	135.872	153.335
C12orf49	2232.3	2250.24	2119.89	1736.41	1636.79	1691.59	-0.379966	3.60613e-12	4.60259e-11	2200.81	1688.26
C12orf56	15.4768	18.7001	16.1021	17.5016	18.4427	12.9458	0.0199688	0.954385	0.973506	16.7597	16.2967
C12orf57	241.711	346.191	367.129	130.012	470.29	312.858	-0.239137	0.0164114	0.0422234	318.344	304.386
C12orf60	30.4984	23.495	25.9329	36.8784	25.3587	21.5764	0.0361775	0.900031	0.940785	26.6421	27.9379
C12orf65	334.572	322.217	325.941	321.28	311.221	332.276	-0.0342534	0.700008	0.804256	327.577	321.592
C12orf66	233.062	232.073	211.701	311.279	251.282	271.862	0.295793	0.00456653	0.0137318	225.612	278.141
C12orf73	93.7712	95.4184	103.054	98.1341	87.603	84.1479	-0.102709	0.513078	0.656072	97.4144	89.9617
C12orf74	0	0	0.508489	24.3773	20.7481	32.3646	6.51142	7.90651e-13	1.07349e-11	0.169496	25.83
C12orf75	5953.1	5697.3	5916.1	7328.81	5714.94	5711.27	0.0864628	0.198042	0.328623	5855.5	6251.67
C12orf76	126.546	122.27	119.495	120.011	124.488	92.7785	-0.130364	0.354228	0.506251	122.77	112.426
C12orf79	0.9104	0.47949	0.847481	5.00046	6.91602	2.15764	2.62183	0.0016758	0.00561944	0.74579	4.69138
C14orf1	446.096	444.007	445.097	372.535	461.068	379.744	-0.161838	0.0466009	0.102803	445.067	404.449
C14orf105	2275.09	2185.51	2209.72	2364.59	1807.39	2075.65	-0.100922	0.0369928	0.0845536	2223.44	2082.54
C14orf119	1698.35	1568.89	1546.99	1535.14	1447.75	1404.62	-0.141889	0.0185254	0.0469353	1604.74	1462.51
C14orf132	427.433	439.212	386.451	308.779	230.534	254.601	-0.635241	1.98574e-10	2.08401e-09	417.699	264.638
C14orf142	132.918	137.134	136.105	166.89	159.069	144.562	0.205976	0.090805	0.178304	135.386	156.84
C14orf159	1174.87	1177.63	1215.8	1306.37	1510	1372.26	0.231535	4.58863e-06	2.57902e-05	1189.43	1396.21
C14orf166	2174.49	1946.25	2066.33	2053.94	1908.82	2069.18	-0.0467314	0.422629	0.573861	2062.36	2010.65
C14orf169	389.651	378.317	379.841	358.158	433.404	394.848	0.0368027	0.685985	0.793834	382.603	395.47
C14orf178	1.8208	2.39745	2.54244	2.50023	2.30534	0	0.0423589	0.967037	0.98131	2.25356	1.60186
C14orf2	1223.58	1104.74	1096.81	1076.97	827.617	914.839	-0.285596	0.00019348	0.000801722	1141.71	939.81
C14orf28	105.151	103.57	100.342	156.265	115.267	148.877	0.389531	0.0083171	0.0233654	103.021	140.136
C14orf37	457.476	435.377	393.57	370.659	306.61	310.7	-0.384425	8.60917e-05	0.000385735	428.808	329.323
C14orf39	0.9104	4.31541	2.88144	5.00046	0	2.15764	-0.198974	0.837512	0.902595	2.70241	2.38603
C14orf79	310.901	307.353	352.383	231.271	327.358	291.281	-0.210267	0.0293625	0.0693925	323.546	283.304
C14orf80	44.6096	75.7594	90.0025	11.8761	126.794	88.4632	-0.383852	0.0774808	0.156938	70.1238	75.711
C14orf93	142.933	139.052	123.224	99.3842	159.069	120.828	-0.140744	0.399777	0.551924	135.069	126.427
C15orf27	3.6416	1.91796	1.18647	0.625058	4.61068	6.47292	0.503775	0.590303	0.719664	2.24868	3.90289
C15orf39	40.0576	65.2106	50.3404	28.1276	82.9923	73.3597	0.105963	0.657795	0.772652	51.8695	61.4932
C15orf40	162.506	169.739	167.293	165.64	165.985	144.562	-0.060054	0.624006	0.745666	166.513	158.729
C15orf41	177.073	143.367	146.784	134.387	131.404	142.404	-0.205885	0.186337	0.313896	155.741	136.065
C15orf48	68.28	55.1413	62.2051	270.025	239.755	276.178	2.06082	2.79694e-44	1.59198e-42	61.8755	261.986
C15orf52	770.198	631.008	705.782	1183.86	2623.48	2185.69	1.40817	3.6934e-24	1.12436e-22	702.33	1997.68
C15orf54	1.3656	2.87694	1.35597	1.25012	6.91602	4.31528	0.918128	0.285204	0.433474	1.86617	4.16047
C15orf56	1.8208	2.87694	2.03395	0.625058	0	0	-2.11009	0.140342	NA	2.2439	0.208353
C15orf57	422.425	418.594	392.723	433.79	341.19	368.956	-0.114184	0.186156	0.313684	411.248	381.312
C15orf59	5.0072	2.87694	3.05093	1.25012	2.30534	0	-1.76153	0.119431	NA	3.64502	1.18515
C15orf61	26.8568	30.2078	32.7128	23.1271	417.267	295.596	2.5301	0.000764048	0.00277394	29.9258	245.33
C15orf62	128.366	119.872	135.597	78.7573	92.2136	94.9361	-0.510374	0.00210922	0.00690457	127.945	88.6357
C15orf65	28.6776	31.6463	25.2549	20.0019	29.9694	10.7882	-0.518665	0.120148	0.22311	28.5263	20.2532
C16orf13	306.805	399.415	394.757	170.016	580.946	304.227	-0.21924	0.0261341	0.0629624	366.992	351.73
C16orf45	430.164	485.243	462.725	217.52	325.053	243.813	-0.836925	1.47039e-19	3.45343e-18	459.377	262.129
C16orf46	78.7496	76.7183	66.1035	65.6311	80.6869	92.7785	0.0683187	0.736816	0.832363	73.8571	79.6988
C16orf52	184.811	177.891	191.7	248.148	198.259	207.133	0.234854	0.0337026	0.0779921	184.801	217.847
C16orf58	624.079	727.865	754.089	370.659	765.373	535.094	-0.398118	4.74397e-08	3.60261e-07	702.011	557.042
C16orf59	58.2656	60.8952	78.1378	36.8784	66.8549	66.8868	-0.281301	0.170374	0.292822	65.7662	56.8734
C16orf62	1809.42	1757.33	1708.01	1663.9	1466.2	1616.07	-0.154339	0.027498	0.0656895	1758.25	1582.06
C16orf70	552.157	488.12	534.083	769.446	848.365	772.435	0.598371	1.36783e-15	2.37353e-14	524.787	796.749
C16orf71	16.8424	13.4257	12.2037	8.75081	11.5267	21.5764	-0.111908	0.801901	0.877311	14.1573	13.9513
C16orf72	1640.08	1538.68	1507.84	1798.92	1376.29	1503.87	-0.00855592	0.886841	0.933196	1562.2	1559.69
C16orf74	9.104	12.9462	12.3732	3.75035	25.3587	4.31528	-0.360021	0.454285	0.602237	11.4745	11.1415
C16orf86	27.7672	49.3874	59.1542	22.5021	78.3816	36.6799	-0.122488	0.606109	0.731787	45.4363	45.8545
C16orf87	151.582	142.888	160.343	198.143	152.152	181.242	0.206159	0.0964887	0.187401	151.604	177.179
C16orf89	0.9104	0	0.847481	0.625058	0	4.31528	1.17553	0.471909	NA	0.58596	1.64678
C16orf90	0	0.958979	0.677985	0.625058	2.30534	4.31528	1.88331	0.144003	NA	0.545655	2.41523
C16orf91	128.366	174.055	183.395	111.885	202.87	118.67	-0.16056	0.23795	0.378718	161.939	144.475
C16orf93	0.4552	1.43847	1.18647	0	0	2.15764	-0.822264	0.555045	0.691522	1.02671	0.719213
C16orf95	34.14	35.4822	28.6449	21.252	32.2748	21.5764	-0.364577	0.208974	0.342224	32.7557	25.0344
C16orf96	0	1.91796	0.169496	1.87517	0	0	0.295859	0.877171	NA	0.695818	0.625058
C17orf100	33.6848	37.4002	33.0518	45.6292	16.1374	47.4681	0.0670383	0.785424	0.865572	34.7122	36.4116
C17orf104	21.3944	19.1796	25.4244	30.6278	18.4427	28.0493	0.208171	0.511401	0.654668	21.9995	25.7066
C17orf107	9.5592	15.3437	12.7122	6.25058	11.5267	4.31528	-0.687076	0.154279	0.271542	12.5384	7.36419
C17orf47	0	0.47949	0.847481	1.25012	2.30534	0	1.42524	0.328724	NA	0.442324	1.18515
C17orf51	438.813	439.212	463.742	354.408	414.961	356.01	-0.265374	0.00885927	0.0246761	447.256	375.127
C17orf53	78.2944	85.3492	94.5789	65.006	82.9923	99.2514	-0.122192	0.454746	0.602763	86.0741	82.4166
C17orf58	138.836	145.765	149.835	133.137	119.878	107.882	-0.2564	0.0618513	0.130228	144.812	120.299
C17orf59	128.822	165.903	174.242	75.007	177.511	135.931	-0.355129	0.0143245	0.0376062	156.322	129.483
C17orf62	613.609	789.24	774.767	505.047	1016.66	718.494	-0.00309611	0.964946	0.980382	725.872	746.732
C17orf67	18.6632	14.8642	12.3732	74.3819	103.74	73.3597	2.48764	1.71495e-22	4.71921e-21	15.3002	83.8273
C17orf75	403.307	397.976	387.299	451.292	334.274	392.69	-0.01334	0.867527	0.921739	396.194	392.752
C17orf78	5.4624	2.87694	4.06791	11.8761	13.832	2.15764	1.04792	0.0465028	0.1026	4.13575	9.2886
C17orf80	769.743	629.09	646.459	758.82	624.747	623.558	-0.0322851	0.687484	0.794885	681.764	669.042
C17orf82	1.3656	2.87694	3.05093	0	2.30534	2.15764	-1.31029	0.30177	0.451427	2.43116	1.48766
C17orf85	1264.54	1156.53	1089.86	1281.37	1270.24	1234.17	0.108294	0.12443	0.229453	1170.31	1261.93
C17orf89	464.759	433.938	432.215	234.397	255.893	230.867	-0.88065	1.05134e-20	2.64332e-19	443.637	240.386
C17orf96	102.875	121.79	102.545	111.26	119.878	86.3055	-0.0225421	0.889386	0.934861	109.07	105.815
C17orf97	45.52	53.2233	51.3574	51.2548	71.4656	81.9903	0.378344	0.0486991	0.106678	50.0336	68.2369
C17orf98	10.9248	11.5078	11.0173	6.25058	6.91602	4.31528	-1.16973	0.0567273	0.120988	11.1499	5.82729
C18orf21	185.722	179.329	183.903	251.273	152.152	243.813	0.212199	0.061857	0.130228	182.985	215.746
C18orf25	1243.61	1124.88	1133.42	1745.79	1261.02	1402.47	0.32391	1.29586e-09	1.20961e-08	1167.3	1469.76
C18orf32	0	1.43847	0.508489	0	2.30534	0	-0.12214	0.952848	NA	0.648986	0.768447
C18orf54	312.267	290.571	283.228	471.294	281.252	440.158	0.3976	0.00768897	0.02179	295.355	397.568
C18orf65	11.38	6.71285	6.94935	6.25058	4.61068	2.15764	-0.877594	0.169468	0.291722	8.3474	4.33963
C18orf8	672.785	638.68	601.203	775.072	620.137	746.543	0.167067	0.0118282	0.0317002	637.556	713.917
C19orf12	630.907	659.778	675.951	759.446	693.908	662.395	0.125054	0.0549668	0.117765	655.545	705.249
C19orf18	8.6488	6.23336	7.96632	6.87564	6.91602	4.31528	-0.308121	0.585812	0.716088	7.61616	6.03565
C19orf24	98.7784	172.137	203.904	56.8803	387.297	174.769	0.0278168	0.83458	0.900491	158.273	206.315
C19orf25	238.98	343.794	367.976	130.637	546.366	349.537	-0.102866	0.303969	0.453863	316.917	342.18
C19orf26	18.6632	36.9207	43.8995	10.626	48.4122	30.2069	-0.393123	0.169377	0.291596	33.1611	29.7484
C19orf35	2.276	4.31541	5.42388	2.50023	16.1374	4.31528	0.626117	0.351429	0.503432	4.00509	7.65097
C19orf38	3.1864	3.83592	4.5764	6.25058	6.91602	6.47292	0.801428	0.154047	0.271352	3.86624	6.54651
C19orf43	1519.46	1466.28	1341.56	941.962	1191.86	1018.41	-0.464898	8.61797e-07	5.4306e-06	1442.43	1050.74
C19orf44	128.366	132.819	154.75	120.636	228.229	181.242	0.26416	0.0368689	0.0843476	138.645	176.702
C19orf45	0.9104	0.47949	1.86446	0	0	0	-2.07089	0.267872	NA	1.08478	0
C19orf47	97.4128	139.052	139.665	74.3819	209.786	122.985	0.00433242	0.975113	0.985969	125.377	135.718
C19orf48	581.745	795.953	849.854	387.536	1136.53	651.607	-0.148631	0.0311201	0.0729434	742.517	725.225
C19orf52	176.618	213.373	204.921	180.017	200.565	176.926	-0.0743548	0.531525	0.671573	198.304	185.836
C19orf53	872.618	1004.53	997.994	513.798	896.778	601.981	-0.536843	2.3528e-14	3.68395e-13	958.381	670.852
C19orf54	81.4808	76.7183	75.9343	80.0074	156.763	105.724	0.47696	0.0156796	0.0405965	78.0445	114.165
C19orf57	7.7384	12.4667	10.0003	5.00046	13.832	6.47292	-0.359701	0.452852	0.600891	10.0685	8.43514
C19orf60	71.0112	97.8159	101.698	43.7541	136.015	105.724	-0.058726	0.716963	0.817261	90.1749	95.1645
C19orf66	286.321	296.325	308.314	1258.24	2498.99	1827.52	2.58835	2.71403e-267	7.41016e-265	296.986	1861.58
C19orf67	3.6416	9.1103	8.47481	5.00046	6.91602	4.31528	-0.396568	0.52027	0.661852	7.07557	5.41059
C19orf68	40.5128	28.7694	41.3571	38.1285	89.9083	66.8868	0.696373	0.00642327	0.018549	36.8797	64.9745
C19orf70	245.353	364.412	357.468	91.2585	421.877	185.557	-0.697262	4.31238e-09	3.80002e-08	322.411	232.898
C19orf71	37.3264	72.8824	73.9004	36.8784	209.786	114.355	0.683288	1.17525e-05	6.15598e-05	61.3697	120.34
C19orf73	4.552	6.23336	3.55942	2.50023	0	2.15764	-1.20835	0.190481	0.319246	4.78159	1.55262
C19orf80	6.3728	3.35643	7.11884	1.87517	13.832	4.31528	-0.155229	0.80576	0.88002	5.61602	6.67417
C19orf81	2.7312	1.91796	2.54244	1.87517	6.91602	6.47292	0.84462	0.339157	0.490436	2.3972	5.08804
C1D	116.531	114.119	115.766	128.762	85.2976	135.931	-0.0303277	0.867583	0.921739	115.472	116.664
C1GALT1	1099.76	1025.63	1046.47	2002.06	1267.94	1592.34	0.595773	1.25543e-14	2.01077e-13	1057.29	1620.78
C1GALT1C1	971.396	901.44	868.668	1567.02	1210.3	1404.62	0.601518	7.78177e-21	1.97931e-19	913.835	1393.98
C1GALT1C1L	33.6848	22.536	20.509	27.5026	18.4427	21.5764	-0.117863	0.725525	0.82405	25.5766	22.5072
C1orf100	0.4552	0	0.508489	0	0	0	-0.425633	0.80286	NA	0.321229	0
C1orf101	20.9392	25.8924	18.3056	32.503	32.2748	43.1528	0.671929	0.0637824	0.133701	21.7124	35.9769
C1orf105	0.4552	1.43847	0.169496	0.625058	0	0	-0.414726	0.803116	NA	0.687722	0.208353
C1orf106	441.544	643.475	611.542	385.036	979.77	742.228	0.216814	0.00784449	0.0221911	565.52	702.344
C1orf109	343.676	350.507	330.348	342.532	348.106	375.429	0.044203	0.66005	0.774231	341.51	355.356
C1orf111	0.9104	0.47949	1.86446	1.87517	6.91602	4.31528	1.74404	0.097832	0.189651	1.08478	4.36882
C1orf112	176.162	171.657	162.038	190.643	145.236	183.399	-0.00352845	0.977518	0.987463	169.953	173.093
C1orf115	320.005	320.299	309.67	221.271	219.007	217.922	-0.53163	3.21106e-07	2.15559e-06	316.658	219.4
C1orf116	697.821	811.776	792.734	698.815	737.709	761.646	-0.0660542	0.417013	0.568311	767.444	732.723
C1orf122	500.265	518.808	477.132	359.408	334.274	284.808	-0.591662	8.03269e-10	7.7038e-09	498.735	326.164
C1orf123	494.802	475.174	510.692	427.54	361.939	373.271	-0.334093	6.3554e-05	0.000293251	493.556	387.583
C1orf131	137.47	125.147	161.191	195.018	110.656	189.872	0.206114	0.207009	0.339809	141.269	165.182
C1orf140	1.8208	0.958979	1.01698	1.87517	0	0	-0.617594	0.639122	NA	1.26559	0.625058
C1orf145	18.6632	19.1796	21.526	19.3768	27.6641	36.6799	0.465894	0.144657	0.258011	19.7896	27.9069
C1orf146	0.9104	0.47949	0.508489	0.625058	0	0	-0.26257	0.859942	NA	0.632793	0.208353
C1orf159	52.8032	79.5953	91.3585	26.2524	106.046	99.2514	-0.186266	0.342802	0.49399	74.5856	77.1832
C1orf162	6.3728	4.31541	7.45783	5.00046	9.22136	8.63055	0.240755	0.666109	0.778516	6.04868	7.61746
C1orf168	2.276	1.91796	2.54244	5.00046	13.832	2.15764	1.38029	0.0246086	0.0597966	2.24547	6.99672
C1orf174	501.63	502.505	523.574	453.792	403.435	502.73	-0.168729	0.0286247	0.0679668	509.236	453.319
C1orf177	2.276	1.91796	2.20345	0.625058	4.61068	4.31528	0.176385	0.854517	0.91361	2.13247	3.18367
C1orf186	150.216	160.15	163.225	200.019	212.091	207.133	0.422946	0.000612204	0.00226358	157.863	206.414
C1orf189	1.3656	1.43847	1.69496	0.625058	0	0	-1.73278	0.270254	NA	1.49968	0.208353
C1orf194	1.3656	1.43847	2.03395	4.37541	2.30534	0	0.511473	0.633225	NA	1.61267	2.22692
C1orf195	17.7528	11.5078	18.9836	24.3773	16.1374	19.4187	0.214668	0.531305	0.671394	16.0814	19.9778
C1orf198	610.423	746.086	667.137	585.679	673.16	683.971	-0.0619409	0.465983	0.612593	674.549	647.603
C1orf204	15.4768	15.8232	15.4242	9.37587	16.1374	17.2611	-0.233093	0.530592	0.670696	15.5747	14.2581
C1orf21	40.968	44.113	41.1876	95.0088	78.3816	90.6208	1.02818	4.6413e-10	4.61331e-09	42.0895	88.0037
C1orf210	1.8208	0.47949	0.677985	0	0	0	-1.93869	0.239435	NA	0.992758	0
C1orf216	530.763	580.662	543.574	479.42	661.633	552.356	0.00810794	0.91995	0.953113	551.666	564.469
C1orf220	8.1936	9.58979	12.2037	9.37587	11.5267	4.31528	-0.237465	0.619071	0.74185	9.99571	8.40595
C1orf226	67.3696	76.2388	68.8155	68.7564	103.74	94.9361	0.292846	0.203141	0.33513	70.808	89.1443
C1orf228	9.104	7.67183	10.6783	10.0009	11.5267	10.7882	0.222649	0.633855	0.753879	9.15136	10.7719
C1orf229	9.5592	10.0693	8.64431	8.75081	9.22136	6.47292	-0.203549	0.684361	0.792217	9.42426	8.14836
C1orf233	35.9608	57.0593	60.5102	8.75081	99.1297	60.4139	-0.345065	0.168791	0.290903	51.1767	56.0981
C1orf27	587.663	575.867	568.49	788.198	557.892	742.228	0.25143	0.00207589	0.00681076	577.34	696.106
C1orf35	199.833	252.212	258.651	120.636	248.977	215.764	-0.34887	0.00209379	0.00686047	236.898	195.126
C1orf43	3133.6	3124.83	3171.44	2817.76	2238.49	2308.67	-0.35571	3.29627e-09	2.94323e-08	3143.29	2454.97
C1orf50	220.317	206.181	202.887	174.391	156.763	110.04	-0.465279	0.000363424	0.00141847	209.795	147.065
C1orf52	329.109	291.53	314.755	368.159	311.221	338.749	0.125506	0.251751	0.395532	311.798	339.376
C1orf53	12.2904	15.8232	20.6785	18.7517	34.5801	19.4187	0.515604	0.140172	0.251862	16.264	24.2502
C1orf54	25.9464	23.495	25.7634	35.6283	16.1374	43.1528	0.273133	0.344116	0.495434	25.0683	31.6395
C1orf56	67.3696	68.0875	69.663	46.8794	59.9389	58.2562	-0.307709	0.104421	0.199809	68.3733	55.0248
C1orf74	193.005	166.862	170.683	148.764	145.236	153.192	-0.282876	0.0286274	0.0679668	176.85	149.064
C1orf95	26.4016	24.9335	28.9839	29.3777	23.0534	21.5764	-0.107538	0.688988	0.795662	26.773	24.6692
C1QBP	1531.75	1341.61	1342.58	1505.76	1344.01	1471.51	0.0320626	0.605276	0.731287	1405.31	1440.43
C1QL1	2.276	3.83592	1.35597	2.50023	9.22136	0	0.638046	0.453578	0.601672	2.4893	3.9072
C1QL2	0.4552	0.47949	0.338992	3.12529	4.61068	0	3.06786	0.00124813	0.00431622	0.424561	2.57866
C1QL3	48.2512	35.9617	41.3571	56.2552	39.1908	40.9951	0.121295	0.601966	0.728556	41.8567	45.4804
C1QL4	3.1864	4.7949	4.5764	0	2.30534	0	-3.04827	0.0286485	0.0680075	4.1859	0.768447
C1QTNF1	45.9752	64.2516	69.324	55.0051	133.71	81.9903	0.500185	0.000707811	0.00258535	59.8502	90.235
C1QTNF1-AS1	1.3656	0	0.508489	0.625058	0	0	-0.264549	0.851677	0.912011	0.624696	0.208353
C1QTNF2	0.9104	2.87694	0.508489	0.625058	0	0	-1.33601	0.401363	NA	1.43194	0.208353
C1QTNF3	32.7744	24.454	25.2549	35.6283	29.9694	23.734	0.0927206	0.73365	0.830027	27.4944	29.7773
C1QTNF3-AMACR	3.1864	0.958979	1.18647	0	0	4.31528	-0.935082	0.42687	0.57771	1.77728	1.43843
C1QTNF6	142.022	145.285	153.394	81.8826	191.343	207.133	0.00404482	0.981516	0.989843	146.901	160.12
C1QTNF7	4.0968	0.47949	1.01698	2.50023	0	2.15764	-0.677509	0.490626	0.6359	1.86442	1.55262
C1QTNF9B-AS1	2.276	3.35643	2.88144	2.50023	2.30534	0	-0.575201	0.613665	NA	2.83795	1.60186
C1R	381.457	376.879	368.824	1312	1777.42	1471.51	2.0059	3.73745e-182	6.7328e-180	375.72	1520.31
C1RL	643.197	716.357	666.968	698.815	988.991	787.538	0.275822	7.72286e-05	0.000350154	675.507	825.115
C1RL-AS1	200.288	181.727	210.006	242.523	253.587	192.03	0.230398	0.183263	0.309793	197.34	229.38
C1S	264.016	222.963	233.396	775.072	684.686	688.287	1.56874	1.89853e-92	2.09968e-90	240.125	716.015
C2	13.656	12.9462	10.5088	59.3805	85.2976	73.3597	2.5543	8.59233e-30	3.26396e-28	12.3703	72.6793
C20orf141	0.4552	3.83592	2.37295	1.87517	0	6.47292	0.466173	0.538755	0.677783	2.22135	2.7827
C20orf144	2.7312	4.7949	3.22043	1.87517	4.61068	6.47292	0.152882	0.853656	0.913123	3.58217	4.31959
C20orf166-AS1	0.4552	0	0.338992	0	0	0	-0.0610145	0.975175	NA	0.264731	0
C20orf173	1.3656	0.958979	1.86446	0.625058	0	4.31528	-0.0211825	0.98738	NA	1.39635	1.64678
C20orf194	812.987	751.36	733.58	870.081	714.656	796.169	0.0504863	0.524813	0.665927	765.976	793.635
C20orf195	0.9104	3.35643	5.76287	5.00046	4.61068	12.9458	1.38667	0.0563485	0.120297	3.34323	7.51899
C20orf196	26.4016	18.7001	18.4751	22.5021	20.7481	15.1035	-0.191032	0.565383	0.699603	21.1923	19.4512
C20orf24	15.0216	10.5488	14.4072	15.6265	36.8855	25.8917	0.822692	0.0109542	0.0296214	13.3258	26.1345
C20orf27	275.396	383.112	373.57	115.636	276.641	192.03	-0.891349	1.57187e-17	3.19754e-16	344.026	194.769
C20orf96	80.1152	59.4567	57.9677	85.633	94.519	97.0937	0.49519	0.00878691	0.0245119	65.8465	92.4152
C21orf140	37.7816	35.4822	26.6109	21.877	46.1068	23.734	-0.191098	0.520725	0.662186	33.2916	30.5726
C21orf2	80.1152	89.6646	93.9009	63.1309	108.351	105.724	0.0522595	0.755594	0.846145	87.8935	92.4021
C21orf33	985.052	1053.44	1050.2	661.311	799.953	716.336	-0.488444	3.23607e-12	4.15482e-11	1029.56	725.867
C21orf58	35.0504	44.113	45.425	23.7522	53.0228	45.3104	-0.123663	0.584068	0.714657	41.5295	40.6952
C21orf59	1022.83	934.046	963.247	812.575	857.587	895.42	-0.199394	0.0035409	0.0109978	973.376	855.194
C21orf62	2.7312	3.83592	3.55942	1.87517	2.30534	4.31528	-0.708758	0.386499	0.539343	3.37551	2.83193
C21orf62-AS1	10.9248	11.9872	9.1528	12.5012	0	2.15764	-0.826178	0.210084	0.343502	10.6883	4.88627
C21orf91	330.475	298.722	311.873	668.187	403.435	498.415	0.726075	2.01013e-17	4.04666e-16	313.69	523.345
C21orf91-OT1	0.4552	0	0.508489	0	2.30534	2.15764	1.49717	0.348713	NA	0.321229	1.48766
C22orf15	1.8208	3.35643	1.86446	0	4.61068	4.31528	-0.418255	0.700955	0.804868	2.34723	2.97532
C22orf23	266.292	320.779	256.109	281.901	331.969	291.281	0.103345	0.351824	0.503819	281.06	301.717
C22orf24	3.1864	3.35643	3.22043	5.62552	2.30534	4.31528	0.489272	0.460157	0.607433	3.25442	4.08205
C22orf29	664.592	776.294	757.14	568.803	712.35	606.296	-0.22265	0.00171993	0.00575228	732.675	629.15
C22orf31	1.3656	1.43847	1.86446	0	0	0	-2.5761	0.12432	NA	1.55618	0
C22orf39	464.304	446.884	455.775	369.409	378.076	325.803	-0.322854	0.00125588	0.0043413	455.654	357.763
C22orf46	334.572	279.063	251.193	257.524	345.801	278.335	0.00596418	0.965599	0.980673	288.276	293.887
C2CD2	813.442	726.906	732.563	683.813	673.16	716.336	-0.135139	0.0759309	0.154317	757.637	691.103
C2CD2L	240.801	318.381	307.636	146.889	265.114	222.237	-0.485293	7.28832e-05	0.000332262	288.939	211.413
C2CD3	565.813	519.287	503.573	786.323	760.762	699.075	0.499019	4.99612e-06	2.79188e-05	529.558	748.72
C2CD4A	52.8032	57.0593	60.1712	61.8807	50.7175	40.9951	-0.110366	0.575523	0.707666	56.6779	51.1978
C2CD4B	2.276	3.35643	2.88144	1.25012	4.61068	2.15764	-0.284465	0.73881	0.833923	2.83795	2.67281
C2CD4D	3.6416	6.23336	3.05093	1.87517	4.61068	2.15764	-0.594367	0.498674	0.642897	4.30863	2.88116
C2CD5	828.008	729.783	728.325	1013.84	629.358	847.952	0.101161	0.096617	0.187546	762.039	830.385
C2orf15	55.0792	52.2644	53.3913	43.7541	53.0228	47.4681	-0.191574	0.403094	0.554973	53.5783	48.0817
C2orf16	57.8104	49.3874	50.5099	63.1309	50.7175	84.1479	0.282427	0.139088	0.250327	52.5692	65.9988
C2orf27A	58.2656	61.3747	52.5438	49.3796	50.7175	38.8375	-0.305969	0.22553	0.363583	57.3947	46.3115
C2orf42	208.026	204.263	210.006	242.523	290.473	220.079	0.248539	0.0315889	0.0738573	207.432	251.025
C2orf44	398.3	355.781	365.942	380.035	343.496	388.375	-0.0289333	0.762266	0.850673	373.341	370.635
C2orf47	340.945	284.817	323.399	368.159	357.328	336.592	0.157141	0.133487	0.24252	316.387	354.026
C2orf48	3.1864	2.39745	1.52547	1.25012	2.30534	2.15764	-0.413574	0.714449	NA	2.36977	1.90437
C2orf49	565.813	530.795	537.981	821.326	645.495	642.976	0.36722	3.67612e-05	0.000176765	544.863	703.266
C2orf61	4.552	3.35643	4.5764	1.87517	2.30534	2.15764	-1.03914	0.193654	0.32318	4.16161	2.11272
C2orf66	1.8208	3.83592	1.52547	10.626	0	6.47292	1.50138	0.0163136	0.042014	2.39406	5.69963
C2orf68	483.422	482.846	461.708	406.913	493.343	401.321	-0.147582	0.0780497	0.157907	475.992	433.859
C2orf69	493.892	442.569	452.046	641.31	371.16	576.09	0.167056	0.0642712	0.134484	462.836	529.52
C2orf70	5.4624	5.27439	3.22043	0.625058	6.91602	4.31528	-0.699775	0.401916	0.55382	4.6524	3.95212
C2orf72	1.8208	6.23336	4.91539	5.62552	9.22136	10.7882	0.83819	0.0742379	0.151365	4.32318	8.54503
C2orf73	8.1936	7.19234	6.44086	5.62552	0	2.15764	-1.11777	0.134211	0.24353	7.2756	2.59439
C2orf74	354.601	298.243	304.415	278.151	267.42	351.695	-0.134513	0.24226	0.383864	319.086	299.088
C2orf76	85.5776	75.7594	77.1208	63.1309	66.8549	53.941	-0.350531	0.0546098	0.117216	79.4859	61.3089
C2orf81	24.1256	37.4002	37.9672	15.0014	41.4961	25.8917	-0.398607	0.155495	0.273227	33.1643	27.4631
C2orf82	1.8208	4.31541	6.44086	0	0	0	-3.86986	0.00445385	0.0134415	4.19235	0
C2orf88	69.1904	55.6208	58.4762	67.5063	48.4122	36.6799	-0.266642	0.172915	0.295996	61.0958	50.8661
C3	550.792	572.511	572.389	1356.38	2044.84	1706.69	1.56647	3.55238e-60	2.71067e-58	565.23	1702.64
C3AR1	5.0072	4.7949	3.38992	169.391	122.183	122.985	5.06145	7.64344e-76	6.99275e-74	4.39734	138.186
C3orf14	144.298	117.475	122.546	173.766	147.542	159.665	0.284203	0.0305764	0.0719004	128.106	160.324
C3orf17	893.102	828.558	848.837	1051.35	795.343	886.789	0.0751335	0.243598	0.385321	856.832	911.16
C3orf18	173.886	181.247	173.395	95.6339	117.572	99.2514	-0.750714	7.05329e-08	5.24241e-07	176.176	104.153
C3orf20	3.6416	2.87694	3.22043	0	0	2.15764	-2.68751	0.024899	0.060353	3.24632	0.719213
C3orf30	0	0.47949	0.508489	3.12529	0	0	1.786	0.312187	NA	0.329326	1.04176
C3orf33	98.7784	102.611	101.02	98.1341	71.4656	114.355	-0.119904	0.515334	0.657835	100.803	94.6515
C3orf35	17.7528	17.7411	16.6106	16.2515	9.22136	12.9458	-0.570269	0.126553	0.232387	17.3682	12.8062
C3orf36	16.8424	21.577	14.7462	12.5012	11.5267	8.63055	-0.64236	0.110176	0.208557	17.7219	10.8861
C3orf38	531.218	490.518	484.081	771.322	629.358	733.597	0.499567	1.31714e-13	1.93247e-12	501.939	711.426
C3orf49	6.3728	4.7949	5.25438	11.251	11.5267	15.1035	1.19407	0.0274997	0.0656895	5.47403	12.6271
C3orf52	533.039	525.041	498.658	580.054	509.48	565.301	0.0715904	0.314666	0.465069	518.913	551.612
C3orf58	369.167	359.138	369.841	566.303	389.603	440.158	0.34679	0.000704186	0.00257372	366.049	465.354
C3orf62	76.4736	72.4029	63.7306	119.386	82.9923	125.143	0.65047	0.00029855	0.00119198	70.869	109.174
C3orf67	280.858	243.581	244.922	271.9	207.481	274.02	-0.051522	0.604338	0.730708	256.454	251.134
C3orf67-AS1	4.0968	5.75388	5.25438	10.626	2.30534	10.7882	0.686258	0.161422	0.281086	5.03502	7.90651
C3orf70	3.1864	2.39745	1.69496	2.50023	0	2.15764	-0.450569	0.645372	0.762453	2.42627	1.55262
C3orf80	2.276	0.958979	1.18647	1.25012	0	4.31528	0.286017	0.818829	NA	1.47382	1.85513
C4orf17	10.4696	5.27439	4.5764	5.00046	2.30534	4.31528	-0.780526	0.283053	0.430955	6.77346	3.87369
C4orf19	239.89	206.66	231.023	520.048	456.457	444.474	1.05765	7.44798e-30	2.83542e-28	225.858	473.66
C4orf22	2.276	1.91796	2.03395	2.50023	2.30534	0	-0.410011	0.680095	0.78949	2.07597	1.60186
C4orf26	110.158	97.3364	98.9858	51.8798	46.1068	32.3646	-1.23126	7.46325e-11	8.19691e-10	102.16	43.4504
C4orf27	213.489	189.398	195.599	226.271	165.985	176.926	-0.100023	0.370728	0.522807	199.495	189.727
C4orf29	206.661	188.919	188.141	246.273	207.481	239.498	0.230552	0.0645137	0.134878	194.573	231.084
C4orf3	2046.12	1886.79	1869.71	2723.38	2432.13	2709.99	0.436437	2.44886e-10	2.5317e-09	1934.21	2621.84
C4orf32	131.098	125.626	119.156	170.641	154.458	161.823	0.333078	0.0137561	0.0362774	125.293	162.307
C4orf33	143.388	142.408	121.529	558.802	438.015	550.198	1.91397	4.62546e-73	4.08208e-71	135.775	515.672
C4orf36	10.0144	12.9462	13.3902	8.75081	4.61068	8.63055	-0.901175	0.0955514	0.186014	12.1169	7.33068
C4orf45	1.8208	3.35643	2.88144	3.75035	0	0	-0.722376	0.432186	0.582717	2.68622	1.25012
C4orf46	302.708	281.94	290.178	400.037	320.442	340.907	0.275838	0.0124853	0.0332573	291.608	353.795
C4orf47	24.5808	14.3847	14.9157	22.5021	13.832	10.7882	-0.149397	0.695608	0.800833	17.9604	15.7074
C4orf48	5.0072	17.7411	11.6952	3.75035	32.2748	15.1035	0.192637	0.642036	0.759771	11.4812	17.0429
C4orf51	1.3656	0.958979	0.677985	0.625058	0	0	-0.933727	0.493222	0.638128	1.00085	0.208353
C5	43.244	46.99	47.2895	43.129	34.5801	38.8375	-0.238058	0.298521	0.447949	45.8411	38.8489
C5AR1	1.3656	0.47949	0.677985	0.625058	2.30534	0	0.0388542	0.977786	NA	0.841025	0.9768
C5orf15	2661.1	2540.34	2659.73	4022.87	3338.13	3762.92	0.492958	7.39368e-11	8.12561e-10	2620.39	3707.98
C5orf17	3.1864	2.39745	4.23741	1.87517	4.61068	4.31528	-0.111921	0.890994	0.935707	3.27375	3.60038
C5orf22	766.556	700.055	674.426	1047.6	742.32	940.73	0.336732	3.08541e-07	2.07763e-06	713.679	910.216
C5orf24	2345.64	2399.85	2203.79	3039.66	2289.2	2927.92	0.235552	0.00288971	0.00917265	2316.43	2752.26
C5orf28	242.166	248.855	254.583	342.532	184.427	254.601	0.0340725	0.792439	0.870572	248.535	260.52
C5orf30	342.31	333.725	355.603	403.787	223.618	371.114	-0.0688914	0.611962	0.736766	343.879	332.84
C5orf34	60.9968	63.7721	61.5271	71.2566	80.6869	49.6257	0.104281	0.597398	0.725379	62.0987	67.1897
C5orf38	7.7384	7.67183	6.94935	6.87564	23.0534	17.2611	0.889669	0.0388917	0.0880646	7.45319	15.7301
C5orf42	1071.54	950.348	929.687	1251.99	1021.27	1257.9	0.250464	0.00992079	0.0271718	983.859	1177.05
C5orf45	88.764	81.0337	83.3921	65.6311	69.1602	97.0937	-0.16416	0.401794	0.553747	84.3966	77.295
C5orf49	8.6488	11.0283	8.9833	8.12575	4.61068	6.47292	-0.598428	0.263821	0.409094	9.55345	6.40312
C5orf51	989.604	920.141	853.922	1283.24	1081.2	1275.16	0.383418	6.63102e-09	5.69668e-08	921.222	1213.2
C5orf56	23.6704	24.454	24.0685	156.89	165.985	135.931	2.69406	1.44187e-56	1.03684e-54	24.0643	152.935
C5orf63	127.456	103.09	104.24	122.511	101.435	81.9903	-0.129983	0.404587	0.55628	111.595	101.979
C5orf66	47.796	35.4822	46.6115	46.8794	34.5801	53.941	0.0408223	0.856554	0.914991	43.2966	45.1335
C6orf1	366.891	465.584	500.522	195.643	557.892	373.271	-0.368532	1.69184e-05	8.62654e-05	444.333	375.602
C6orf106	3120.85	2816.52	2760.92	3083.41	2577.37	2779.04	-0.0411812	0.478123	0.624745	2899.43	2813.27
C6orf118	2.276	6.71285	2.03395	5.00046	2.30534	4.31528	0.070877	0.933	0.9608	3.67427	3.87369
C6orf120	926.787	930.689	943.416	1293.87	991.297	1150.02	0.28816	0.000257605	0.00104223	933.631	1145.06
C6orf132	58.2656	82.4722	69.1545	66.8812	124.488	101.409	0.422876	0.013194	0.0349426	69.9641	97.5929
C6orf136	166.148	158.232	156.784	101.884	182.122	118.67	-0.306083	0.0316728	0.0740204	160.388	134.226
C6orf141	65.0936	68.0875	66.4425	55.0051	69.1602	69.0444	-0.0724956	0.683045	0.791376	66.5412	64.4033
C6orf15	84.6672	103.57	86.9516	68.7564	89.9083	79.8326	-0.220543	0.215218	0.350356	91.7295	79.4991
C6orf163	14.5664	9.1103	9.1528	11.251	13.832	10.7882	-0.0214605	0.960052	0.977449	10.9432	11.9571
C6orf165	103.786	88.2261	86.4431	147.514	94.519	101.409	0.313782	0.0329013	0.0764924	92.8182	114.481
C6orf201	16.8424	13.9052	17.2886	18.7517	11.5267	6.47292	-0.409362	0.334279	0.485472	16.0121	12.2505
C6orf203	293.604	259.404	262.55	303.153	237.45	254.601	-0.0206177	0.875218	0.926023	271.852	265.068
C6orf223	74.6528	69.526	77.9683	42.5039	115.267	60.4139	-0.154844	0.431941	0.582522	74.049	72.7283
C6orf226	13.656	12.9462	17.2886	10.0009	18.4427	17.2611	0.00651277	0.988223	0.993919	14.6303	15.2349
C6orf25	3.1864	3.35643	4.06791	1.87517	2.30534	0	-1.06644	0.259218	0.404159	3.53691	1.3935
C6orf47	594.036	708.686	696.63	575.678	774.595	699.075	0.0208988	0.772723	0.857905	666.45	683.116
C6orf48	1793.49	1651.84	1599.54	1528.27	1616.04	1333.42	-0.171017	0.0808996	0.16245	1681.62	1492.58
C6orf52	35.9608	29.7284	26.4414	16.2515	11.5267	21.5764	-0.957748	0.00554619	0.0163403	30.7102	16.4515
C6orf58	2.276	0	1.18647	0	2.30534	0	-1.27175	0.289203	0.437562	1.15416	0.768447
C6orf62	2401.18	2426.7	2279.39	6150.57	4168.06	5236.59	1.11263	8.7404e-53	5.91976e-51	2369.09	5185.07
C6orf89	2660.64	2511.57	2409.9	2392.72	2213.13	2157.64	-0.164533	0.000610071	0.00225664	2527.37	2254.5
C6orf99	12.2904	11.0283	8.30532	10.0009	4.61068	6.47292	-0.637123	0.268359	0.41458	10.5413	7.02818
C7orf13	81.936	84.8697	83.2227	78.7573	69.1602	79.8326	-0.116386	0.485129	0.631136	83.3428	75.9167
C7orf25	427.888	356.261	385.265	490.671	421.877	416.424	0.172975	0.0326442	0.0759959	389.805	442.991
C7orf26	252.181	305.914	285.262	233.772	276.641	228.71	-0.162595	0.108561	0.206149	281.119	246.374
C7orf31	19.1184	14.8642	18.1361	38.7536	43.8015	49.6257	1.32387	1.47553e-05	7.58779e-05	17.3729	44.0603
C7orf43	228.51	271.871	277.974	173.766	281.252	207.133	-0.243305	0.0230671	0.0566913	259.452	220.717
C7orf49	914.496	989.667	1007.32	814.451	961.327	992.514	-0.0797952	0.195071	0.324976	970.493	922.764
C7orf50	264.926	386.469	386.621	115.011	474.9	360.326	-0.342274	0.0026467	0.00846574	346.005	316.746
C7orf55	26.8568	34.5233	33.8992	17.5016	29.9694	34.5222	-0.310208	0.259408	0.404362	31.7598	27.3311
C7orf57	4.0968	8.63081	4.5764	4.37541	4.61068	0	-0.727973	0.432018	0.582581	5.768	2.99536
C7orf60	416.053	394.14	388.824	611.307	375.771	459.577	0.258054	0.000926163	0.00330146	399.672	482.218
C7orf61	2.276	0.958979	1.35597	0	2.30534	0	-1.58128	0.26518	0.410904	1.53032	0.768447
C7orf71	1.8208	3.35643	2.03395	3.12529	2.30534	0	-0.347145	0.689933	0.796346	2.40373	1.81021
C7orf73	746.983	689.506	690.358	778.197	553.282	696.917	-0.0777842	0.333962	0.485173	708.949	676.132
C8A	0	0	0.169496	0	0	0	1.17979	0.489575	0.635008	0.0564987	0
C8G	1.3656	3.35643	5.93237	0	9.22136	6.47292	-0.257055	0.751852	0.843576	3.55146	5.23143
[truncated: 16,945 more rows]

## Sheet: upregulated genes
735 genes are up-regulated by IFNa (adjusted p-value < 0.05, log2FoldChange > 1 and normalized number > 5)
Gene
CXCL11
CXCL10
CD38
LAMP3
CXCL9
ZBP1
OAS2
RSAD2
APOL4
MX2
IDO1
CMPK2
MX1
OASL
IFIT1
DCC
MTRNR2L2
GBP4
GBP1P1
MIR320A
MIR6087
IFIT2
EN2
C12orf74
RUFY4
EPSTI1
MTRNR2L1
XAF1
SDS
MTRNR2L8
LGALS9
ISG15
HERC5
NR5A1
MTRNR2L9
IFI6
IFIT3
GBP6
OAS3
GBP5
SAMD9L
IFI44L
GBP7
IFI44
NRIR
CD7
TNFSF13B
C3AR1
SIDT1
HSH2D
SLC15A3
ETV7
ISG20
SECTM1
IFI27
BATF2
LOC283214
FOXI3
IL22RA1
IFIH1
MTRNR2L6
MTRNR2L10
RET
USP18
FYB
HRASLS2
NOD2
PDCD1
NKD2
SPSB4
CEACAM1
WISP1
HERC6
OAS1
IFITM1
IFIT1B
MUC13
CACNA1I
GMPR
GBP1
DDX60L
RGS22
SAMD9
CETP
SMTNL1
FOXF2
RTP4
BISPR
DDX60
ACKR4
DDX58
GIMAP2
CHRNA1
CASP1
HELZ2
CYP2J2
PCDH17
CCL5
IFI35
TRANK1
IGLON5
ART3
PTN
HLA-F
IRF7
RASGRP3
MIR1281
LMO2
PXT1
ZMYND15
CARD16
PHOX2A
CACNG8
ADAMTS8
TRIM34
PIGR
SAMHD1
BST2
CYP4B1
SIRPB2
LRP2
PLEKHG7
ANGPTL1
TLR3
DAPP1
CTSS
PARP9
USP30-AS1
PLSCR1
TMPRSS3
LINC01358
RNF213
PDGFRL
RORB
LINC00890
NT5C3A
EIF2AK2
CCSER1
APOBEC3G
CLIP3
STAT1
RNU6ATAC
ANGPT1
RBMXL2
DHX58
PARP14
LOC101929723
BTC
UBE2L6
TRIM14
CR2
C10orf107
TNFSF18
NLRC5
IL4I1
LOC100131257
SNORD21
ANKRD30BL
LINC01018
PSMB9
TRIM31
B3GNT6
FAM46A
FAM26E
LAP3
PIK3AP1
APOL6
PATL2
SP110
APOL3
ROBO4
LOC100294362
STARD5
C5orf56
IFI16
APOL1
IL16
IFIT5
MTRNR2L4
SYNPO2
C8orf31
SLC1A3
THEMIS2
DGKB
HLA-DRB5
PARP12
C19orf66
OLFML3
TAP2
HLA-B
C2
PNPT1
OR6T1
CFB
PDZD2
C15orf61
IFI30
PLA1A
CMYA5
EXOC3L4
PGR
C17orf67
SNORA37
DTX3L
HLA-G
TLDC2
KCNC3
BCL2L14
SSTR2
CD274
UBQLNL
LINC00273
MIR663A
SP100
AGBL2
UNC93B1
OR52N4
STAT2
SNORD116-24
PLCL1
MIR663AHG
FAM46C
TAGAP
TEX12
HCG26
MAP2
VSIG10L
UBA7
LGR6
LOC100419583
SAA2
SEPT4
FAM65B
PLEKHA4
ARL14EPL
ZNFX1
ACSL5
TRIM22
BVES
TAP1
CASS4
TRIM69
NMI
NEURL3
POLR2M
TCF21
SOX5
LAG3
ANXA10
ACSM5
ACE2
NUB1
HIC1
ANKRD45
TYMP
SLC8A2
CDR1
LOC554223
SOCS1
PSORS1C2
IQGAP2
SLITRK2
SERPING1
HLA-DRA
LOC283731
C15orf48
LOC100506675
FBXO6
SLC28A1
RBM11
TMEM229B
ATN1
ASGR1
PRR36
RSPO3
APOBEC3D
TDRD7
LYPD5
TRIM21
C1R
TMEM62
FCGBP
PPM1K
SNORD41
LOC101927571
LOC101927027
PDCD1LG2
CYP2B6
RARRES3
CXCL14
PROX1
CH25H
NPNT
MUC1
TREX1
MT1M
TRIM25
PARP10
IL12RB1
MAP2K6
HCP5
HTR6
ZNF107
C4orf33
AHCTF1P1
EGF
LAMA1
SNORD116-15
HLA-E
BMP8B
NFIC
PLSCR4
ANGPTL6
IL1RN
SSC5D
GRM8
TTLL6
LY6E
DDO
CCNK
PSMB8-AS1
PCLO
HPSE
LINC01127
ZNF296
BTN3A3
SNORA30
ZNF467
METTL24
NTNG2
CD34
BTN3A1
CXCL16
RAB42
NKD1
CHL1
APOBEC3F
KLK10
POLR2A
GBA3
ERICH3
RBM43
ACY3
GBP3
PML
LINC00643
FBLN5
BRCA2
TRIM5
BLNK
SLC25A28
RAPH1
FKSG29
DSC1
LINC01265
SLFN12L
PLP1
NPIPB5
B2M
IL18BP
TLE4
SLC12A1
MAPK8IP2
PGAP1
SUMO1P3
ADAMTSL3
HLA-DRB1
SLFN5
MAN1C1
SPTBN5
GBP2
OSMR-AS1
ODF3B
XRN1
MTRNR2L3
PIK3IP1-AS1
HLA-C
IL18R1
ITIH4
PAX2
KL
VNN2
SLC12A3
HLA-DOB
CYTIP
TMEM140
MDK
SNORD8
MILR1
CARD8-AS1
FAP
TMEM27
PDK4
CLEC2B
KCNT2
CD68
CPEB3
FAM122C
TCF4
PHF11
N4BP1
MOV10
CCDC64B
SEMA3D
IL15RA
PSMB8
C1S
C3
CPNE4
GPR37
PRR12
FOLH1
HES4
FAM212A
PDE3A
PSMB10
SRCAP
SLC8A1
PRKD2
ID3
GPM6A
ADAR
SCARNA16
LINC00921
POF1B
C2orf66
AAK1
CCDC109B
FLT3LG
CDSN
LINC00473
GLTSCR1
HLA-J
SPEN
LGMN
ZFHX4
OGFR
FAM26F
TXLNB
WARS
EHD4-AS1
IKZF2
LRRC3
RERE
SAA1
PCGF5
MUC16
ID4
KMO
ERAP2
TMTC1
HCG4
CEP295NL
PATL1
MLKL
CFH
HIST3H2BB
COL1A1
SYT15
SNORA80A
COL17A1
C15orf52
HDX
NDUFAF4P1
LOC100507639
SNORD55
RMI1
LRCH2
ZFHX3
CACNA1A
HHLA2
LOC730183
EPB41L3
NEBL
ALK
SERPIND1
ABO
BRIP1
PI4K2B
IRF1
EREG
ARL14
ITGA10
RFX7
LINC00598
BATF3
SNORD33
MYD88
PROSER1
STOX1
IL1RAPL1
SNORA47
RIPK3
ZFP36L2
KMT2D
ABCC6
ZBTB16
NFASC
NFAT5
KIAA1755
NUPR1
CD47
APOL2
SCG3
CMTR1
ID1
FGB
C7orf31
TNFSF10
SCLT1
ZNF257
TRIM38
APBA1
SETD1B
RND3
RNVU1-19
SNORD89
ANO5
HLA-H
GTPBP1
SCIN
CTSO
LRRC4C
LINC01061
GALNT3
RICTOR
CNP
B3GNT7
NLGN2
MBD6
CLDN23
MIR4521
FAM71F2
PHACTR4
ANKFY1
PDE4B
PTPN23
C9orf91
GNB4
RNU12
NFIX
FAM65A
RAB27B
FAM169B
IRF9
UNC5C
TTC39B
DPEP1
SNORD95
VTRNA1-3
LINC01000
ZFYVE26
BRD4
PRLR
TLR2
ZC3HAV1
HNRNPD
HIST3H2A
SNORA33
C9orf47
BCL9L
LINC01534
SLC44A1
TFAP2A
UBD
RNU11
GLI3
SERPINB1
FN3K
GFRA2
SECISBP2L
JAK2
ADGRG2
NCOA7
HEXDC
SRRM2
ZCCHC2
PSME2
GATAD2B
DCHS2
NFE2L3
SNORA66
IL33
ENPP1
LINC00240
IFITM3
ADM
SMG7
SLC2A12
NPIPB3
SLC6A9
MIA2
GRIK5
SFTPD
FGF1
FKBP1AP1
LOC101928233
ELK4
USP14
S1PR3
STYK1
ZBED3
NPR3
S1PR2
ZNF618
ZFHX2
FMR1
PTPRN2
LYSMD2
SCARNA22
KDM6B
ARID1A
MXRA5
SNORA7B
MR1
LINC00515
DNER
SLPI
IRF2
SP2
INPP1
GPR135
CASZ1
METTL21EP
SCN9A
CIITA
PTGFR
AIM1
PMAIP1
C6orf62
SETD1A
SIX1
PTGS2
IFITM2
BANK1
SLFN12
KCNJ14
ACVRL1
ACVR1C
SCARB2
CREBBP
QSER1
LGALS3BP
IL11
EP300
PLAGL2
ZNF703
TMEM123
SELL
LRRC31
SMG1
TRIL
ATXN7L1
FXYD6
PTCH2
CPT1A
CDK18
TRADD
ZBTB20
GAL3ST4
ATXN7
PROCR
GABRE
PLXNC1
ZNF385A
TCF7L2
SPATS2L
MASTL
NKAPL
BAHCC1
MIR155HG
C4orf19
HES7
AZI2
LONRF2
STARD4
NR2F2
ATF7
CADPS2
BCORL1
FAS-AS1
KMT2A
IGFN1
ELF1
DCP1A
CD164
PRRC2C
NAPA-AS1
JAM2
PRRT2
MAB21L3
IRAK3
FMN1
CSGALNACT1
PEX5L
SRGAP1
MTMR11
INO80D
TRAFD1
TMEM106A
FKBP1B
TRPM3
RASGEF1B
C1orf21
CAMK1D
PTPN12
ZBTB42
BMPR2
NR1D1
COL11A1
ZFP36L1
BGN
FLJ42627
F5
UHRF1BP1
IL31RA
ERAP1
OSR2
TCAF2
FAM122B
DPP4
FAM120C
FBXO11
MYRIP
BEST3
HLA-DPA1
TLR1
VTCN1
SEC63
ZNF273
ABI3BP
SON
DSP
ADGRB3
BICD1

## Sheet: GSEA-Hallmark
Upregulation (of 735 genes)
Gene Set Name	# Genes in Gene Set (K)	Description	# Genes in Overlap (k)	k/K	p-value	FDR q-value
INTERFERON ALPHA RESPONSE	97	Genes up-regulated in response to alpha interferon proteins.	82	0.8454	9.12e-129	4.56e-127
INTERFERON GAMMA RESPONSE	200	Genes up-regulated in response to IFNG [GeneID=3458].	102	0.51	1.25e-123	3.13e-122
COMPLEMENT	200	Genes encoding components of the complement system, which is part of the innate immune system.	29	0.145	5.75e-18	9.58e-17
ALLOGRAFT REJECTION	200	Genes up-regulated during transplant rejection.	28	0.14	5.51e-17	6.88e-16
INFLAMMATORY RESPONSE	200	Genes defining inflammatory response.	25	0.125	3.74e-14	3.74e-13
IL6 JAK STAT3 SIGNALING	87	Genes up-regulated by IL6 [GeneID=3569] via STAT3 [GeneID=6774], e.g., during acute phase response.	15	0.1724	4.62e-11	3.85e-10
KRAS SIGNALING UP	200	Genes up-regulated by KRAS activation.	17	0.085	1.56e-07	1.11e-06
IL2 STAT5 SIGNALING	199	Genes up-regulated by STAT5 in response to IL2 stimulation.	16	0.0804	7.58e-07	4.74e-06
KRAS SIGNALING DN	200	Genes down-regulated by KRAS activation.	14	0.07	1.8e-05	8.99e-05
TNFA SIGNALING VIA NFKB	200	Genes regulated by NF-kB in response to TNF [GeneID=7124].	14	0.07	1.8e-05	8.99e-05
APOPTOSIS	161	Genes mediating programmed cell death (apoptosis) by activation of caspases.	11	0.0683	0.000173	0.000785
COAGULATION	138	Genes encoding components of blood coagulation system; also up-regulated in platelets.	10	0.0725	0.00021	0.000874
P53 PATHWAY	200	Genes involved in p53 pathways and networks.	11	0.055	0.00108	0.00414

## Sheet: GSEA-GO
Upregulation (of 735 genes)
Gene Set Name	# Genes in Gene Set (K)	Description	# Genes in Overlap (k)	k/K	p-value	FDR q-value
RESPONSE TO BIOTIC STIMULUS	1615	Any process that results in a change in state or activity of a cell or an organism (in terms of movement, secretion, enzyme production, gene expression, etc.) as a result of a biotic stimulus, a stimulus caused or produced by a living organism. [GOC:hb]	174	0.1077	1.33e-84	1.37e-80
DEFENSE RESPONSE	1814	Reactions, triggered in response to the presence of a foreign body or the occurrence of an injury, which result in restriction of damage to the organism attacked or prevention/recovery from the infection caused by the attack. [GOC:curators]	180	0.0992	7.8e-82	4.01e-78
DEFENSE RESPONSE TO OTHER ORGANISM	1203	Reactions triggered in response to the presence of another organism that act to protect the cell or organism from damage caused by that organism. [GOC:dos]	144	0.1197	2.46e-75	8.43e-72
INNATE IMMUNE RESPONSE	986	Innate immune responses are defense responses mediated by germline encoded components that directly recognize components of potential pathogens. [REF:0000022, GOC:add, GOC:ebc, GOC:mtg sensu]	130	0.1318	6.94e-73	1.78e-69
RESPONSE TO CYTOKINE	1225	Any process that results in a change in state or activity of a cell or an organism (in terms of movement, secretion, enzyme production, gene expression, etc.) as a result of a cytokine stimulus. [GOC:sl]	135	0.1102	6.51e-66	1.34e-62
DEFENSE RESPONSE TO VIRUS	258	Reactions triggered in response to the presence of a virus that act to protect the cell or organism. [GOC:ai]	66	0.2558	4.34e-56	7.43e-53
RESPONSE TO INTERFERON GAMMA	201	Any process that results in a change in state or activity of a cell or an organism (in terms of movement, secretion, enzyme production, gene expression, etc.) as a result of an interferon-gamma stimulus. Interferon-gamma is also known as type II interferon. [GOC:add, ISBN:0126896631, PMID:15546383]	59	0.2935	4.21e-54	5.54e-51
RESPONSE TO VIRUS	348	Any process that results in a change in state or activity of a cell or an organism (in terms of movement, secretion, enzyme production, gene expression, etc.) as a result of a stimulus from a virus. [GOC:hb]	72	0.2069	4.32e-54	5.54e-51
CYTOKINE MEDIATED SIGNALING PATHWAY	807	A series of molecular signals initiated by the binding of a cytokine to a receptor on the surface of a cell, and ending with regulation of a downstream cellular process, e.g. transcription. [GOC:mah, GOC:signaling, PMID:19295629]	98	0.1214	2.85e-51	3.25e-48
RESPONSE TO TYPE I INTERFERON	99	Any process that results in a change in state or activity of a cell or an organism (in terms of movement, secretion, enzyme production, gene expression, etc.) as a result of a type I interferon stimulus. Type I interferons include the interferon-alpha, beta, delta, episilon, zeta, kappa, tau, and omega gene families. [GOC:add, ISBN:0126896631, PMID:15546383, PMID:16681834]	43	0.4343	2.27e-48	2.33e-45
REGULATION OF IMMUNE SYSTEM PROCESS	1637	Any process that modulates the frequency, rate, or extent of an immune system process. [GOC:add]	129	0.0788	3.04e-46	2.83e-43
INTERFERON GAMMA MEDIATED SIGNALING PATHWAY	91	A series of molecular signals initiated by the binding of interferon-gamma to a receptor on the surface of a cell, and ending with regulation of a downstream cellular process, e.g. transcription. Interferon gamma is the only member of the type II interferon found so far. [GOC:add, GOC:dph, GOC:signaling]	39	0.4286	1.09e-43	9.36e-41
IMMUNE EFFECTOR PROCESS	1292	Any process of the immune system that can potentially contribute to an immune response. [REF:0000022, GOC:add, ISBN:0781735149]	110	0.0851	2.15e-42	1.7e-39
REGULATION OF IMMUNE RESPONSE	1018	Any process that modulates the frequency, rate or extent of the immune response, the immunological reaction of an organism to an immunogenic stimulus. [GOC:ai]	92	0.0904	1.9e-37	1.4e-34
REGULATION OF VIRAL LIFE CYCLE	157	Any process that modulates the frequency, rate or extent of viral life cycle. [REF:0000058, GOC:TermGenie, PMID:18005716]	42	0.2675	6.53e-37	4.47e-34
CYTOKINE PRODUCTION	880	The appearance of a cytokine due to biosynthesis or secretion following a cellular stimulus, resulting in an increase in its intracellular or extracellular levels. [GOC:add, ISBN:0781735149]	84	0.0955	6.09e-36	3.91e-33
REGULATION OF RESPONSE TO EXTERNAL STIMULUS	1094	Any process that modulates the frequency, rate or extent of a response to an external stimulus. [GOC:mah]	91	0.0832	3.21e-34	1.94e-31
REGULATION OF SYMBIOTIC PROCESS	232	Any process that modulates the frequency, rate or extent of symbiosis, an interaction between two organisms living together in more or less intimate association. [GOC:jl]	46	0.1983	5.7e-34	3.26e-31
NEGATIVE REGULATION OF VIRAL LIFE CYCLE	86	Any process that stops, prevents or reduces the frequency, rate or extent of viral life cycle. [REF:0000058, GOC:TermGenie, PMID:18005716]	32	0.3721	1.18e-33	6.37e-31
NEGATIVE REGULATION OF VIRAL PROCESS	104	Any process that stops, prevents, or reduces the frequency, rate or extent of a multi-organism process in which a virus is a participant. [GOC:bf, GOC:jl]	34	0.3269	1.95e-33	1e-30
SYMBIOTIC PROCESS	980	A process carried out by gene products in an organism that enable the organism to engage in a symbiotic relationship, a more or less intimate association, with another organism. The various forms of symbiosis include parasitism, in which the association is disadvantageous or destructive to one of the organisms; mutualism, in which the association is advantageous, or often necessary to one or both…	84	0.0857	1.57e-32	7.67e-30
POSITIVE REGULATION OF IMMUNE SYSTEM PROCESS	1101	Any process that activates or increases the frequency, rate, or extent of an immune system process. [GOC:add]	88	0.0799	8.34e-32	3.89e-29
REGULATION OF DEFENSE RESPONSE	747	Any process that modulates the frequency, rate or extent of a defense response. [GOC:mah]	72	0.0964	3.93e-31	1.76e-28
NEGATIVE REGULATION OF VIRAL GENOME REPLICATION	61	Any process that stops, prevents, or reduces the frequency, rate or extent of viral genome replication. [GOC:curators]	27	0.4426	4.24e-31	1.81e-28
SIGNALING RECEPTOR BINDING	1654	Interacting selectively and non-covalently with one or more specific sites on a receptor molecule, a macromolecule that undergoes combination with a hormone, neurotransmitter, drug or intracellular messenger to initiate a change in cell function. [GOC:bf, GOC:ceb, ISBN:0198506732]	106	0.0641	4.64e-30	1.91e-27
REGULATION OF VIRAL GENOME REPLICATION	100	Any process that modulates the frequency, rate or extent of viral genome replication. [GOC:ai]	31	0.31	8.84e-30	3.49e-27
REGULATION OF RESPONSE TO BIOTIC STIMULUS	407	Any process that modulates the frequency, rate, or extent of a response to biotic stimulus. [GOC:add]	53	0.1302	1.89e-29	7.18e-27
POSITIVE REGULATION OF SIGNALING	1896	Any process that activates, maintains or increases the frequency, rate or extent of a signaling process. [GOC:mtg signal]	113	0.0596	2.6e-29	9.53e-27
VIRAL LIFE CYCLE	341	A set of processes which all viruses follow to ensure survival; includes attachment and entry of the virus particle, decoding of genome information, translation of viral mRNA by host ribosomes, genome replication, and assembly and release of viral particles containing the genome. [ISBN:1555811272]	46	0.1349	2.27e-26	8.05e-24
VIRAL GENOME REPLICATION	127	Any process involved directly in viral genome replication, including viral nucleotide metabolism. [ISBN:0781702534]	31	0.2441	3.12e-26	1.07e-23
REGULATION OF RESPONSE TO STRESS	1538	Any process that modulates the frequency, rate or extent of a response to stress. Response to stress is a change in state or activity of a cell or an organism (in terms of movement, secretion, enzyme production, gene expression, etc.) as a result of a disturbance in organismal or cellular homeostasis, usually, but not necessarily, exogenous (e.g. temperature, humidity, ionizing radiation). [GOC:d…	95	0.0618	9.44e-26	3.13e-23
POSITIVE REGULATION OF MULTICELLULAR ORGANISMAL PROCESS	1853	Any process that activates or increases the frequency, rate or extent of an organismal process, any of the processes pertinent to the function of an organism above the cellular level; includes the integrated processes of tissues and organs. [GOC:ai]	105	0.0567	1.78e-25	5.71e-23
POSITIVE REGULATION OF IMMUNE RESPONSE	763	Any process that activates or increases the frequency, rate or extent of the immune response, the immunological reaction of an organism to an immunogenic stimulus. [GOC:ai]	65	0.0852	3.72e-25	1.16e-22
REGULATION OF INNATE IMMUNE RESPONSE	305	Any process that modulates the frequency, rate or extent of the innate immune response, the organism's first line of defense against infection. [GOC:ebc]	41	0.1344	1.42e-23	4.29e-21
APOPTOTIC PROCESS	1994	A programmed cell death process which begins when a cell receives an internal (e.g. DNA damage) or external signal (e.g. an extracellular death ligand), and proceeds through a series of biochemical events (signaling pathway phase) which trigger an execution phase. The execution phase is the last step of an apoptotic process, and is typically characterized by rounding-up of the cell, retraction of…	106	0.0532	1.48e-23	4.34e-21
REGULATION OF CELL DEATH	1746	Any process that modulates the rate or frequency of cell death. Cell death is the specific activation or halting of processes within a cell so that its vital functions markedly cease, rather than simply deteriorating gradually over time, which culminates in cell death. [GOC:dph, GOC:tb]	98	0.0561	1.77e-23	5.05e-21
BIOLOGICAL ADHESION	1481	The attachment of a cell or organism to a substrate, another cell, or other organism. Biological adhesion includes intracellular attachment between membrane regions. [GOC:isa complete]	89	0.0601	2.5e-23	6.94e-21
POSITIVE REGULATION OF NUCLEOBASE CONTAINING COMPOUND METABOLIC PROCESS	1861	Any cellular process that activates or increases the frequency, rate or extent of the chemical reactions and pathways involving nucleobases, nucleosides, nucleotides and nucleic acids. [GOC:curators]	100	0.0537	1.45e-22	3.92e-20
POSITIVE REGULATION OF RESPONSE TO EXTERNAL STIMULUS	527	Any process that activates, maintains or increases the rate of a response to an external stimulus. [GOC:mah]	51	0.0968	2.17e-22	5.71e-20
CELL CELL SIGNALING	1809	Any process that mediates the transfer of information from one cell to another. This process includes signal transduction in the receiving cell and, where applicable, release of a ligand and any processes that actively facilitate its transport and presentation to the receiving cell. Examples include signaling via soluble ligands, via cell adhesion molecules and via gap junctions. [GOC:dos, GOC:ma…	98	0.0542	2.27e-22	5.84e-20
POSITIVE REGULATION OF RNA BIOSYNTHETIC PROCESS	1601	Any process that activates or increases the frequency, rate or extent of RNA biosynthetic process. [GO:jl, REF:0000058, GOC:TermGenie]	91	0.0568	3.44e-22	8.62e-20
RESPONSE TO BACTERIUM	743	Any process that results in a change in state or activity of a cell or an organism (in terms of movement, secretion, enzyme production, gene expression, etc.) as a result of a stimulus from a bacterium. [GOC:hb]	60	0.0808	4.09e-22	1e-19
IMMUNE SYSTEM DEVELOPMENT	1024	The process whose specific outcome is the progression of an organismal system whose objective is to provide calibrated responses by an organism to a potential internal or invasive threat, over time, from its formation to the mature structure. A system is a regularly interacting or interdependent group of organs or tissues that work together to carry out a given biological process. [GOC:add, GOC:d…	70	0.0684	1.6e-21	3.82e-19
REGULATION OF CELL POPULATION PROLIFERATION	1766	Any process that modulates the frequency, rate or extent of cell proliferation. [GOC:jl]	95	0.0538	1.76e-21	4.1e-19
REGULATION OF CELL DIFFERENTIATION	1945	Any process that modulates the frequency, rate or extent of cell differentiation, the process in which relatively unspecialized cells acquire specialized structural and functional features. [GOC:curators]	100	0.0514	3.47e-21	7.92e-19
CELL ACTIVATION	1475	A change in the morphology or behavior of a cell resulting from exposure to an activating factor such as a cellular or soluble ligand. [GOC:mgi curators]	85	0.0576	3.91e-21	8.74e-19
NEGATIVE REGULATION OF MULTICELLULAR ORGANISMAL PROCESS	1386	Any process that stops, prevents, or reduces the frequency, rate or extent of an organismal process, the processes pertinent to the function of an organism above the cellular level; includes the integrated processes of tissues and organs. [GOC:ai]	82	0.0592	4.14e-21	9.04e-19
POSITIVE REGULATION OF CELLULAR BIOSYNTHETIC PROCESS	1967	Any process that activates or increases the frequency, rate or extent of the chemical reactions and pathways resulting in the formation of substances, carried out by individual cells. [GOC:mah]	100	0.0508	7.71e-21	1.65e-18
NEGATIVE REGULATION OF IMMUNE SYSTEM PROCESS	463	Any process that stops, prevents, or reduces the frequency, rate, or extent of an immune system process. [GOC:add]	46	0.0994	9.05e-21	1.9e-18
POSITIVE REGULATION OF CYTOKINE PRODUCTION	462	Any process that activates or increases the frequency, rate or extent of production of a cytokine. [GOC:add, ISBN:0781735149]	45	0.0974	5.29e-20	1.09e-17
