# Supplementary material for: Interferon-regulated genetic programs and JAK/STAT pathway activate the intronic promoter of the short ACE2 isoform in renal proximal tubules
Source: bioRxiv. 2021 Jan 19:2021.01.15.426908. Preprint. [Version 1] doi: 10.1101/2021.01.15.426908 (PMC7836111; doi:10.1101/2021.01.15.426908)
Supplement: Supplement 5 — Supplementary Table 2. List of all genes with normalized read counts in each replicate at Control and IFNβ treated Human Primary Proximal Tubules (HTTP), log2 (fold change), p-value and adjusted p-value as well as upregulated gene list and GSEA analysis. [file media-5.xlsx]

## Sheet: Untreated_IFNb-allGenes-withFC-
Supplmentary Table 2. All genes with normalized read counts in each replicate, log2 (fold change), p-value and adjusted p-value
Gene	HPPT_untreated_rep1	HPPT_untreated_rep2	HPPT_untreated_rep3	HPPT_IFNb_rep1	HPPT_IFNb_rep2	HPPT_IFNb_rep3	log2FoldChange	pvalue	padj	Untreated_mean	IFNb_mean
A1BG	24.1256	25.4129	26.7804	44.211	11.1635	27.3536	-0.0452491	0.855177	0.908504	25.4396	27.576
A1BG-AS1	30.9536	40.2771	32.0348	46.6008	24.1132	44.888	0.139069	0.500306	0.629804	34.4218	38.534
A1CF	2.276	5.27439	4.06791	7.16935	5.80503	9.11787	0.891842	0.0577722	0.110043	3.87276	7.36408
A2M	3.1864	0.47949	0.677985	3.18638	0.893082	0.701375	0.0797451	0.931736	0.958495	1.44796	1.59361
A2M-AS1	23.6704	28.7694	24.577	15.5336	14.7359	21.7426	-0.584478	0.0378173	0.0759755	25.6722	17.3374
A2ML1	3.6416	1.43847	1.01698	1.59319	1.78616	0.701375	-0.432695	0.622283	0.735473	2.03235	1.36024
A3GALT2	0.4552	0.47949	1.86446	0.398297	0.446541	1.40275	-0.583089	0.634678	0.745132	0.933049	0.749196
A4GALT	349.138	501.546	528.32	917.676	246.044	594.064	0.205561	0.000949952	0.00272857	459.668	585.928
A4GNT	0.4552	2.39745	0.338992	0.398297	1.78616	0.701375	-0.416766	0.77782	0.853664	1.06388	0.961945
AAAS	1005.99	1053.44	1100.54	1038.36	704.195	897.058	-0.268348	4.13892e-07	1.89747e-06	1053.32	879.871
AACS	761.094	880.343	843.583	791.018	588.541	723.117	-0.239788	0.00246619	0.00650837	828.34	700.892
AACSP1	2.7312	1.91796	1.69496	0	0	0	-4.51999	0.00339448	0.00872951	2.11471	0
AADAT	164.782	164.944	165.089	88.0236	121.906	82.7622	-0.766246	4.56292e-09	2.55953e-08	164.939	97.5639
AAED1	330.02	325.573	309.5	395.111	526.919	417.318	0.458824	1.9225e-06	8.10909e-06	321.698	446.449
AAGAB	1853.57	1604.85	1591.74	1355.01	1765.62	1416.78	-0.166701	0.00134287	0.00373978	1683.39	1512.47
AAK1	714.664	657.38	631.373	1112.44	1689.27	1839	1.19541	2.1063e-21	2.60612e-20	667.806	1546.9
AAMDC	181.17	156.793	163.394	138.607	163.434	156.407	-0.13795	0.217521	0.33262	167.119	152.816
AAMP	1958.72	2338.95	2284.81	2378.63	1438.76	1900.73	-0.215035	0.00253396	0.00666957	2194.16	1906.04
AANAT	0.9104	1.91796	1.86446	4.77956	2.67925	2.10412	1.05757	0.141727	0.235215	1.56427	3.18765
AAR2	761.549	828.558	741.885	919.668	778.768	880.927	0.149704	0.024284	0.0513749	777.331	859.787
AARD	3.1864	0.47949	2.20345	2.38978	3.57233	3.50687	0.630302	0.443169	0.576171	1.95645	3.15633
AARS	4215.15	4476.51	4195.54	4215.58	4381.91	4455.83	0.0209919	0.715865	0.808046	4295.74	4351.11
AARS2	617.706	748.963	757.479	864.305	471.994	671.917	-0.102907	0.143026	0.236872	708.049	669.405
AASDH	504.817	432.02	422.385	293.545	409.032	325.438	-0.420172	7.696e-09	4.2098e-08	453.074	342.671
AASDHPPT	1515.82	1461.48	1563.26	1087.35	1593.26	1214.08	-0.2501	0.000752965	0.00219606	1513.52	1298.23
AASS	584.021	497.231	512.048	565.582	705.088	613.001	0.230857	0.00327592	0.00844871	531.1	627.891
AATBC	7.2832	9.1103	8.8138	10.3557	2.67925	7.01375	-0.487542	0.273717	0.398909	8.40243	6.68291
AATF	1571.35	1456.21	1460.21	1214.01	1406.16	1155.87	-0.251796	0.00068514	0.00200983	1495.92	1258.68
AATK	4.0968	5.75388	6.94935	9.95743	1.33962	2.8055	-0.666587	0.235797	0.354219	5.60001	4.70085
ABALON	144.298	133.298	148.14	229.419	158.522	204.1	0.459737	2.28161e-05	8.34533e-05	141.912	197.347
ABAT	117.897	137.614	117.122	97.1845	103.151	99.5952	-0.300167	0.00433903	0.0109214	124.211	99.9769
ABCA1	1779.83	1833.09	1703.27	2844.64	3737.1	3115.51	0.852858	3.05618e-32	5.45647e-31	1772.06	3232.42
ABCA10	9.104	9.58979	8.8138	4.77956	2.67925	2.8055	-1.39792	0.00210113	0.00563284	9.1692	3.42144
ABCA11P	97.4128	93.021	97.4603	70.8969	97.7925	79.9567	-0.234276	0.0577256	0.109976	95.9647	82.882
ABCA12	213.944	180.768	172.886	62.1343	114.761	81.3595	-1.18274	1.63263e-28	2.61428e-27	189.199	86.085
ABCA13	39.6024	28.7694	37.1197	29.0757	37.956	29.4577	-0.151129	0.417102	0.550402	35.1638	32.1631
ABCA17P	5.4624	6.71285	3.72892	4.38127	2.23271	5.611	-0.370671	0.542395	0.667744	5.30139	4.07499
ABCA2	629.541	826.64	872.906	1280.92	384.025	998.056	0.0669384	0.44092	0.574044	776.362	887.668
ABCA3	1570.89	2175.92	2096.33	2266.31	1134.66	1977.88	-0.141323	0.15026	0.246825	1947.72	1792.95
ABCA4	3.1864	2.87694	2.54244	4.38127	2.67925	1.40275	0.0792767	0.897781	0.937678	2.86859	2.82109
ABCA5	163.417	120.831	133.733	52.5752	89.7548	80.6581	-0.959512	4.11019e-12	2.99459e-11	139.327	74.3294
ABCA6	11.8352	7.67183	7.28834	4.38127	4.46541	7.01375	-0.788145	0.0683511	0.127288	8.93179	5.28681
ABCA7	215.309	301.599	318.822	531.727	127.264	370.326	0.126292	0.119572	0.203762	278.577	343.106
ABCA8	0.9104	0.958979	0.169496	0.398297	1.33962	0	-0.207514	0.896999	0.93712	0.679625	0.579307
ABCA9	3.6416	2.87694	3.72892	1.19489	3.57233	2.10412	-0.662667	0.280418	0.406509	3.41582	2.29045
ABCB1	893.102	773.417	767.648	791.018	1016.33	812.893	0.0984635	0.153774	0.251527	811.389	873.413
ABCB10	612.699	595.526	609	764.332	1123.94	809.386	0.540969	2.35729e-09	1.36432e-08	605.742	899.221
ABCB4	178.438	168.78	165.598	103.159	123.692	112.921	-0.605432	4.79543e-09	2.67964e-08	170.939	113.257
ABCB5	2.276	3.83592	2.54244	1.59319	1.78616	0	-1.20143	0.277844	0.403597	2.88479	1.12645
ABCB6	340.489	415.238	381.367	505.837	341.604	422.228	0.158389	0.0427042	0.0844323	379.031	423.223
ABCB7	597.677	514.492	512.557	526.15	686.334	527.434	0.0878001	0.197804	0.308929	541.575	579.973
ABCB8	302.253	437.295	465.098	782.255	210.767	506.392	0.171017	0.0136761	0.030677	401.548	499.805
ABCB9	79.2048	90.144	95.5959	134.226	55.8176	77.8526	-0.0419107	0.78597	0.860217	88.3149	89.2988
ABCC1	918.593	1101.39	1003.42	957.108	822.529	1049.96	-0.0902525	0.299615	0.42767	1007.8	943.198
ABCC10	480.691	595.047	606.627	857.932	415.283	734.339	0.210958	0.00083255	0.00241184	560.788	669.185
ABCC11	0.9104	0	0.508489	0.398297	0	0.701375	-0.591613	0.687769	0.7875	0.472963	0.366557
ABCC2	28.6776	24.9335	23.3905	22.3046	31.2579	29.4577	0.0858979	0.725664	0.814979	25.6672	27.6734
ABCC3	1906.83	2010.02	2082.43	2698.46	1708.47	2425.35	0.174079	0.0217778	0.0465407	1999.76	2277.43
ABCC4	5955.38	5400.49	5155.23	4421.5	5770.65	4790.39	-0.152501	0.000122257	0.0004034	5503.7	4994.18
ABCC5	1006.45	896.646	896.805	743.222	680.529	800.268	-0.332002	0.000311847	0.00097128	933.299	741.34
ABCC5-AS1	3.6416	1.43847	3.72892	0.398297	1.33962	2.10412	-1.39378	0.0746336	0.137167	2.93633	1.28068
ABCC6	39.6024	45.5515	46.9505	508.227	213	365.416	2.97741	1.95354e-99	1.03658e-97	44.0348	362.214
ABCC6P1	6.828	7.67183	5.76287	22.7029	25.4528	30.1591	1.96302	7.44846e-07	3.30591e-06	6.75423	26.105
ABCC6P2	1.8208	3.35643	2.88144	6.77105	6.69812	7.01375	1.33293	0.0408929	0.0813521	2.68622	6.82764
ABCC9	120.173	77.1978	87.9685	80.456	115.208	88.3732	-0.0218638	0.8911	0.93317	95.113	94.6789
ABCD1	121.994	209.057	220.006	1199.27	325.528	859.885	1.98661	2.38378e-65	8.45618e-64	183.686	794.895
ABCD3	1723.39	1649.44	1612.59	925.244	1330.69	962.987	-0.655692	3.04293e-25	4.38344e-24	1661.81	1072.97
ABCD4	857.141	962.336	967.824	1303.63	822.529	1063.28	0.182199	0.000869249	0.00251124	929.1	1063.15
ABCE1	2988.84	2743.16	2845.67	1568.89	2660.49	1832.69	-0.54631	1.02242e-17	1.06415e-16	2859.22	2020.69
ABCF1	2336.54	2219.56	2185.99	2389.38	2275.57	2306.12	0.0503916	0.307291	0.436452	2247.36	2323.69
ABCF2	2626.05	2673.15	2546.34	2374.65	2322.91	2163.74	-0.189455	0.00210227	0.0056343	2615.18	2287.1
ABCF3	1250.89	1270.65	1294.1	1626.65	1081.08	1349.44	0.080379	0.196151	0.306778	1271.88	1352.39
ABCG1	16.8424	26.3719	23.3905	18.3217	12.0566	22.444	-0.364843	0.248442	0.369406	22.2016	17.6074
ABCG2	26.8568	23.0155	24.4075	13.9404	26.7925	14.7289	-0.444197	0.110312	0.190817	24.7599	18.4872
ABCG4	4.0968	2.87694	2.03395	0.398297	1.33962	0.701375	-2.10308	0.0496538	0.0964216	3.00256	0.813098
ABCG5	2.276	3.83592	2.54244	0.796594	0.446541	2.8055	-1.22539	0.188562	0.29682	2.88479	1.34954
ABHD1	13.2008	13.9052	14.0682	14.737	5.80503	14.0275	-0.345833	0.335408	0.467282	13.7247	11.5232
ABHD10	731.506	703.891	739.682	381.17	545.227	408.2	-0.728808	9.07544e-24	1.24217e-22	725.026	444.866
ABHD11	365.981	441.13	454.928	589.48	315.258	455.192	0.0814191	0.309803	0.439233	420.68	453.31
ABHD11-AS1	10.0144	12.9462	12.2037	15.9319	3.12579	13.3261	-0.321496	0.382817	0.51601	11.7214	10.7946
ABHD12	828.008	861.643	817.141	1369.74	941.755	1080.12	0.433142	1.38463e-09	8.2017e-09	835.598	1130.54
ABHD12B	3.6416	3.83592	4.23741	2.38978	5.35849	7.01375	0.216888	0.690989	0.790042	3.90497	4.92067
ABHD13	541.233	511.136	496.285	432.152	705.535	502.184	0.0410121	0.587016	0.70638	516.218	546.624
ABHD14A	80.5704	114.598	121.529	171.268	75.912	107.31	0.129361	0.452377	0.584583	105.566	118.163
ABHD14B	1411.12	1534.37	1600.55	1767.24	1276.21	1625.09	0.0332491	0.470874	0.602239	1515.35	1556.18
ABHD15	502.541	487.641	520.014	483.931	451.9	465.713	-0.1082	0.115394	0.198071	503.399	467.181
ABHD16A	710.112	911.989	853.583	2030.92	1135.55	1572.48	0.920466	6.38757e-50	1.72119e-48	825.228	1579.65
ABHD16B	43.6992	48.4285	57.1202	133.43	30.8113	79.2553	0.525824	0.00153135	0.00422185	49.7493	81.1654
ABHD17A	7.7384	16.7821	18.8141	62.1343	6.25158	16.833	0.486205	0.183909	0.290898	14.4449	28.4063
ABHD17B	393.748	404.21	395.096	314.655	397.422	302.994	-0.246973	0.00420138	0.0106116	397.684	338.357
ABHD17C	99.6887	106.447	115.257	107.54	110.742	96.7897	-0.0363904	0.821063	0.88526	107.131	105.024
ABHD2	4577.49	4623.72	4331.14	2631.95	3148.56	2848.98	-0.653594	1.2786e-32	2.30453e-31	4510.78	2876.5
ABHD3	174.797	152.957	166.784	110.328	131.283	121.338	-0.463716	1.76689e-05	6.57179e-05	164.846	120.983
ABHD4	291.783	279.063	271.363	238.58	233.988	256.703	-0.206874	0.0261755	0.0549411	280.736	243.09
ABHD5	1165.77	1046.73	1090.54	664.758	1002.48	659.994	-0.5342	1.65447e-13	1.3235e-12	1101.01	775.745
ABHD6	324.557	309.271	289.161	383.56	396.082	371.027	0.324426	0.00031276	0.000973641	307.663	383.556
ABHD8	75.108	114.119	128.478	185.606	33.044	95.387	-0.275418	0.162786	0.263741	105.902	104.679
ABI1	1842.19	1772.67	1719.71	1744.54	2462.67	1963.15	0.188199	6.16978e-05	0.000213196	1778.19	2056.79
ABI2	1297.32	1184.34	1161.73	902.939	1255.23	1059.08	-0.19797	0.00152685	0.0042119	1214.46	1072.41
ABI3	0.9104	1.43847	1.18647	2.78808	0	0.701375	-0.499793	0.680182	0.781695	1.17845	1.16315
ABI3BP	147.03	115.078	120.681	135.421	216.126	233.558	0.576895	0.000319358	0.000992878	127.596	195.035
ABL1	3721.26	4009.97	4090.45	6731.22	4257.32	6070.4	0.516585	1.36102e-16	1.33516e-15	3940.56	5686.31
ABL2	2653.81	2392.65	2259.05	3265.24	4449.78	3837.92	0.647201	1.38268e-31	2.41401e-30	2435.17	3850.98
ABLIM1	4578.85	4315.41	3927.06	3359.24	4257.77	3613.48	-0.201095	3.42121e-05	0.000121994	4273.77	3743.5
ABLIM2	13.2008	14.3847	17.4581	7.96594	8.03774	12.6247	-0.68832	0.0711654	0.131783	15.0145	9.54281
ABLIM3	1503.07	1484.5	1391.23	1302.83	1340.07	1400.65	-0.115195	0.0995179	0.174893	1459.6	1347.85
ABO	11.8352	9.1103	13.2207	13.9404	9.37736	17.5344	0.187611	0.525091	0.651907	11.3887	13.6174
ABR	3572.41	4268.42	4024.86	3961.06	2827.05	3747.44	-0.173705	0.000687095	0.00201512	3955.23	3511.85
ABRA	14.1112	9.1103	5.25438	3.98297	7.5912	9.11787	-0.469547	0.251733	0.373107	9.49196	6.89735
ABRACL	1005.99	936.923	915.958	1199.67	1577.63	1255.46	0.479936	6.15903e-08	3.09641e-07	952.957	1344.25
ABT1	301.797	355.302	344.416	486.321	264.799	368.923	0.141587	0.0494781	0.0961231	333.839	373.348
ABTB1	74.6528	92.062	96.4434	135.819	47.3334	101.699	0.01595	0.906333	0.943074	87.7194	94.9507
ABTB2	613.154	744.168	726.122	1358.19	808.686	1172.7	0.666493	2.53938e-37	5.24003e-36	694.481	1113.19
ACAA1	1156.21	988.228	1050.71	1797.51	1544.14	2017.85	0.751702	4.84495e-11	3.23732e-10	1065.05	1786.5
ACAA2	1037.86	961.377	954.772	676.707	996.68	695.062	-0.340575	1.3505e-05	5.11037e-05	984.668	789.483
ACACA	2390.25	2001.39	1928.19	1545.39	1932.63	1708.55	-0.29196	3.19898e-06	1.30713e-05	2106.61	1728.86
ACACB	85.1224	96.3774	98.1383	107.939	83.0567	126.949	0.168354	0.270967	0.395754	93.2127	105.981
ACAD10	323.647	345.233	345.264	362.849	284.893	321.23	-0.0675338	0.460507	0.592139	338.048	322.99
ACAD11	42.3336	53.2233	47.9674	56.5582	19.2013	46.9921	-0.321445	0.106031	0.184626	47.8415	40.9172
ACAD8	594.036	648.27	598.83	583.903	503.698	491.664	-0.217368	0.00805881	0.0191781	613.712	526.422
ACAD9	1077	1046.25	1089.01	1341.07	985.07	1142.54	0.10792	0.0521441	0.1007	1070.75	1156.23
ACADL	86.0328	73.3619	71.0189	43.4144	64.7485	49.0962	-0.56711	0.000362013	0.00111597	76.8045	52.4197
ACADM	1248.16	1200.16	1214.78	951.93	1449.92	1013.49	-0.137321	0.110439	0.190988	1221.03	1138.45
ACADS	228.055	345.712	340.687	1010.08	243.811	557.593	0.818899	7.58419e-13	5.80474e-12	304.818	603.829
ACADSB	456.565	406.607	389.163	229.817	321.956	300.89	-0.577937	3.37667e-11	2.28688e-10	417.445	284.221
ACADVL	6304.97	6619.83	6827.99	8540.29	5361.17	6971.66	0.0649447	0.195966	0.306564	6584.26	6957.71
ACAP1	23.2152	34.5233	41.5266	60.5412	12.5032	35.0687	-0.104289	0.646425	0.754574	33.0883	36.0377
ACAP2	2015.17	1941.93	1936.33	1392.84	2161.71	1653.84	-0.212924	0.000567164	0.00168715	1964.48	1736.13
ACAP3	485.698	607.513	668.324	831.246	179.956	514.108	-0.41059	8.31023e-07	3.66948e-06	587.178	508.437
ACAT1	1930.5	1832.61	1880.05	1478.88	1981.3	1531.8	-0.193675	0.0001729	0.000559202	1881.05	1663.99
ACAT2	651.391	608.952	658.832	437.728	578.717	441.165	-0.41477	3.42713e-09	1.94721e-08	639.725	485.87
ACBD3	1968.28	1798.09	1856.32	1458.96	2264.86	1714.16	-0.0829027	0.0853493	0.1537	1874.23	1812.66
ACBD4	256.277	272.35	305.602	478.753	214.786	347.882	0.265769	0.00306035	0.00793163	278.076	347.14
ACBD5	1697.44	1573.21	1608.35	1773.22	2284.5	1827.08	0.256088	2.17761e-06	9.09802e-06	1626.33	1961.6
ACBD6	633.183	647.79	669.341	490.304	438.057	381.548	-0.56617	4.95463e-12	3.59324e-11	650.105	436.636
ACBD7	18.208	12.4667	16.6106	12.3472	19.2013	9.11787	-0.239562	0.430766	0.563965	15.7618	13.5554
ACCS	110.158	119.872	121.868	184.81	80.3774	162.719	0.22356	0.120007	0.204377	117.3	142.635
ACD	218.041	274.268	294.923	448.881	141.554	315.619	0.089534	0.32753	0.458939	262.411	302.018
ACE	5.9176	5.27439	5.42388	5.97446	2.67925	2.8055	-0.564161	0.306413	0.435536	5.53862	3.81973
ACE2	21.8496	19.1796	19.6616	134.624	183.528	148.691	2.91927	1.6444e-57	5.24407e-56	20.2302	155.615
ACER2	131.553	118.434	116.783	58.5497	77.6982	71.5402	-0.837307	5.29131e-10	3.25538e-09	122.257	69.2627
ACER3	796.6	769.101	793.751	793.009	1249.42	937.037	0.296545	1.51413e-07	7.28157e-07	786.484	993.156
ACHE	5.9176	15.8232	10.5088	24.2961	8.03774	18.2357	0.607698	0.0862766	0.155134	10.7498	16.8565
ACIN1	2969.72	2761.38	2759.23	3074.45	2930.65	3340.65	0.137543	0.115068	0.197564	2830.11	3115.25
ACKR1	0.4552	0	1.01698	1.59319	2.23271	2.8055	1.8541	0.100679	0.176556	0.490726	2.21046
ACKR2	4.0968	10.0693	4.5764	5.17786	2.67925	5.611	-0.4457	0.37837	0.511525	6.24749	4.48937
ACKR3	25.036	31.1668	27.6279	36.245	25.0063	29.4577	0.137266	0.457807	0.589707	27.9436	30.2364
ACKR4	5.0072	4.31541	4.06791	105.947	156.289	105.206	4.78308	5.6972e-67	2.05175e-65	4.4635	122.481
ACLY	17679.5	18881.3	18421.9	24288.6	20720	21273.4	0.273646	1.39364e-07	6.73636e-07	18327.6	22094
ACMSD	397.845	406.128	395.943	383.162	434.485	362.611	-0.0236941	0.761451	0.841452	399.972	393.419
ACO1	4314.84	3950.51	3833.67	1993.48	2292.99	2024.87	-0.943706	4.88516e-74	1.93193e-72	4033.01	2103.78
ACO2	1391.55	1666.71	1661.23	1758.48	1132.87	1595.63	-0.0797079	0.211477	0.325565	1573.16	1495.66
ACOT1	10.9248	20.6181	20.1701	55.3633	15.1824	28.055	0.787184	0.0375607	0.0755561	17.2376	32.8669
ACOT11	6.828	9.58979	7.96632	5.97446	4.46541	5.611	-0.579013	0.280434	0.406509	8.12804	5.35029
ACOT13	665.502	642.996	617.136	582.709	645.252	577.231	-0.0932309	0.172809	0.276457	641.878	601.731
ACOT2	135.194	147.683	143.563	297.13	216.126	233.558	0.810787	4.25484e-13	3.30191e-12	142.147	248.938
ACOT4	40.0576	40.2771	39.4926	34.2535	55.8176	43.4852	0.108554	0.564204	0.686077	39.9424	44.5188
ACOT6	2.7312	0.958979	2.03395	0	0.446541	0	-3.55309	0.0269828	0.0564852	1.90804	0.148847
ACOT7	554.433	608.952	643.577	1970.38	907.372	1639.81	1.27438	1.52853e-35	2.98506e-34	602.321	1505.85
ACOT8	169.79	182.686	202.209	287.57	120.566	179.552	0.0240527	0.841505	0.898924	184.895	195.896
ACOT9	819.815	751.36	757.648	693.037	893.975	715.402	-0.0286168	0.595316	0.713464	776.274	767.471
ACOX1	3289.73	3285.94	3096.36	2189.04	2644.42	2217.75	-0.464033	1.06263e-25	1.54842e-24	3224.01	2350.4
ACOX2	43.6992	42.6746	47.6284	32.2621	26.3459	32.2632	-0.574566	0.00887625	0.0209211	44.6674	30.2904
ACOX3	275.851	309.75	304.076	327.798	245.151	260.911	-0.0902675	0.320928	0.451659	296.559	277.954
ACOXL	2.276	1.91796	2.37295	5.97446	1.33962	2.8055	0.454557	0.621283	0.734596	2.18897	3.37319
ACP1	1369.7	1329.62	1294.1	1188.12	1234.24	1154.46	-0.158784	0.00579771	0.0142391	1331.14	1192.27
ACP2	877.625	946.512	964.942	4095.29	2603.33	3217.21	1.82006	9.56186e-218	1.13206e-215	929.693	3305.28
ACP5	163.872	170.219	182.039	591.471	309.006	450.283	1.35715	6.6497e-47	1.68854e-45	172.043	450.253
ACP6	325.923	328.93	358.993	213.487	225.503	209.711	-0.645935	3.20216e-12	2.35384e-11	337.949	216.234
ACPP	0	0.47949	0	2.78808	2.23271	1.40275	4.08576	0.0257086	0.0540328	0.15983	2.14118
ACPT	5.0072	2.39745	7.96632	6.77105	0.893082	4.20825	-0.644351	0.334423	0.466117	5.12366	3.95746
ACRBP	23.2152	18.2206	22.0345	21.1097	24.5598	29.4577	0.219396	0.397654	0.530513	21.1568	25.0424
ACRC	54.1688	38.8387	52.3743	32.6604	30.3648	37.8742	-0.544814	0.0173995	0.0380511	48.4606	33.6331
ACRV1	4.0968	1.91796	2.88144	0.796594	1.33962	2.10412	-1.18178	0.128843	0.217123	2.9654	1.41345
ACSBG1	5.9176	3.35643	2.37295	1.19489	1.78616	2.10412	-1.18669	0.161137	0.261583	3.88232	1.69506
ACSBG2	5.4624	4.7949	5.76287	3.58467	5.80503	2.8055	-0.423898	0.417939	0.551067	5.34006	4.06507
ACSF2	361.429	407.087	425.775	522.566	382.686	453.088	0.182322	0.0177653	0.0387818	398.097	452.78
ACSF3	318.185	375.92	426.283	661.97	277.749	477.636	0.275934	0.000184164	0.000593202	373.463	472.451
ACSL1	3810.93	3587.06	3497.05	3754.35	4616.79	3966.27	0.170164	0.000658212	0.0019358	3631.68	4112.47
ACSL3	1996.05	1867.61	1929.38	1520.7	2121.96	1653.14	-0.151725	0.00194633	0.00525278	1931.01	1765.27
ACSL4	5361.34	4641.94	4603.52	3630.48	5437.98	4070.78	-0.180671	5.6681e-05	0.000196686	4868.93	4379.74
ACSL5	117.897	102.131	117.969	654.402	777.875	601.078	2.57084	5.51098e-158	4.72373e-156	112.666	677.785
ACSL6	2.7312	0.47949	0.847481	0.796594	0.893082	1.40275	-0.391124	0.67476	0.77731	1.35272	1.03081
ACSM1	11.38	22.536	17.9666	50.982	67.4277	38.5756	1.57079	8.05597e-09	4.39908e-08	17.2942	52.3284
ACSM2A	2.276	2.87694	3.22043	3.58467	1.78616	2.10412	-0.183087	0.847148	0.903152	2.79112	2.49165
ACSM2B	4.0968	5.75388	6.10186	3.58467	4.91195	2.10412	-0.587871	0.35672	0.489166	5.31751	3.53358
ACSM3	254.912	246.458	232.21	146.573	206.749	144.483	-0.576866	3.08965e-09	1.76499e-08	244.526	165.935
ACSM5	89.2192	107.406	106.105	902.541	659.095	765.2	2.93908	1.06079e-174	9.89875e-173	100.91	775.612
ACSM6	1.3656	2.87694	1.52547	2.38978	3.12579	0.701375	0.191087	0.80859	0.876574	1.92267	2.07231
ACSS1	179.349	155.355	177.971	513.007	329.101	416.617	1.2809	1.76351e-32	3.16946e-31	170.891	419.575
ACSS2	929.518	891.851	865.109	781.857	767.158	764.498	-0.212746	0.000230519	0.000732309	895.492	771.171
ACSS3	470.221	420.992	435.266	358.866	492.088	391.367	-0.113568	0.0991881	0.174345	442.16	414.107
ACTA1	0.9104	0.958979	1.35597	0.796594	0	0	-2.13739	0.178455	0.283786	1.07512	0.265531
ACTA2	239.89	260.363	219.159	286.376	225.503	277.744	0.139447	0.19563	0.30619	239.804	263.208
ACTA2-AS1	3.1864	3.83592	2.71194	2.78808	2.67925	2.8055	-0.244793	0.687333	0.787191	3.24475	2.75761
ACTB	48214.8	51279.5	55845.6	87741.3	46645.7	74812.1	0.399967	1.0881e-09	6.51658e-09	51780	69733
ACTBL2	207.571	210.016	199.836	92.0066	109.403	91.1787	-1.07329	1.38731e-16	1.35954e-15	205.808	97.5293
ACTG1	30466.1	36396.1	35985.2	43559.4	24298.5	32636.4	-0.0512106	0.479486	0.610534	34282.5	33498.1
ACTG1P17	5.9176	6.23336	2.71194	1.99149	0.893082	1.40275	-1.80737	0.0360155	0.0727647	4.9543	1.42911
ACTG1P20	28.2224	32.6053	34.2382	24.6944	17.4151	18.2357	-0.661117	0.00810325	0.0192597	31.6886	20.1151
ACTG1P4	12.2904	12.9462	12.2037	6.37275	8.93082	9.11787	-0.649785	0.0673001	0.12559	12.4801	8.14048
ACTG2	4.0968	0.958979	1.35597	1.19489	0.446541	0.701375	-1.28106	0.322192	0.453001	2.13725	0.780936
ACTL10	35.0504	43.6336	43.2215	54.965	38.4025	56.11	0.274828	0.163563	0.264819	40.6352	49.8258
ACTL6A	1449.81	1333.94	1342.58	991.76	1320.87	991.744	-0.335068	1.65447e-08	8.74946e-08	1375.44	1101.46
ACTL7A	0.9104	1.91796	0.338992	1.19489	0.446541	0.701375	-0.387122	0.777498	0.853459	1.05578	0.780936
ACTN1	9373.93	10855.6	10352.3	18122.5	14567.5	18787.7	0.757523	4.0431e-22	5.18541e-21	10194	17159.3
ACTN1-AS1	1.8208	1.91796	2.37295	5.17786	0.893082	2.10412	0.137263	0.869606	0.917559	2.03723	2.72502
ACTN2	45.9752	28.7694	37.1197	45.4059	40.1887	39.9784	0.169184	0.433928	0.566733	37.2881	41.8576
ACTN4	9647.05	13152.9	13075.1	20814.6	10863	18177.5	0.461282	7.10388e-08	3.54782e-07	11958.3	16618.4
ACTR10	1467.56	1303.25	1327.83	957.506	1263.26	979.119	-0.373184	8.94655e-09	4.86716e-08	1366.22	1066.63
ACTR1A	4439.56	4528.3	4540.97	5234.42	4276.97	4673.96	0.0715473	0.0651295	0.12202	4502.95	4728.45
ACTR1B	1334.19	1585.67	1557.33	1762.07	804.221	1271.59	-0.269185	1.48195e-06	6.34981e-06	1492.4	1279.29
ACTR2	6558.97	4924.84	5162.52	4284.48	7635.41	6033.93	0.0691087	0.369421	0.502364	5548.78	5984.6
ACTR3	9151.34	8407.85	8752.45	9011.07	12358	9401.93	0.205104	1.68698e-06	7.16994e-06	8770.54	10257
ACTR3B	78.7496	70.9645	79.8327	57.3548	40.1887	54.0058	-0.614039	6.06655e-05	0.000209782	76.5156	50.5164
ACTR3C	71.0112	50.8259	54.0693	54.1684	52.6919	44.1866	-0.202782	0.247728	0.368634	58.6355	50.349
ACTR5	155.223	166.862	155.937	150.158	135.302	119.234	-0.2243	0.0467053	0.0912949	159.341	134.898
ACTR6	439.723	406.607	406.791	320.629	529.598	336.66	-0.123316	0.185898	0.293235	417.707	395.629
ACTR8	1210.83	1094.67	1106.3	1012.07	1144.93	921.606	-0.150294	0.0211604	0.04538	1137.27	1026.2
ACTRT3	133.374	118.913	121.19	140.201	150.931	124.845	0.156079	0.180694	0.286602	124.492	138.659
ACVR1	783.854	788.76	733.749	1195.29	1670.51	1418.18	0.876715	1.08078e-36	2.17801e-35	768.788	1427.99
ACVR1B	1626.43	1468.2	1535.47	1954.44	1672.74	1809.55	0.231635	0.000321263	0.00099847	1543.36	1812.24
ACVR1C	15.0216	16.3026	12.8817	21.1097	35.2768	18.9371	0.779354	0.00361176	0.00924436	14.7353	25.1079
ACVR2A	373.719	297.284	328.823	281.596	369.736	314.917	-0.0664322	0.419652	0.552622	333.275	322.083
ACVR2B	409.68	393.661	382.892	320.629	338.925	326.841	-0.267292	0.000114392	0.000379365	395.411	328.798
ACVR2B-AS1	18.208	11.5078	12.7122	26.6859	29.0252	28.7564	1.0029	0.000432721	0.00131849	14.1427	28.1558
ACVRL1	5.9176	8.63081	11.0173	82.8458	44.6541	69.4361	2.87008	3.89625e-21	4.78953e-20	8.52189	65.6453
ACY1	2.276	1.91796	1.35597	8.36424	2.23271	4.20825	1.32765	0.068804	0.128017	1.84998	4.93506
ACY3	6.3728	3.83592	4.23741	52.5752	17.8616	36.4715	2.82747	2.47759e-12	1.83404e-11	4.81537	35.6361
ACYP1	107.882	108.365	87.2906	62.5326	83.5032	56.8113	-0.58064	0.000823245	0.00238707	101.179	67.6157
ACYP2	96.0472	75.7594	86.1041	96.7862	132.176	109.414	0.370611	0.00407351	0.0103037	85.9702	112.792
ADA	114.255	111.721	114.41	95.193	75.4655	98.8938	-0.347875	0.00786248	0.0187486	113.462	89.8508
ADAL	182.99	163.985	180.683	107.939	155.843	140.275	-0.420452	0.00024409	0.000771919	175.886	134.685
ADAM10	6679.15	6069.38	6000	6372.75	9712.27	7514.53	0.303007	2.79562e-13	2.19831e-12	6249.51	7866.52
ADAM11	4.552	3.83592	5.93237	3.98297	3.12579	9.11787	0.080835	0.89449	0.935427	4.77343	5.40888
ADAM12	1354.22	1414.01	1295.29	712.952	816.724	780.63	-0.817836	1.31969e-42	3.09009e-41	1354.51	770.102
ADAM15	2121.69	2942.63	2805.67	5719.94	2692.64	4248.23	0.654821	1.13972e-20	1.36471e-19	2623.33	4220.27
ADAM17	1558.15	1488.82	1499.7	1679.62	2059.45	1754.14	0.262624	1.50698e-07	7.25089e-07	1515.56	1831.07
ADAM18	2.276	1.91796	1.52547	1.99149	5.80503	3.50687	0.842518	0.18588	0.293235	1.90647	3.7678
ADAM19	2045.67	2287.17	2081.75	2522.81	2564.49	2478.66	0.244011	0.00112018	0.0031638	2138.2	2521.99
ADAM1A	86.0328	70.0055	76.6123	48.9905	54.9246	59.6168	-0.527186	0.00185321	0.0050251	77.5502	54.5106
ADAM20	17.2976	14.3847	10.0003	10.3557	13.3962	17.5344	-0.00443983	0.98904	0.993607	13.8942	13.7621
ADAM20P1	5.9176	7.19234	7.62733	5.97446	4.91195	4.90962	-0.390632	0.381352	0.514674	6.91242	5.26534
ADAM21	6.3728	7.19234	7.62733	7.96594	5.35849	12.6247	0.216405	0.579208	0.699678	7.06416	8.64973
ADAM21P1	0.4552	0	0.677985	1.19489	0	0	-0.269067	0.881283	0.926372	0.377728	0.398297
ADAM22	62.3624	58.9772	55.0863	24.2961	45.9937	45.5894	-0.67325	0.000246885	0.000780236	58.8086	38.6264
ADAM23	1.3656	1.91796	0.677985	1.19489	0.446541	1.40275	-0.351741	0.757231	0.838206	1.32051	1.01473
ADAM28	80.5704	58.0182	76.7818	80.456	97.7925	87.6718	0.279482	0.0701461	0.130119	71.7901	88.6401
ADAM32	24.5808	11.5078	17.1191	13.5421	17.4151	13.3261	-0.263738	0.448354	0.580531	17.7359	14.7611
ADAM33	1.3656	0.958979	1.01698	1.99149	0.893082	1.40275	0.285522	0.844029	0.900757	1.11385	1.42911
ADAM7	1.3656	0.958979	0.508489	1.99149	0.893082	0.701375	0.587782	0.562702	0.684819	0.944356	1.19531
ADAM8	27.312	43.1541	45.2555	94.3964	25.0063	46.9921	0.381465	0.0432393	0.0853476	38.5738	55.4649
ADAM9	9218.71	8212.7	8140.9	7608.27	10912.1	8167.51	0.0379878	0.410792	0.544208	8524.1	8895.97
ADAMTS1	11491.5	10406.4	10230.3	11611.6	12052.6	11252.2	0.118998	0.0697803	0.129538	10709.4	11638.8
ADAMTS10	33.2296	30.2078	34.5772	37.0416	9.37736	20.3399	-0.666328	0.00962362	0.0224757	32.6716	22.253
ADAMTS12	271.754	242.142	238.651	221.851	261.673	241.974	-0.0572379	0.542276	0.667686	250.849	241.833
ADAMTS13	38.692	51.7849	56.2728	76.0747	27.239	56.8113	0.0398958	0.828906	0.890236	48.9165	53.375
ADAMTS14	490.705	609.431	682.9	855.144	292.038	684.542	-0.0599959	0.54318	0.668581	594.346	610.574
ADAMTS15	162.962	199.468	192.548	311.867	192.906	230.051	0.401667	0.000984299	0.00281911	184.992	244.941
ADAMTS16	17.7528	16.3026	19.8311	8.36424	8.93082	10.5206	-0.953189	0.021829	0.0466344	17.9622	9.27189
ADAMTS17	10.9248	16.7821	16.1021	21.9063	12.0566	16.1316	0.163304	0.616721	0.73057	14.603	16.6982
ADAMTS18	30.0432	29.2489	32.3738	7.16935	4.91195	6.31237	-2.34698	3.00343e-13	2.35683e-12	30.5553	6.13122
ADAMTS19	5.4624	6.71285	5.25438	5.17786	5.80503	4.20825	-0.169732	0.749435	0.832944	5.80988	5.06371
ADAMTS2	60.0864	74.3209	79.3242	116.303	56.2642	84.165	0.225979	0.108243	0.187827	71.2438	85.5773
ADAMTS20	0.4552	0.47949	0.338992	1.19489	0.446541	0	0.605762	0.644581	0.753071	0.424561	0.547144
ADAMTS3	2789.92	2458.82	2354.13	1957.23	2673	2285.08	-0.151	0.0100721	0.023423	2534.29	2305.1
ADAMTS5	1373.34	1217.9	1179.35	647.631	914.07	794.657	-0.69997	1.88468e-32	3.37762e-31	1256.87	785.453
ADAMTS6	149.761	133.298	128.987	187.598	253.635	233.558	0.699736	3.53088e-11	2.38706e-10	137.348	224.93
ADAMTS7	144.298	210.496	228.989	357.671	94.2202	224.44	0.0595366	0.517133	0.645326	194.595	225.444
ADAMTS8	0.9104	0.958979	0.508489	6.37275	4.46541	2.10412	2.66579	0.000867753	0.00250806	0.792622	4.3141
ADAMTS9	1944.16	1928.51	1863.27	4137.11	4979.38	4686.59	1.26066	4.75018e-85	2.20546e-83	1911.98	4601.03
ADAMTS9-AS1	45.9752	35.9617	39.6621	38.6348	32.151	37.8742	-0.165979	0.401339	0.534413	40.533	36.22
ADAMTS9-AS2	45.9752	35.9617	35.5942	31.0672	25.8994	28.055	-0.458517	0.0212301	0.0455089	39.177	28.3405
ADAMTSL1	116.986	150.56	141.36	161.31	125.925	166.927	0.143612	0.218584	0.333903	136.302	151.387
ADAMTSL3	97.4128	104.049	85.9346	516.193	584.076	531.642	2.51552	4.52318e-107	2.53499e-105	95.7989	543.97
ADAMTSL4	69.6456	112.68	92.3754	298.723	130.39	314.917	1.3897	1.08749e-18	1.18802e-17	91.567	248.01
ADAMTSL4-AS1	14.5664	12.9462	12.8817	26.2876	20.0944	35.0687	0.995364	0.00055374	0.00165137	13.4648	27.1502
ADAMTSL5	37.3264	53.2233	50.6794	64.5241	33.4906	45.5894	0.0141072	0.939515	0.963451	47.0764	47.868
ADAP1	19.5736	28.2899	28.1364	47.3973	12.0566	28.7564	0.0646634	0.821857	0.885804	25.3333	29.4034
ADAP2	264.471	257.486	246.109	129.048	137.088	122.741	-0.977112	3.14579e-21	3.87456e-20	256.022	129.626
ADAR	7977.83	7188.51	6967.65	25857.8	32892.7	29089.5	1.98072	4.45117e-286	6.96847e-284	7378	29280
ADARB1	127.911	113.639	122.376	106.345	73.2327	129.754	-0.261532	0.0967942	0.171103	121.309	103.111
ADARB2	1.3656	4.31541	2.71194	2.78808	1.33962	0.701375	-0.776373	0.39464	0.527793	2.79765	1.60969
ADAT1	641.376	587.854	595.101	613.776	735.007	641.758	0.119596	0.0768825	0.140679	608.111	663.513
ADAT2	269.933	242.622	254.244	156.531	184.421	159.913	-0.624153	2.38678e-12	1.7682e-11	255.6	166.955
ADAT3	4.552	11.9872	10.0003	29.8723	3.12579	18.9371	0.649246	0.0573252	0.10928	8.84651	17.3117
ADCK1	174.342	181.727	183.395	192.776	131.73	164.823	-0.145093	0.153191	0.25066	179.821	163.109
ADCK2	366.436	416.676	393.909	398.297	237.113	338.063	-0.288798	0.000189869	0.000610023	392.341	324.491
ADCK3	138.381	203.304	183.395	150.556	96.4529	119.234	-0.513195	4.96697e-05	0.000173732	175.026	122.081
ADCK4	304.073	435.856	432.385	613.377	183.975	426.436	-0.056711	0.521494	0.648547	390.771	407.929
ADCK5	78.7496	109.324	137.292	246.148	48.673	122.039	0.134788	0.342055	0.474476	108.455	138.953
ADCY1	12.2904	11.9872	12.3732	8.76254	6.25158	10.5206	-0.556222	0.130747	0.219959	12.217	8.51158
ADCY10	8.6488	6.23336	7.28834	7.56764	6.25158	13.3261	0.237468	0.543869	0.66895	7.39017	9.04845
ADCY10P1	115.166	105.008	96.4434	51.7786	69.2139	74.3457	-0.713019	8.11985e-05	0.000275455	105.539	65.1127
ADCY2	13.2008	7.67183	8.64431	5.57616	6.69812	7.01375	-0.624101	0.199575	0.311233	9.83898	6.42934
ADCY3	237.614	288.173	274.245	303.901	180.849	233.558	-0.163124	0.052522	0.101337	266.677	239.436
ADCY4	3.1864	2.87694	2.54244	21.9063	5.80503	5.611	1.84626	0.00101042	0.00288563	2.86859	11.1075
ADCY5	77.384	95.8979	108.647	70.1003	35.2768	70.8388	-0.735748	6.5293e-06	2.56554e-05	93.9763	58.7386
ADCY6	1870.87	1985.57	1956.5	2745.06	1854.93	2306.82	0.242231	7.26674e-09	3.98419e-08	1937.64	2302.27
ADCY7	678.248	728.345	749.512	1186.13	843.07	975.612	0.475286	1.83069e-13	1.45954e-12	718.702	1001.6
ADCY8	7.7384	10.0693	6.27136	11.9489	8.48428	14.7289	0.562846	0.118049	0.201733	8.02635	11.7207
ADCY9	391.927	488.12	468.996	896.168	637.661	882.329	0.840982	1.18627e-18	1.29295e-17	449.681	805.386
ADCYAP1	0	0.47949	0.169496	0.796594	1.78616	0.701375	2.48904	0.092111	0.164021	0.216329	1.09471
ADD1	5377.73	5463.3	5357.95	6436.88	5983.2	6406.36	0.219715	8.70489e-06	3.37834e-05	5399.66	6275.48
ADD2	42.3336	36.9207	30.3398	37.4399	42.4214	35.0687	0.0820362	0.763841	0.842939	36.5314	38.31
ADD3	3712.61	3310.4	3299.24	2816.36	4172.93	3043.26	-0.0680586	0.149352	0.245482	3440.75	3344.18
ADD3-AS1	1.8208	1.91796	1.69496	1.59319	2.67925	3.50687	0.512094	0.519587	0.647194	1.81124	2.5931
ADGB	2.276	1.91796	1.35597	0	0.893082	0.701375	-2.30179	0.0491895	0.0956573	1.84998	0.531486
ADGRA2	20.484	18.2206	26.6109	19.1183	12.9497	16.1316	-0.458302	0.103533	0.180791	21.7718	16.0665
ADGRA3	1415.22	1327.23	1300.71	665.554	882.365	681.035	-0.871418	1.57199e-60	5.29862e-59	1347.72	742.985
ADGRB1	14.1112	17.2616	14.0682	12.3472	6.25158	9.81924	-0.698589	0.05198	0.100424	15.147	9.47268
ADGRB2	64.1832	126.106	105.935	126.26	29.0252	79.9567	-0.501849	0.00184639	0.00501018	98.7414	78.414
ADGRB3	10.9248	9.1103	7.45783	13.1438	23.6667	21.0412	1.04823	0.00121051	0.00339816	9.16431	19.2839
ADGRD1	0	2.39745	1.86446	0	0	0	-3.80422	0.0230046	0.0489079	1.42064	0
ADGRE2	48.2512	43.1541	54.4083	60.5412	89.7548	83.4636	0.629528	0.000325554	0.00101032	48.6045	77.9198
ADGRE5	574.462	796.912	750.699	929.227	584.522	824.115	0.138677	0.164775	0.266348	707.358	779.288
ADGRF1	470.221	389.825	434.588	133.43	143.34	138.872	-1.64871	1.77656e-83	8.07037e-82	431.545	138.547
ADGRF2	15.932	21.0975	20.3395	9.55913	11.6101	6.31237	-1.0412	0.00261272	0.00686445	19.123	9.16052
ADGRF3	18.6632	21.0975	16.4411	52.9735	33.9371	54.0058	1.33143	1.03613e-07	5.08612e-07	18.734	46.9722
ADGRF4	18.6632	19.1796	16.4411	20.3131	25.8994	18.2357	0.254541	0.345922	0.478411	18.0946	21.4828
ADGRF5	1.3656	0	0.847481	0	1.33962	0	-1.40003	0.395346	0.528365	0.737693	0.446541
ADGRG1	4794.16	9051.33	7216.47	6442.85	4372.53	5570.32	-0.323287	0.0997515	0.175271	7020.65	5461.9
ADGRG2	10.4696	12.4667	10.0003	7.96594	20.9874	14.7289	0.344157	0.238993	0.357998	10.9789	14.5607
ADGRG6	1829.9	1545.87	1620.38	1314.38	1900.48	1423.79	-0.129431	0.0301162	0.0621789	1665.39	1546.22
ADGRL1	139.746	191.796	193.734	234.995	80.3774	184.462	-0.168023	0.102001	0.178478	175.092	166.611
ADGRL2	2280.55	2079.55	2045.99	1629.03	2473.39	1858.64	-0.132936	0.00362414	0.00927229	2135.36	1987.02
ADGRL3	14.1112	22.0565	14.0682	11.5506	14.7359	17.5344	-0.202682	0.546819	0.671141	16.7453	14.6069
ADGRL4	1263.63	1174.27	1191.22	550.447	967.655	689.451	-0.769585	7.24633e-31	1.23887e-29	1209.71	735.851
ADGRV1	18.6632	15.3437	15.2547	14.737	9.37736	14.0275	-0.378658	0.228716	0.345775	16.4205	12.7139
ADH1A	4.552	2.87694	3.22043	0.796594	1.33962	0.701375	-1.98476	0.0101909	0.0236692	3.54979	0.945864
ADH1B	0.4552	0.958979	0.677985	1.99149	0.893082	0.701375	0.784548	0.468851	0.60022	0.697388	1.19531
ADH1C	3.6416	5.27439	3.72892	5.17786	4.46541	4.20825	0.181696	0.724499	0.81425	4.21497	4.61717
ADH4	1.8208	2.39745	1.69496	1.59319	0.893082	2.10412	-0.368575	0.589008	0.708283	1.97107	1.53013
ADH5	3120.85	2945.03	2939.57	4850.86	6957.11	5056.91	0.880605	1.5966e-69	5.94192e-68	3001.82	5621.63
ADH6	14.1112	13.4257	15.2547	10.3557	7.14466	15.4302	-0.439448	0.196724	0.307495	14.2639	10.9769
ADHFE1	65.0936	59.4567	63.0526	67.3122	62.5158	59.6168	0.0164577	0.924976	0.954863	62.5343	63.1483
ADI1	1183.97	1123.44	1169.02	833.237	902.46	756.783	-0.480263	1.1926e-16	1.17297e-15	1158.81	830.827
ADIG	0	0	1.18647	1.19489	0	0.701375	0.157467	0.933338	0.959359	0.395491	0.632089
ADIPOR1	1935.05	1831.65	1838.7	1822.61	1823.67	1674.18	-0.072717	0.240561	0.360006	1868.47	1773.49
ADIPOR2	2249.14	1740.07	1769.54	1689.58	2113.93	1789.21	-0.0481115	0.524394	0.651383	1919.58	1864.24
ADIRF	526.666	729.304	790.022	1125.59	458.598	868.302	0.202092	0.0110334	0.0253956	681.997	817.496
ADK	738.789	663.134	722.393	448.084	632.749	472.025	-0.478808	2.24138e-10	1.4243e-09	708.105	517.619
ADM	118.807	119.872	107.291	927.634	453.686	652.98	2.52836	9.58487e-118	5.91421e-116	115.324	678.1
ADM2	93.7712	148.642	138.478	248.139	107.616	220.232	0.541284	8.43923e-07	3.72297e-06	126.964	191.996
ADM5	15.932	13.4257	27.9669	20.7114	4.01887	29.4577	-0.295413	0.496383	0.626156	19.1082	18.0627
ADNP	1432.51	1433.19	1361.56	1184.14	1989.34	1731.69	0.176591	0.131674	0.22142	1409.09	1635.06
ADNP-AS1	20.0288	15.8232	16.4411	9.95743	12.0566	15.4302	-0.521865	0.0974599	0.171978	17.431	12.4814
ADNP2	1148.47	1186.26	1168.51	1319.96	1360.61	1309.47	0.187229	4.50439e-05	0.000158688	1167.74	1330.01
ADO	718.305	812.735	779.344	784.247	932.378	770.811	0.0974695	0.29749	0.425309	770.128	829.145
ADORA1	583.111	655.942	626.289	615.767	295.164	469.921	-0.474637	2.53279e-10	1.60036e-09	621.78	460.284
ADORA2A	0	0	0.169496	0	0	0	-0.299226	0.866696	0.915702	0.0564987	0
ADORA2A-AS1	1.8208	1.43847	1.86446	0.796594	0.446541	1.40275	-1.09027	0.186248	0.293665	1.70791	0.881962
ADORA2B	160.686	152.478	149.835	78.0662	73.2327	67.332	-1.07054	7.55241e-20	8.72882e-19	154.333	72.877
ADPGK	979.135	945.074	907.991	1353.41	1535.66	1312.27	0.566372	6.12609e-20	7.11069e-19	944.067	1400.45
ADPGK-AS1	5.0072	4.31541	5.42388	9.95743	5.80503	8.4165	0.677009	0.0918236	0.163663	4.91549	8.05965
ADPRH	235.338	243.581	226.955	285.579	338.478	307.903	0.39719	4.42015e-07	2.01567e-06	235.291	310.654
ADPRHL1	7.7384	1.91796	5.42388	3.98297	2.23271	4.90962	-0.539391	0.439768	0.572724	5.02674	3.70843
ADPRHL2	990.06	1140.23	1166.81	3599.41	2409.98	2861.61	1.4209	6.83932e-150	5.53663e-148	1099.03	2957
ADPRM	136.105	133.778	125.766	174.454	221.931	168.33	0.50809	1.50337e-05	5.64711e-05	131.883	188.238
ADRA1B	123.814	142.888	143.055	126.26	64.3019	103.102	-0.517066	6.19639e-05	0.000214038	136.586	97.8881
ADRA1D	0.9104	0.958979	1.01698	1.19489	0	0	-1.14801	0.321426	0.452125	0.962119	0.398297
ADRA2A	18.6632	12.9462	18.1361	20.3131	16.9686	17.5344	0.132327	0.671663	0.774896	16.5818	18.272
ADRA2C	11.38	13.9052	11.8647	12.7455	3.57233	3.50687	-0.945599	0.0253666	0.0534088	12.3833	6.60824
ADRB1	0	0.47949	0.169496	0.796594	0.446541	2.10412	2.34151	0.143271	0.237173	0.216329	1.11575
ADRB2	126.546	104.529	113.223	236.987	254.975	225.843	1.06062	3.8705e-20	4.52585e-19	114.766	239.268
ADRBK1	693.269	840.545	895.957	1421.52	531.384	1048.56	0.221314	9.40206e-05	0.00031601	809.924	1000.49
ADRBK2	46.4304	49.8669	48.6454	29.474	45.1007	39.277	-0.400562	0.0276855	0.0578221	48.3142	37.9505
ADRM1	726.044	964.254	980.027	1924.17	555.944	1216.18	0.33903	2.58489e-08	1.34042e-07	890.108	1232.1
ADSL	2133.07	1908.85	1839.2	1721.04	1704.45	1447.64	-0.269212	0.000743698	0.00217104	1960.37	1624.38
ADSS	1300.51	1168.04	1179.19	1204.05	1762.5	1316.48	0.206656	7.23663e-05	0.000247354	1215.91	1427.68
ADSSL1	55.5344	56.1003	58.3067	44.6093	28.5786	44.888	-0.549027	0.00579609	0.0142378	56.6471	39.3586
ADTRP	30.0432	23.495	27.4584	11.9489	25.4528	14.7289	-0.730365	0.00514881	0.0127662	26.9989	17.3769
AEBP1	246.718	426.266	370.18	570.361	355.893	598.974	0.548764	6.00105e-05	0.000207669	347.721	508.41
AEBP2	532.584	589.772	510.353	448.084	768.944	574.426	0.0874036	0.267954	0.392291	544.236	597.151
AEN	1354.67	1505.6	1442.07	2801.62	1923.7	2362.23	0.716519	5.46286e-53	1.57508e-51	1434.12	2362.52
AES	2513.16	3467.19	3293.14	6501.4	2976.2	5161.42	0.618331	6.70231e-23	8.85368e-22	3091.16	4879.67
AFAP1	702.828	921.1	819.345	712.155	596.579	689.451	-0.285215	0.000224978	0.000716502	814.424	666.062
AFAP1-AS1	20.9392	18.7001	24.0685	17.5251	11.1635	26.6522	-0.274319	0.333427	0.465206	21.2359	18.4469
AFAP1L1	530.763	529.357	534.761	837.22	634.982	687.347	0.438417	4.85703e-09	2.71246e-08	531.627	719.85
AFAP1L2	251.725	264.678	265.77	174.056	156.289	162.719	-0.659434	2.26851e-13	1.79876e-12	260.725	164.355
AFF1	2511.79	2546.57	2309.89	3290.73	4630.63	4399.72	0.728317	2.06973e-16	2.00958e-15	2456.09	4107.03
AFF2	54.1688	48.9079	45.425	30.6689	62.0692	43.4852	-0.171033	0.298248	0.426137	49.5006	45.4078
AFF3	49.6168	55.1413	50.6794	19.1183	36.1698	27.3536	-0.951876	3.38474e-07	1.56804e-06	51.8125	27.5472
AFF4	6186.16	5555.85	5345.4	5432.77	8613.78	7089.49	0.275223	5.92033e-06	2.34034e-05	5695.8	7045.35
AFG3L1P	247.173	244.06	246.787	264.071	170.579	213.919	-0.189841	0.0279558	0.0582839	246.007	216.19
AFG3L2	1754.34	1612.52	1590.55	1159.04	1439.65	1165.68	-0.406722	5.7496e-08	2.89898e-07	1652.47	1254.79
AFMID	208.937	231.593	214.074	137.811	127.264	134.664	-0.708148	4.69495e-11	3.14041e-10	218.201	133.246
AFP	4.552	6.23336	6.10186	1.19489	2.67925	0	-2.25665	0.00442938	0.0111325	5.62908	1.29138
AFTPH	1216.29	1126.32	1134.1	1013.67	1491.45	1090.64	0.0221788	0.656312	0.763052	1158.9	1198.58
AGA	604.505	581.621	589.338	605.81	735.453	570.218	0.101679	0.194909	0.305263	591.822	637.16
AGAP1	880.812	919.661	845.956	661.571	567.554	645.966	-0.49319	2.43722e-16	2.35432e-15	882.143	625.03
AGAP1-IT1	8.1936	6.71285	7.11884	8.36424	4.01887	8.4165	-0.119253	0.795653	0.867469	7.34176	6.9332
AGAP11	10.0144	8.15132	14.9157	9.95743	8.93082	9.11787	-0.292092	0.42934	0.562615	11.0271	9.33537
AGAP2	0.9104	2.39745	1.69496	2.78808	1.33962	3.50687	0.564821	0.519416	0.647117	1.6676	2.54486
AGAP2-AS1	10.9248	14.3847	11.5257	26.6859	6.25158	18.2357	0.304516	0.358657	0.491218	12.2784	17.0577
AGAP3	564.903	747.045	726.969	907.321	350.088	680.333	-0.14551	0.0152981	0.0339732	679.639	645.914
AGAP4	7.7384	6.71285	7.28834	5.97446	6.25158	8.4165	-0.0892019	0.847969	0.903639	7.24653	6.88084
AGAP5	11.8352	11.5078	13.2207	20.7114	15.6289	21.7426	0.645195	0.0483162	0.0941231	12.1879	19.361
AGAP6	52.348	55.6208	48.3064	48.5922	40.1887	40.6797	-0.257513	0.135948	0.227477	52.0917	43.1536
AGBL2	11.8352	8.63081	8.8138	72.0918	82.1636	70.8388	2.95533	8.44764e-33	1.53869e-31	9.75994	75.0314
AGBL3	40.968	33.5643	37.9672	45.4059	43.761	54.7072	0.337101	0.0626046	0.117874	37.4998	47.958
AGBL4	6.3728	1.91796	2.03395	0	2.23271	2.8055	-1.29158	0.247512	0.36837	3.44157	1.6794
AGBL5	1165.31	1139.75	1095.62	873.864	698.837	796.06	-0.520686	5.07539e-16	4.8192e-15	1133.56	789.587
AGER	50.5272	43.1541	56.6117	93.2015	43.3145	80.6581	0.46881	0.0111416	0.0256166	50.0977	72.3914
AGFG1	2856.38	2660.21	2555.66	2333.22	3023.98	2511.62	-0.0495542	0.351892	0.484405	2690.75	2622.94
AGFG2	146.119	167.821	168.649	172.861	89.7548	131.858	-0.320361	0.00476262	0.0119053	160.863	131.491
AGGF1	1280.48	1207.83	1218.85	859.127	1248.98	976.314	-0.292172	2.32645e-09	1.34771e-08	1235.72	1028.14
AGK	644.563	609.431	609.508	543.675	685.887	524.628	-0.0959921	0.159451	0.259313	621.168	584.73
AGL	1099.31	1015.08	1002.23	596.649	987.749	704.18	-0.486599	9.80162e-16	9.06602e-15	1038.87	762.859
AGMAT	88.3088	91.5825	81.0192	54.965	55.8176	60.3182	-0.601687	3.45653e-05	0.00012317	86.9702	57.0336
AGMO	8.6488	9.58979	7.62733	21.9063	29.9183	16.1316	1.4146	2.42466e-06	1.00614e-05	8.62197	22.6521
AGO1	982.776	987.749	888.16	722.113	815.831	775.019	-0.306169	3.85237e-06	1.55897e-05	952.895	770.987
AGO2	609.968	661.216	665.781	829.653	602.384	826.219	0.213661	0.00677613	0.0163976	645.655	752.752
AGO3	343.221	317.902	278.821	268.452	340.264	283.355	-0.0765111	0.392015	0.525358	313.315	297.357
AGO4	560.351	535.59	496.454	398.695	523.793	444.672	-0.231234	0.000712559	0.00208528	530.798	455.72
AGPAT1	1205.37	1293.66	1238.34	1544.99	1139.13	1500.94	0.158689	0.0143071	0.0319599	1245.79	1395.02
AGPAT2	165.693	256.527	278.821	766.324	171.025	437.658	0.785522	1.03721e-14	8.99624e-14	233.68	458.336
AGPAT3	2717.54	2868.31	2801.6	5344.35	3347.72	4438.3	0.632108	3.49907e-37	7.18123e-36	2795.82	4376.79
AGPAT4	1278.66	1200.16	1207.32	1157.45	1086.43	1089.23	-0.142247	0.014922	0.0332001	1228.71	1111.04
AGPAT4-IT1	74.1976	66.1696	70.3409	74.8798	42.868	70.8388	-0.189101	0.348642	0.481027	70.236	62.8622
AGPAT5	1172.59	1085.08	1093.25	760.349	1018.11	775.72	-0.410449	3.43092e-11	2.32197e-10	1116.98	851.394
AGPAT6	3136.33	3121	3079.24	3117.87	2915.02	2759.91	-0.0840363	0.0713848	0.132106	3112.19	2930.93
AGPAT9	741.065	669.367	677.646	421.398	591.22	460.102	-0.520195	2.09893e-11	1.4474e-10	696.026	490.907
AGPS	5075.93	4609.33	4630.13	3180	4919.99	3515.29	-0.334662	5.65997e-12	4.09068e-11	4771.8	3871.76
AGR2	3.1864	3.83592	4.4069	5.17786	11.1635	7.01375	0.871729	0.0792548	0.144328	3.80974	7.78505
AGRN	2662.92	4860.59	4745.56	18449.9	3786.67	10878.3	1.24997	5.3056e-51	1.46081e-49	4089.69	11038.3
AGRP	5.0072	6.23336	4.4069	6.37275	2.23271	4.90962	-0.30682	0.595806	0.71381	5.21582	4.50503
AGT	30.4984	38.8387	35.5942	60.5412	42.868	46.2907	0.528174	0.013526	0.0303941	34.9771	49.8999
AGTPBP1	1370.61	1250.03	1290.04	738.841	1105.64	879.524	-0.554284	6.25056e-32	1.10452e-30	1303.56	908
AGTR1	2.7312	3.35643	3.38992	17.5251	22.7736	21.7426	2.69984	5.74535e-07	2.58452e-06	3.15918	20.6804
AGTRAP	404.673	545.659	549.676	1279.73	376.434	763.797	0.565812	5.4775e-11	3.64967e-10	500.003	806.653
AGXT2	66.9144	60.8952	68.1375	60.9394	63.8554	68.0333	-0.0414921	0.767051	0.84547	65.3157	64.2761
AHCTF1	956.83	805.543	797.141	597.844	897.548	736.443	-0.223771	0.000257942	0.000812469	853.171	743.945
AHCTF1P1	10.0144	6.23336	4.74589	5.17786	4.46541	7.71512	-0.335263	0.545335	0.670026	6.99788	5.78613
AHCY	4190.11	4348.01	4344.87	3798.56	2522.06	3129.53	-0.456855	7.05751e-16	6.62818e-15	4294.33	3150.05
AHCYL1	5572.1	4804.97	4765.39	4176.14	5478.61	4622.76	-0.0978773	0.0403965	0.0805251	5047.48	4759.17
AHCYL2	650.936	540.385	541.54	396.306	571.126	493.066	-0.267422	0.000325004	0.00100894	577.62	486.833
AHDC1	78.2944	153.437	153.564	230.216	80.8239	228.648	0.410241	0.00943497	0.0220785	128.432	179.896
AHI1	427.433	395.099	379.502	211.496	315.258	265.12	-0.631827	8.36522e-15	7.31252e-14	400.678	263.958
AHNAK	53191	51560	48438.5	44926.7	67973.8	63968.2	0.192232	0.0886071	0.158753	51063.2	58956.2
AHNAK2	6776.1	7785.95	7470.21	5718.35	4304.21	6207.17	-0.438121	1.46763e-07	7.07952e-07	7344.09	5409.91
AHR	2552.31	2548.01	2467.7	2162.75	3230.73	2466.73	0.0247608	0.653063	0.760588	2522.67	2620.07
AHRR	47.796	89.6646	68.1375	74.8798	37.0629	49.7976	-0.354479	0.0788909	0.143764	68.5327	53.9135
AHSA1	2041.57	1889.67	1925.65	1962.01	2062.13	1838.3	0.00211739	0.970607	0.982537	1952.3	1954.15
AHSA2	614.975	563.88	664.764	675.512	377.774	558.294	-0.220862	0.0377617	0.075896	614.54	537.193
AICDA	7.2832	4.7949	8.47481	3.18638	8.48428	6.31237	-0.390546	0.333646	0.465375	6.85097	5.99434
AIDA	261.285	207.619	208.989	503.846	809.133	611.599	1.47722	8.41987e-36	1.65111e-34	225.964	641.526
AIF1L	3150.44	3126.75	3047.88	2459.09	2533.23	2496.19	-0.316927	6.40825e-10	3.91586e-09	3108.36	2496.17
AIFM1	1892.72	1589.99	1576.99	1704.31	1990.23	1854.43	0.130535	0.0844459	0.152348	1686.57	1849.66
AIFM2	194.826	193.234	184.073	243.359	162.541	229.35	0.141667	0.165076	0.266675	190.711	211.75
AIFM3	4.552	8.15132	6.77985	11.9489	1.78616	7.71512	-0.0536945	0.913267	0.947427	6.49439	7.15007
AIG1	1144.37	1024.19	1008.67	953.921	1223.52	951.064	-0.0321956	0.54371	0.668853	1059.08	1042.84
AIM1	805.704	765.265	703.918	1740.96	2667.64	2064.15	1.48304	9.96794e-153	8.39212e-151	758.296	2157.58
AIM1L	0.9104	3.35643	5.59338	16.7285	5.35849	12.6247	1.69403	0.0062611	0.0152526	3.28673	11.5706
AIM2	0.4552	0.47949	0.169496	11.9489	11.6101	11.9234	5.23679	4.87617e-07	2.21297e-06	0.368062	11.8275
AIMP1	1215.38	1096.59	1076.64	743.222	1181.99	842.351	-0.327027	2.13483e-11	1.47049e-10	1129.54	922.523
AIMP2	334.572	360.576	372.892	512.608	254.528	335.257	0.0144126	0.867857	0.916375	356.013	367.465
AIP	397.389	497.231	508.658	796.594	269.264	545.669	0.0988299	0.235528	0.353871	467.759	537.176
AIRN	6.3728	2.39745	5.42388	5.97446	1.78616	6.31237	-0.109085	0.837935	0.896265	4.73137	4.691
AJAP1	137.47	156.793	142.546	111.921	83.0567	112.22	-0.509949	4.07599e-06	1.6442e-05	145.603	102.399
AJUBA	2311.05	2422.86	2187.86	2945.01	2799.37	2609.82	0.275309	2.6924e-06	1.10971e-05	2307.26	2784.73
AK1	736.968	949.869	966.298	817.704	374.648	603.884	-0.605333	1.18156e-14	1.01877e-13	884.378	598.745
AK2	1902.74	1919.4	1926.32	1992.28	2420.25	2073.26	0.166557	0.0111755	0.0256814	1916.15	2161.93
AK3	1754.8	1594.78	1633.27	1441.84	2054.98	1558.45	-0.00170366	0.971062	0.982808	1660.95	1685.09
AK4	2591.91	2418.55	2273.11	2593.71	3933.58	3148.47	0.382746	8.96366e-13	6.83294e-12	2427.86	3225.25
AK5	3315.68	3195.8	3284.33	1890.72	2054.98	1878.28	-0.751103	6.6245e-43	1.55692e-41	3265.27	1941.33
AK6	472.497	431.061	441.368	274.028	425.554	323.334	-0.432475	5.30205e-08	2.68117e-07	448.309	340.972
AK7	107.882	94.4595	96.2739	81.6509	101.811	85.5677	-0.161648	0.200969	0.312919	99.5386	89.6767
AK8	27.7672	25.8924	30.5093	25.491	20.9874	21.0412	-0.31183	0.201408	0.313354	28.0563	22.5066
AK9	102.875	74.3209	79.3242	41.4229	63.8554	50.499	-0.744225	2.35092e-06	9.78543e-06	85.5068	51.9258
AKAP1	1192.62	1167.56	1182.41	1365.36	1116.8	1261.07	0.0797592	0.230928	0.348535	1180.86	1247.74
AKAP10	1004.63	1005.01	958.162	929.625	1242.72	1013.49	0.0860013	0.136179	0.22774	989.266	1061.95
AKAP11	2316.97	1859.94	1849.03	1386.47	2278.25	1991.2	-0.12231	0.133915	0.224452	2008.65	1885.31
AKAP12	33110.8	30245.2	29661.2	17481.7	23033	20797.2	-0.613255	1.75879e-22	2.28511e-21	31005.7	20437.3
AKAP13	2716.18	2592.6	2442.27	2561.85	3190.98	3036.95	0.1746	0.0185279	0.0402955	2583.68	2929.93
AKAP14	0.9104	0.47949	0.677985	0.796594	0.893082	0	-0.243637	0.861052	0.912086	0.689291	0.563225
AKAP2	1.3656	0.47949	1.86446	8.76254	1.78616	4.20825	1.6551	0.0340316	0.0693034	1.23652	4.91898
AKAP3	10.0144	10.5488	11.1868	25.491	35.2768	37.8742	1.60061	4.2785e-07	1.95535e-06	10.5833	32.8807
AKAP5	190.729	152.957	159.835	235.394	396.082	265.821	0.789939	1.49672e-18	1.62106e-17	167.84	299.099
AKAP6	162.506	155.355	147.631	38.6348	57.1573	58.9155	-1.63242	4.48446e-33	8.20765e-32	155.164	51.5692
AKAP7	141.112	125.147	119.664	237.783	432.698	305.799	1.2873	1.00822e-41	2.3122e-40	128.641	325.427
AKAP8	609.968	613.267	612.559	837.619	587.648	751.874	0.240338	4.87227e-05	0.000170728	611.931	725.713
AKAP8L	1148.47	1122.49	1173.08	1784.77	1136.45	1620.88	0.382219	5.13034e-10	3.16251e-09	1148.01	1514.03
AKAP9	2775.35	2427.18	2388.71	1950.06	3015.94	2402.21	-0.072722	0.273155	0.398272	2530.41	2456.07
AKIP1	352.78	319.34	338.145	496.278	446.541	427.839	0.444354	3.25524e-07	1.511e-06	336.755	456.886
AKIRIN1	1767.09	1711.78	1717	1785.17	2221.1	1798.32	0.148562	0.00137858	0.00383528	1731.95	1934.86
AKIRIN2	309.081	279.542	284.415	419.805	492.535	480.442	0.667997	1.12431e-19	1.28688e-18	291.013	464.261
AKNA	519.383	608.472	640.018	789.026	338.478	662.799	-0.0453905	0.556198	0.679308	589.291	596.768
AKR1A1	2266.89	2352.38	2301.93	2451.52	1809.83	2048.72	-0.135993	0.0620026	0.116937	2307.07	2103.35
AKR1B1	7234.95	7731.77	7436.31	10215.5	9424.7	9481.18	0.381487	5.87217e-11	3.90441e-10	7467.67	9707.13
AKR1B10	5.4624	7.19234	10.5088	2.78808	2.23271	2.8055	-1.58834	0.00707816	0.0170479	7.72117	2.60876
AKR1C1	63.728	67.1285	58.9847	43.0161	48.2264	32.9646	-0.593001	0.00331371	0.00853338	63.2804	41.4024
AKR1C2	50.5272	44.113	43.2215	34.2535	34.8302	32.9646	-0.41944	0.0287273	0.0596821	45.9539	34.0161
AKR1C3	1153.48	1148.38	1069.01	1258.22	1478.94	1120.8	0.18953	0.0239774	0.0507604	1123.62	1285.99
AKR1C6P	1.3656	1.91796	1.18647	0.796594	0.446541	0	-1.63551	0.143741	0.237827	1.49001	0.414378
AKR1D1	1.3656	0.958979	0.338992	0.398297	0.893082	1.40275	-0.00538885	0.996824	0.998694	0.887857	0.898043
AKR1E2	56.9	63.7721	54.4083	48.1939	58.4969	46.9921	-0.182689	0.31927	0.450096	58.3601	51.2276
AKR7A2	1187.62	1341.61	1283.76	1299.24	922.107	1068.19	-0.214152	0.000557044	0.00166018	1271	1096.52
AKR7A2P1	5.0072	5.75388	8.9833	11.5506	8.48428	12.6247	0.629001	0.0884782	0.158581	6.58146	10.8865
AKR7A3	9.5592	8.63081	10.5088	8.76254	4.46541	11.222	-0.314779	0.467776	0.599126	9.56626	8.14998
AKR7L	4.0968	4.7949	5.08489	3.58467	2.23271	2.8055	-0.711107	0.236548	0.355122	4.65886	2.87429
AKT1	2692.96	3333.89	3465.18	6905.28	2984.23	5247.69	0.620925	5.14953e-27	7.92425e-26	3164.01	5045.73
AKT1S1	508.913	567.236	567.982	672.724	346.516	584.245	-0.0710038	0.327947	0.459354	548.044	534.495
AKT2	1679.69	2028.72	2077.68	4669.24	2052.3	3574.91	0.778266	2.96556e-59	9.76984e-58	1928.7	3432.15
AKT3	1558.6	1313.8	1305.63	1114.44	1660.24	1384.51	-0.0327738	0.551933	0.675535	1392.68	1386.4
AKTIP	359.153	295.366	298.991	222.648	293.824	230.051	-0.363888	7.19171e-05	0.000245996	317.837	248.841
ALAD	524.39	527.918	493.912	527.744	495.214	572.322	0.0464538	0.590494	0.709439	515.407	531.76
ALAS1	1302.33	1206.88	1281.22	1371.34	1342.3	1344.54	0.0995491	0.0750491	0.137811	1263.47	1352.72
ALAS2	0.4552	2.39745	0.847481	1.19489	0.893082	0.701375	-0.260747	0.824868	0.887659	1.23338	0.929783
ALB	3.6416	5.27439	3.55942	5.97446	8.48428	4.20825	0.600519	0.226307	0.342982	4.15847	6.22233
ALCAM	8541.37	7688.14	7831.07	9332.1	13160.5	10064	0.413091	2.9947e-16	2.87962e-15	8020.19	10852.2
ALDH16A1	140.657	232.073	233.905	430.559	110.742	252.495	0.238186	0.0188058	0.0408344	202.212	264.599
ALDH18A1	3499.58	3232.72	3289.58	2658.23	2739.53	2610.52	-0.324214	3.26645e-11	2.21859e-10	3340.63	2669.43
ALDH1A1	667.323	552.852	571.711	437.33	645.252	469.921	-0.232194	0.0202698	0.0437026	597.295	517.501
ALDH1A2	66.004	54.6618	62.7136	39.8297	38.4025	34.3674	-0.699622	0.00120289	0.00337876	61.1265	37.5332
ALDH1A3	5300.8	4890.31	5201.5	2045.26	2155.01	1939.3	-1.32754	2.95699e-106	1.64748e-104	5130.87	2046.52
ALDH1B1	2178.59	2410.39	2318.37	2009.41	1749.1	1825.68	-0.302202	1.53347e-09	9.03529e-09	2302.45	1861.4
ALDH1L1	46.4304	55.6208	60.1712	35.4484	27.239	39.9784	-0.679965	0.00109561	0.0031018	54.0741	34.2219
ALDH1L1-AS2	0.9104	0.47949	1.18647	1.99149	1.33962	1.40275	0.863989	0.510087	0.638721	0.858788	1.57795
ALDH1L2	229.421	192.755	179.666	369.62	621.139	453.789	1.23224	1.40962e-48	3.73462e-47	200.614	481.516
ALDH2	1148.47	1176.67	1188.51	1954.05	1427.15	1560.56	0.490137	4.46664e-17	4.51261e-16	1171.21	1647.25
ALDH3A1	2.7312	1.43847	1.18647	0.398297	0.446541	0	-2.51199	0.103389	0.18059	1.78538	0.281613
ALDH3A2	660.04	601.28	608.491	451.271	576.485	483.247	-0.318934	6.19329e-06	2.44161e-05	623.27	503.667
ALDH3B1	349.138	425.787	439.334	750.392	348.749	591.96	0.432045	3.30269e-08	1.69878e-07	404.753	563.7
ALDH4A1	1042.86	1402.51	1397.67	2188.64	910.497	1588.61	0.233762	0.00425547	0.0107353	1281.01	1562.58
ALDH5A1	229.421	206.66	203.226	170.471	220.591	162.719	-0.209678	0.0633405	0.119152	213.102	184.594
ALDH6A1	1119.79	1100.43	1044.44	832.043	1131.54	934.932	-0.188756	0.000428651	0.00130693	1088.22	966.17
ALDH7A1	1235.87	845.82	921.551	988.972	1435.18	1273.7	0.2879	0.00659323	0.0159897	1001.08	1232.62
ALDH8A1	310.446	339.479	322.382	405.865	367.503	343.674	0.207337	0.0259799	0.0545547	324.102	372.347
ALDH9A1	1848.11	1803.84	1714.45	1280.13	1695.96	1316.48	-0.337234	6.66274e-09	3.6647e-08	1788.8	1430.86
ALDOA	13970.1	18046.1	18048	33732.2	14606.8	25257.2	0.507778	2.75802e-16	2.66014e-15	16688	24532.1
ALDOB	0.9104	1.91796	1.69496	3.58467	3.57233	0.701375	0.797195	0.28637	0.412964	1.50777	2.61946
ALDOC	253.546	277.145	262.55	257.698	200.944	238.467	-0.184282	0.020755	0.0446066	264.414	232.37
ALG1	343.221	364.412	361.366	417.814	296.057	340.167	-0.0205114	0.784676	0.859247	356.333	351.346
ALG10	116.986	120.352	112.546	93.9981	141.107	86.2691	-0.142853	0.275084	0.400439	116.628	107.125
ALG10B	305.894	279.063	287.974	173.259	263.906	206.906	-0.479115	4.62548e-08	2.35033e-07	290.977	214.69
ALG11	250.815	178.37	183.225	238.182	342.944	255.3	0.434212	3.58947e-05	0.000127691	204.137	278.809
ALG12	365.525	451.679	464.589	714.147	267.925	493.768	0.124029	0.0773816	0.141381	427.265	491.946
ALG13	453.834	453.118	438.148	377.187	558.623	460.803	0.0285794	0.773492	0.850342	448.367	465.538
ALG14	111.524	98.2954	100.172	79.6594	104.937	77.1512	-0.249718	0.0435755	0.0859486	103.331	87.2493
ALG1L9P	11.8352	9.58979	8.47481	12.7455	5.80503	7.71512	-0.194634	0.665821	0.770473	9.9666	8.75522
ALG2	799.786	787.322	760.53	656.792	907.818	711.895	-0.0640257	0.272712	0.39772	782.546	758.835
ALG3	525.301	613.267	611.373	810.933	509.057	758.887	0.235904	0.00448731	0.0112751	583.314	692.959
ALG5	606.326	588.334	599.169	626.92	893.529	662.799	0.25935	0.000760592	0.00221489	597.943	727.749
ALG6	310.446	303.996	297.805	199.945	278.195	209.01	-0.432278	2.24099e-06	9.35252e-06	304.083	229.05
ALG8	603.595	535.11	558.66	569.166	714.466	518.316	0.0778856	0.304291	0.433125	565.788	600.649
ALG9	725.588	638.201	654.594	643.25	888.617	730.131	0.145065	0.0145819	0.0325276	672.795	753.999
ALK	9.104	13.9052	10.8478	58.1514	37.0629	60.3182	2.19873	7.52516e-17	7.47113e-16	11.2857	51.8442
ALKBH1	253.546	228.237	218.142	242.961	292.931	272.133	0.205338	0.019756	0.0426823	233.308	269.342
ALKBH2	254.912	262.281	255.092	216.674	175.491	207.607	-0.364169	3.03034e-05	0.000109132	257.428	199.924
ALKBH3	318.185	286.255	312.721	283.986	298.736	267.224	-0.112054	0.17743	0.282561	305.72	283.315
ALKBH3-AS1	4.552	4.7949	4.4069	3.18638	4.01887	5.611	-0.127042	0.809657	0.877221	4.5846	4.27208
ALKBH4	135.194	162.547	157.293	212.691	105.83	129.053	-0.0495767	0.715626	0.807929	151.678	149.191
ALKBH5	2339.73	2488.07	2383.12	3937.17	2570.29	3184.24	0.416742	4.14927e-15	3.68666e-14	2403.64	3230.57
ALKBH6	106.062	114.119	130.343	159.319	79.0378	102.401	-0.0675047	0.606469	0.722765	116.841	113.586
ALKBH7	62.8176	110.283	102.715	168.48	35.7233	82.0608	-0.141561	0.332394	0.464175	91.9383	95.4213
ALKBH8	468.401	379.276	403.74	272.037	389.83	296.681	-0.40739	5.88939e-05	0.000204029	417.139	319.516
ALMS1	1059.25	987.749	923.754	894.575	1340.96	1168.49	0.173569	0.0477534	0.0931706	990.251	1134.68
ALMS1-IT1	6.828	1.43847	4.23741	3.98297	3.57233	1.40275	-0.428537	0.414121	0.547165	4.16796	2.98602
ALMS1P	0.9104	0	1.35597	13.5421	14.2893	15.4302	3.97853	5.13401e-09	2.85704e-08	0.755456	14.4206
ALOX12	16.3872	22.536	20.0006	26.6859	11.1635	31.5619	0.156724	0.552511	0.6762	19.6413	23.1371
ALOX12-AS1	4.552	2.39745	4.4069	5.17786	3.12579	6.31237	0.302025	0.619787	0.733102	3.78545	4.87201
ALOX12B	3.1864	5.75388	3.89841	2.38978	0.893082	2.8055	-1.16071	0.103626	0.18092	4.27956	2.02945
ALOX12P2	10.9248	17.2616	16.1021	16.7285	8.48428	11.9234	-0.286695	0.375485	0.508203	14.7629	12.3787
ALOX15B	0.9104	2.87694	1.52547	3.98297	4.46541	4.20825	1.32447	0.0610682	0.115474	1.77093	4.21888
ALOX5	159.775	196.591	181.022	410.246	284.447	356.298	0.969159	8.7673e-25	1.24125e-23	179.129	350.33
ALOX5AP	1.3656	2.87694	4.4069	3.18638	2.67925	4.90962	0.184794	0.757869	0.838619	2.88315	3.59175
ALOXE3	1.3656	0.47949	1.35597	0.796594	2.67925	0.701375	0.220861	0.808334	0.876439	1.06702	1.39241
ALPK1	409.68	385.989	361.535	740.833	925.68	791.151	1.07829	1.51089e-55	4.63871e-54	385.735	819.221
ALPK2	3312.94	2928.72	3005	2544.72	3058.36	2651.9	-0.170094	0.000729397	0.00213192	3082.22	2751.66
ALPK3	1019.65	1253.39	1177.32	1217.99	1032.85	1316.48	0.0546099	0.503043	0.632199	1150.12	1189.11
ALPL	4.552	7.19234	7.45783	5.57616	5.35849	9.81924	0.0561077	0.902835	0.940499	6.40073	6.91797
ALS2	2214.09	1983.65	1883.78	1243.88	1625.86	1336.12	-0.54377	1.02517e-20	1.233e-19	2027.17	1401.95
ALS2CL	469.311	580.662	634.085	588.285	208.088	457.296	-0.52215	1.87841e-13	1.49507e-12	561.353	417.89
ALS2CR11	18.208	17.7411	16.7801	11.5506	10.717	7.71512	-0.783935	0.00709902	0.0170938	17.5764	9.99424
ALS2CR12	9.104	3.35643	8.47481	6.77105	6.25158	7.01375	-0.111322	0.810183	0.877489	6.97841	6.67879
ALX1	1.8208	2.87694	1.18647	3.58467	4.91195	2.10412	0.854054	0.37937	0.512656	1.9614	3.53358
ALX3	39.1472	39.3181	38.8146	48.5922	39.2956	49.0962	0.217576	0.233915	0.352147	39.0933	45.6614
ALX4	6.3728	4.7949	7.28834	7.16935	4.01887	6.31237	-0.143418	0.768651	0.846692	6.15201	5.83353
ALYREF	494.347	642.996	656.798	695.427	326.422	514.108	-0.261414	0.00418624	0.0105762	598.047	511.985
AMACR	348.683	390.305	413.74	356.078	252.742	244.78	-0.439337	0.00169335	0.00462406	384.243	284.533
AMBP	16.8424	12.9462	14.9157	21.9063	8.48428	17.5344	0.0153794	0.964687	0.979189	14.9014	15.975
AMBRA1	730.14	1007.89	893.584	1729.8	1397.67	1621.58	0.861489	3.35435e-20	3.94422e-19	877.204	1583.02
AMD1	2570.51	2348.06	2356	2236.04	3070.86	2245.8	0.0337783	0.576225	0.696893	2424.86	2517.57
AMDHD1	5.4624	10.0693	10.8478	7.56764	8.03774	6.31237	-0.249032	0.566651	0.688478	8.79315	7.30592
AMDHD2	75.5632	134.257	171.7	405.865	51.7988	197.788	0.439925	0.00621186	0.0151443	127.173	218.484
AMELX	1.8208	0.958979	2.20345	1.19489	0.893082	1.40275	-0.614599	0.498318	0.627836	1.66108	1.16357
AMER1	238.98	216.729	215.769	388.34	414.837	435.554	0.881955	1.231e-18	1.33939e-17	223.826	412.91
AMFR	2854.1	3117.64	2911.1	3059.72	2679.25	2686.26	-0.0733457	0.252791	0.374287	2960.95	2808.41
AMH	2.7312	7.67183	7.96632	15.1353	0.446541	14.7289	0.214977	0.712489	0.805916	6.12312	10.1036
AMIGO1	102.42	120.831	111.529	63.3292	40.1887	57.5127	-1.06477	2.46795e-10	1.56147e-09	111.593	53.6769
AMIGO2	6573.54	6314.88	6252.72	5800	7037.49	5723.22	-0.0525551	0.236446	0.355025	6380.38	6186.9
AMIGO3	44.6096	59.4567	80.5107	153.743	30.8113	88.3732	0.327734	0.0530096	0.102163	61.5257	90.9757
AMMECR1	1521.28	1504.64	1434.62	1160.64	1665.6	1332.61	-0.125276	0.00864991	0.0204336	1486.84	1386.28
AMMECR1L	1339.65	1214.55	1193.08	1150.28	1378.92	1297.54	0.0225617	0.655471	0.762221	1249.09	1275.58
AMN	0.4552	0.47949	0.847481	4.77956	0	2.10412	1.12553	0.388039	0.521556	0.594057	2.29456
AMN1	142.933	143.367	137.97	77.6679	126.371	93.9842	-0.545711	7.47991e-06	2.9239e-05	141.423	99.3411
AMOT	931.794	1002.61	902.737	740.434	971.227	847.962	-0.158443	0.0587393	0.111627	945.715	853.208
AMOTL1	3136.78	3274.43	2996.69	2620.4	2664.96	2652.6	-0.243046	9.91717e-06	3.82375e-05	3135.97	2645.98
AMOTL2	1929.59	2398.41	2291.42	5475.39	3620.11	4760.23	1.06158	3.10958e-81	1.37307e-79	2206.47	4618.58
AMPD2	1206.28	1609.65	1580.72	1922.58	841.73	1465.17	-0.104866	0.123793	0.209788	1465.55	1409.83
AMPD3	232.152	222.004	214.921	112.718	103.151	114.324	-1.01543	1.73943e-23	2.35694e-22	223.026	110.064
AMPH	3.1864	1.43847	1.52547	13.9404	18.3082	14.7289	2.98899	1.46746e-08	7.80627e-08	2.05011	15.6592
AMT	170.7	175.014	188.819	165.692	115.654	161.316	-0.287702	0.0108144	0.0249522	178.177	147.554
AMTN	23.2152	23.9745	22.543	26.6859	23.2201	25.2495	0.113615	0.642931	0.751932	23.2442	25.0518
AMY2B	169.79	127.065	141.868	99.176	105.384	129.053	-0.403135	0.0130045	0.0293546	146.241	111.204
AMZ1	28.2224	24.454	31.6958	32.6604	17.8616	24.5481	-0.205893	0.384837	0.518343	28.1241	25.0234
AMZ2	1198.54	1024.67	1096.3	679.096	803.774	710.493	-0.604464	4.05869e-12	2.95935e-11	1106.5	731.121
AMZ2P1	28.2224	26.8514	31.8653	16.3302	26.7925	16.1316	-0.579323	0.0251529	0.0530119	28.9797	19.7514
ANAPC1	889.46	820.886	770.869	638.47	817.17	676.125	-0.225417	0.000277214	0.000868982	827.072	710.589
ANAPC10	183.901	173.575	169.327	133.828	195.138	127.65	-0.220929	0.0350925	0.0711579	175.601	152.205
ANAPC11	320.461	426.746	456.453	756.764	204.962	479.039	0.112153	0.148336	0.244045	401.22	480.255
ANAPC13	1009.63	1016.04	1029.35	1016.06	1461.08	1107.47	0.203274	0.00427543	0.0107813	1018.34	1194.87
ANAPC15	48.2512	46.031	42.8825	46.6008	41.0818	26.6522	-0.237378	0.273481	0.398627	45.7216	38.1116
ANAPC16	1689.7	1735.27	1690.72	1426.3	1793.76	1415.37	-0.156222	0.0102853	0.023868	1705.23	1545.14
ANAPC2	266.747	350.507	366.112	730.078	179.956	512.003	0.362193	0.0006692	0.00196586	327.789	474.013
ANAPC4	636.824	578.744	594.593	503.447	735.9	578.634	-0.022508	0.729183	0.817768	603.387	605.994
ANAPC5	2256.43	2372.51	2363.46	1809.46	1671.85	1641.92	-0.445746	5.25291e-23	6.97308e-22	2330.8	1707.74
ANAPC7	1244.06	1157.01	1154.61	938.388	1068.57	862.691	-0.311257	1.27575e-07	6.19811e-07	1185.23	956.551
ANG	29.1328	32.1258	28.4754	47.7956	48.673	52.6031	0.734076	7.25e-05	0.000247721	29.9113	49.6906
ANGEL1	422.425	439.212	395.265	300.714	263.013	286.161	-0.558241	1.53385e-11	1.0698e-10	418.968	283.296
ANGEL2	821.636	759.032	749.343	742.027	972.12	842.351	0.117347	0.0458015	0.0897598	776.67	852.166
ANGPT1	4.552	5.75388	5.42388	80.456	95.5598	68.0333	3.94164	2.47713e-44	5.96242e-43	5.24325	81.3497
ANGPT2	25.036	13.9052	20.1701	14.3387	11.6101	21.7426	-0.346797	0.245536	0.366177	19.7037	15.8971
ANGPTL1	15.4768	8.63081	9.83078	134.226	205.855	159.913	3.88459	1.03589e-86	4.91799e-85	11.3128	166.665
ANGPTL2	331.385	386.948	350.179	672.724	522.453	694.361	0.825425	2.63582e-13	2.07783e-12	356.171	629.846
ANGPTL3	10.9248	6.71285	6.27136	2.78808	1.78616	4.90962	-1.40224	0.00268232	0.00703173	7.96967	3.16129
ANGPTL4	1225.85	1762.6	1824.97	6917.62	2330.5	4915.23	1.46819	2.10634e-97	1.10222e-95	1604.47	4721.12
ANGPTL5	1.3656	0.47949	0.508489	0.796594	1.78616	0	0.107568	0.939728	0.963451	0.784526	0.86092
ANGPTL6	5.0072	2.87694	2.37295	11.9489	8.93082	14.7289	1.83935	0.000176202	0.000569395	3.41903	11.8695
ANGPTL7	7.2832	7.67183	7.11884	5.97446	3.12579	2.10412	-0.923457	0.0352506	0.071402	7.35796	3.73479
ANK1	251.725	257.486	247.634	240.571	168.346	232.155	-0.247159	0.0196566	0.0424821	252.282	213.691
ANK2	1451.63	1425.04	1323.43	1131.56	1363.74	1210.57	-0.186204	0.00109345	0.00309706	1400.03	1235.29
ANK3	353.235	322.697	303.907	242.961	333.12	306.501	-0.170381	0.0404953	0.0806826	326.613	294.194
ANKAR	80.5704	69.526	73.0529	60.9394	61.1761	58.2141	-0.307906	0.0397763	0.0794309	74.3831	60.1099
ANKDD1A	12.2904	11.0283	13.3902	13.5421	12.5032	14.7289	0.126618	0.670598	0.773968	12.2363	13.5914
ANKDD1B	77.8392	87.7466	77.2903	95.193	105.384	75.0471	0.189446	0.202836	0.315099	80.9587	91.8746
ANKEF1	198.012	186.521	175.598	161.31	232.201	194.281	0.0523689	0.585925	0.705557	186.71	195.931
ANKFY1	1593.2	1461.48	1456.82	5006.99	5391.54	5540.16	1.82087	2.35796e-163	2.09704e-161	1503.83	5312.9
ANKH	403.762	423.869	373.231	276.816	295.61	311.41	-0.441663	4.23565e-07	1.93807e-06	400.287	294.612
ANKHD1	59.6312	54.1823	48.8149	42.2195	74.5724	43.4852	-0.0601152	0.716975	0.808817	54.2095	53.4257
ANKHD1-EIF4EBP3	7.7384	3.83592	3.89841	4.77956	8.03774	2.8055	0.0420478	0.940456	0.963862	5.15758	5.2076
ANKIB1	2881.87	2452.11	2456.17	5592.09	8093.11	6171.4	1.3283	3.34462e-149	2.69605e-147	2596.72	6618.87
ANKK1	0.9104	0.47949	0.508489	0	0.446541	0	-1.81762	0.327342	0.458744	0.632793	0.148847
ANKLE1	18.6632	21.577	18.8141	22.7029	20.0944	23.1454	0.169787	0.5869	0.706355	19.6848	21.9809
ANKLE2	2376.6	2406.56	2334.13	2490.15	2408.2	2282.97	0.0154211	0.743569	0.828936	2372.43	2393.77
ANKMY1	92.4056	120.831	116.613	130.243	68.7673	102.401	-0.155123	0.311461	0.44132	109.95	100.47
ANKMY2	634.093	580.182	593.745	699.011	937.736	677.528	0.337623	5.55077e-07	2.50472e-06	602.674	771.425
ANKRA2	269.478	261.322	248.651	187.598	228.183	188.67	-0.373094	6.66869e-05	0.000229044	259.817	201.483
ANKRD1	77.8392	68.0875	73.2224	55.3633	78.5912	70.8388	-0.129226	0.38253	0.515786	73.0497	68.2645
ANKRD10	942.264	902.879	840.193	991.361	949.793	948.259	0.108941	0.0738652	0.135913	895.112	963.138
ANKRD11	1070.17	1114.81	1154.44	1345.05	999.359	1438.52	0.170409	0.0647016	0.121363	1113.14	1260.98
ANKRD12	1115.24	830.476	863.244	866.296	1483.86	1205.66	0.303838	0.00191147	0.00516534	936.32	1185.27
ANKRD13A	1364.23	1168.04	1195.46	1321.15	1580.31	1317.88	0.173551	0.0023982	0.00635373	1242.58	1406.45
ANKRD13B	168.424	221.045	209.158	214.284	104.937	206.204	-0.23359	0.0315149	0.0647214	199.542	175.142
ANKRD13C	1153.93	1152.21	1176.47	816.907	1038.21	865.496	-0.371323	2.88429e-07	1.3474e-06	1160.87	906.871
ANKRD13D	273.575	381.194	425.775	702.596	200.05	448.178	0.187913	0.0208085	0.0446911	360.181	450.275
ANKRD16	70.556	71.444	76.2733	55.7616	36.1698	60.3182	-0.550243	0.00152715	0.00421211	72.7577	50.7499
ANKRD17	4002.12	3422.12	3354.67	3341.71	4744.05	4108.65	0.158256	0.0164759	0.0362758	3592.97	4064.81
ANKRD18A	189.818	172.137	182.378	128.252	187.547	203.399	-0.100924	0.423648	0.556668	181.444	173.066
ANKRD18B	40.5128	37.8797	32.8823	23.4995	37.5095	32.9646	-0.267584	0.169116	0.271695	37.0916	31.3245
ANKRD18DP	0.9104	1.91796	1.18647	0	0.446541	0	-2.91241	0.0481992	0.0939436	1.33828	0.148847
ANKRD19P	27.312	22.0565	24.0685	26.2876	24.5598	28.055	0.101501	0.675846	0.777987	24.479	26.3008
ANKRD2	30.9536	32.6053	42.7131	88.0236	29.9183	58.9155	0.620825	0.00343872	0.0088325	35.424	58.9525
ANKRD20A12P	5.0072	1.91796	4.74589	1.99149	3.57233	5.611	-0.121517	0.865829	0.915333	3.89035	3.72494
ANKRD20A19P	0.4552	0	0.508489	1.19489	0	0	-0.361454	0.913526	0.947436	0.321229	0.398297
ANKRD20A4	1.8208	2.39745	1.86446	1.19489	1.33962	2.8055	-0.261363	0.743661	0.828936	2.02757	1.78
ANKRD20A5P	7.7384	5.75388	10.6783	4.77956	5.80503	5.611	-0.638805	0.147145	0.242337	8.05684	5.39853
ANKRD20A8P	4.552	1.43847	2.03395	0.796594	1.33962	0	-1.83466	0.0713925	0.132108	2.67481	0.712073
ANKRD20A9P	7.2832	4.31541	7.45783	7.96594	6.25158	4.20825	-0.106156	0.80456	0.873548	6.35215	6.14192
ANKRD22	0.4552	0.958979	1.18647	0.796594	0.446541	0	-0.984709	0.396465	0.529487	0.866884	0.414378
ANKRD23	36.8712	40.7566	43.5605	51.3803	25.4528	42.7839	-0.0632	0.730499	0.818759	40.3961	39.8723
ANKRD24	7.2832	6.23336	5.08489	5.17786	3.12579	6.31237	-0.362973	0.466212	0.59777	6.20048	4.87201
ANKRD26	590.394	474.695	484.251	315.053	462.617	356.298	-0.473357	1.92636e-07	9.15939e-07	516.447	377.989
ANKRD27	995.977	954.184	899.347	897.363	994.001	923.009	-0.017916	0.733836	0.821673	949.836	938.124
ANKRD28	1684.69	1518.06	1482.92	1181.35	1708.02	1238.63	-0.204953	5.45794e-05	0.000189845	1561.89	1376
ANKRD29	273.12	245.499	254.922	279.605	400.994	299.487	0.314435	5.83029e-05	0.000202129	257.847	326.695
ANKRD30B	1.8208	0.958979	1.69496	2.38978	0.893082	1.40275	0.0402831	0.960354	0.976594	1.49158	1.56187
ANKRD30BL	477.049	1208.79	1277.32	4869.98	622.478	2933.15	1.24401	5.41707e-09	3.00809e-08	987.722	2808.54
ANKRD31	15.0216	15.3437	13.8987	6.37275	10.717	7.71512	-0.856891	0.0105147	0.0243347	14.7547	8.26829
ANKRD32	207.116	184.603	188.48	141.395	217.912	189.371	-0.121399	0.232501	0.350449	193.4	182.893
ANKRD33	9.104	7.67183	5.76287	5.17786	2.67925	6.31237	-0.72732	0.176882	0.281901	7.5129	4.72316
ANKRD33B	1661.02	1697.39	1656.49	1951.66	2031.76	2135.69	0.286548	2.80335e-07	1.31185e-06	1671.63	2039.7
ANKRD34A	19.1184	24.9335	23.0515	26.6859	13.8428	16.833	-0.241164	0.371125	0.503887	22.3678	19.1206
ANKRD34B	304.529	332.286	281.703	103.956	143.786	123.442	-1.32734	3.12599e-31	5.40288e-30	306.173	123.728
ANKRD35	5.0072	6.71285	6.94935	79.2611	62.0692	68.0333	3.49384	4.28017e-18	4.53717e-17	6.22313	69.7879
ANKRD36	444.275	387.907	376.112	243.758	274.623	286.161	-0.587324	0.000124946	0.000411912	402.765	268.18
ANKRD36B	147.03	122.749	123.902	98.7777	92.8806	88.3732	-0.485538	0.000908223	0.00261506	131.227	93.3438
ANKRD36BP1	767.012	727.865	620.187	646.436	1132.43	831.129	0.263341	0.0309451	0.0637166	705.021	869.998
ANKRD36BP2	32.3192	30.2078	25.9329	20.3131	36.6164	21.7426	-0.194621	0.360153	0.492733	29.4867	26.224
ANKRD36C	198.012	151.519	162.208	111.523	129.943	122.741	-0.496155	0.000156372	0.000509225	170.58	121.402
ANKRD37	24.1256	25.4129	28.8144	78.4645	33.4906	58.2141	1.05473	1.23582e-07	6.01648e-07	26.1176	56.7231
ANKRD39	58.2656	103.57	106.274	119.091	71	95.387	0.105493	0.628065	0.740075	89.3698	95.1593
ANKRD40	1557.24	1462.92	1496.31	1439.45	1855.38	1533.91	0.0833367	0.0700548	0.129963	1505.49	1609.58
ANKRD42	673.24	675.121	709.85	573.946	570.68	540.058	-0.289036	2.64661e-06	1.09131e-05	686.071	561.561
ANKRD44	288.597	280.501	268.652	348.908	443.862	371.729	0.468795	2.44299e-10	1.54775e-09	279.25	388.166
ANKRD44-IT1	1.8208	2.87694	1.86446	0	1.78616	3.50687	-0.553445	0.563633	0.68556	2.1874	1.76435
ANKRD45	15.932	19.1796	18.9836	70.8969	132.176	96.0883	2.39945	2.65923e-28	4.23665e-27	18.0317	99.7205
ANKRD46	284.955	281.46	291.703	203.928	327.315	208.308	-0.255493	0.0117159	0.0267778	286.039	246.517
ANKRD49	180.259	164.465	170.513	165.293	240.686	171.135	0.137171	0.201438	0.313361	171.746	192.371
ANKRD50	1689.7	1388.12	1376.99	1131.16	1840.64	1504.45	-0.0246124	0.759519	0.839852	1484.94	1492.08
ANKRD52	1671.95	2160.1	1880.56	2347.56	2001.84	2694.68	0.309033	0.00177679	0.00483587	1904.2	2348.03
ANKRD53	2.7312	8.15132	5.08489	12.7455	8.03774	13.3261	1.11216	0.0130756	0.0294764	5.32247	11.3698
ANKRD54	310.901	370.645	370.01	384.357	214.786	308.605	-0.237654	0.0016692	0.00456535	350.519	302.583
ANKRD55	18.208	18.2206	11.3562	11.9489	12.0566	14.7289	-0.282141	0.419088	0.552124	15.9283	12.9115
ANKRD6	231.697	219.606	217.633	125.862	133.069	132.56	-0.775356	2.0198e-14	1.71729e-13	222.979	130.497
ANKRD61	15.932	19.1796	18.6446	19.5166	10.717	16.1316	-0.246398	0.378506	0.511634	17.9187	15.4551
ANKRD62P1-PARP4P3	1.8208	2.87694	3.38992	0.398297	2.23271	1.40275	-1.39009	0.0780003	0.142402	2.69589	1.34458
ANKRD65	0.4552	2.39745	3.38992	0.398297	1.78616	1.40275	-0.98895	0.346936	0.479377	2.08086	1.19574
ANKRD7	25.4912	31.1668	16.4411	11.9489	11.6101	11.222	-1.0352	0.00174999	0.00476705	24.3664	11.5937
ANKRD9	86.9432	100.693	101.528	152.548	50.4591	75.7485	-0.15423	0.337202	0.469298	96.3881	92.9185
ANKS1A	1171.68	1256.26	1205.46	1648.95	1337.84	1664.36	0.3571	5.68593e-09	3.14753e-08	1211.13	1550.38
ANKS1B	57.3552	46.5105	51.1879	35.4484	47.3334	45.5894	-0.294851	0.145052	0.2396	51.6845	42.7904
ANKS3	233.517	316.463	310.348	379.577	153.164	242.676	-0.202491	0.0247299	0.0522076	286.776	258.472
ANKS4B	5.4624	7.19234	5.25438	0.796594	3.12579	1.40275	-1.89176	0.00818297	0.0194321	5.96971	1.77504
ANKS6	1417.04	1411.62	1451.74	1592.79	1273.54	1458.16	0.0147423	0.762151	0.84193	1426.8	1441.49
ANKZF1	704.649	746.086	693.24	887.804	591.667	782.033	0.0693667	0.339473	0.471627	714.658	753.835
ANLN	1154.84	1016.04	1069.52	749.993	1148.95	869.003	-0.260361	3.2181e-06	1.31465e-05	1080.13	922.649
ANO10	1433.42	1449.5	1456.65	1059.47	1288.72	1100.46	-0.340013	6.52172e-10	3.98134e-09	1446.52	1149.55
ANO2	2.7312	3.35643	2.71194	2.78808	3.57233	4.20825	0.232977	0.756892	0.838035	2.93319	3.52289
ANO3	0.4552	0.47949	1.35597	2.38978	5.80503	0.701375	1.69526	0.0770948	0.140968	0.763553	2.9654
ANO4	12.2904	13.4257	15.2547	15.5336	30.3648	14.0275	0.452105	0.120318	0.204797	13.6569	19.9753
ANO5	291.328	266.596	240.515	753.976	1111.44	819.907	1.732	7.36064e-80	3.17614e-78	266.146	895.108
ANO6	4391.31	4069.91	3734.85	3418.58	4935.62	3718.69	-0.0367752	0.458337	0.59031	4065.36	4024.3
ANO7	45.52	67.1285	59.4932	101.964	61.6227	99.5952	0.59786	9.15471e-06	3.54782e-05	57.3806	87.7273
ANO8	152.947	206.181	213.735	320.629	103.598	235.662	0.102057	0.362371	0.494909	190.954	219.963
ANO9	117.442	141.449	159.157	252.52	71	168.33	0.0931633	0.389113	0.522512	139.349	163.95
ANOS1	129.277	127.065	115.427	58.948	94.2202	86.9705	-0.666507	3.93144e-07	1.80804e-06	123.923	80.0462
ANP32A	2200.44	1820.14	1874.46	1455.38	1823.67	1632.1	-0.272597	0.000100725	0.000336811	1965.01	1637.05
ANP32A-IT1	13.2008	19.1796	17.2886	17.5251	19.2013	18.2357	0.131233	0.598	0.715777	16.5563	18.3207
ANP32AP1	1.8208	2.87694	1.69496	3.58467	1.78616	0.701375	-0.0234023	0.973493	0.984424	2.1309	2.02407
ANP32B	619.982	478.531	460.013	417.017	1051.16	1076.61	0.625884	0.00442421	0.0111225	519.509	848.262
ANP32E	1532.2	1226.05	1281.9	879.44	1392.76	1108.87	-0.289989	0.00145111	0.00401935	1346.72	1127.03
ANPEP	6067.81	8685.95	7844.96	13398.3	9795.77	14149.5	0.741036	5.69771e-10	3.49293e-09	7532.91	12447.9
ANTXR1	895.378	886.097	793.073	707.774	1139.13	978.418	0.103324	0.204712	0.317259	858.183	941.773
ANTXR2	1260.9	1076.45	1075.28	1022.03	1389.64	1102.56	0.0271154	0.683531	0.784308	1137.55	1171.41
ANXA1	4405.42	3987.92	4144.35	3948.32	5761.72	4007.65	0.101536	0.141491	0.234904	4179.23	4572.56
ANXA10	2.276	4.7949	1.86446	13.9404	11.6101	14.0275	2.26188	9.62296e-07	4.22353e-06	2.97845	13.1927
ANXA11	3492.29	3950.51	3872.14	5179.06	3811.68	4786.88	0.283684	2.02399e-08	1.05942e-07	3771.65	4592.54
ANXA13	5.4624	11.5078	6.77985	2.38978	3.57233	5.611	-1.06096	0.0601348	0.113902	7.91667	3.8577
ANXA2	26193.1	23195.8	24018.6	22410.6	25644.9	21686.5	-0.0778687	0.344889	0.477243	24469.2	23247.3
ANXA2P1	1.8208	1.91796	3.38992	2.38978	2.23271	0.701375	-0.445068	0.528612	0.654793	2.37623	1.77462
ANXA2P2	96.0472	123.229	173.395	138.209	246.937	174.642	0.437371	0.202967	0.3152	130.89	186.596
ANXA2P3	3.6416	3.35643	4.06791	1.99149	2.67925	2.10412	-0.673867	0.336673	0.468823	3.68865	2.25829
ANXA2R	25.4912	21.577	27.2889	60.5412	36.1698	54.0058	0.978353	3.36836e-06	1.37367e-05	24.7857	50.2389
ANXA3	1184.43	1059.19	1102.91	1399.62	1849.57	1407.66	0.460399	2.28466e-16	2.2092e-15	1115.51	1552.28
ANXA4	8702.51	8867.68	9016.35	11585.3	13224.3	12277.6	0.474657	2.0421e-14	1.73391e-13	8862.18	12362.4
ANXA5	10619.8	9810.36	10120.3	8260.68	10614.3	8638.83	-0.165539	0.00141829	0.00393592	10183.5	9171.27
ANXA6	4212.42	4229.58	4130.62	4258.59	3955.46	3919.28	-0.0482536	0.40584	0.539005	4190.87	4044.45
ANXA7	4513.76	4205.6	4217.24	4360.16	5116.92	4139.51	0.0664303	0.237935	0.356554	4312.2	4538.86
ANXA9	95.1368	88.2261	103.223	70.8969	89.3082	78.554	-0.288395	0.0407516	0.0811136	95.5287	79.5864
AOAH	0.4552	1.43847	0.847481	1.59319	0	0	-0.880898	0.525321	0.651968	0.913717	0.531063
AOC1	4.0968	8.63081	5.42388	10.754	5.80503	7.71512	0.454286	0.33296	0.464768	6.0505	8.09139
AOC2	25.9464	22.536	24.7465	21.9063	14.7359	27.3536	-0.233659	0.339362	0.471508	24.4096	21.3319
AOC3	0.9104	0.958979	0.847481	1.19489	1.78616	1.40275	0.737546	0.487437	0.617875	0.90562	1.46127
AOX1	928.152	808.899	800.192	560.802	746.617	575.127	-0.44166	2.69415e-12	1.99046e-11	845.748	627.515
AP1AR	765.191	708.686	763.242	473.575	691.246	523.927	-0.434963	3.66279e-10	2.28463e-09	745.706	562.916
AP1B1	1701.54	2246.89	2229.72	3197.93	1676.76	2607.01	0.25792	0.00129046	0.00360442	2059.38	2493.9
AP1G1	3578.78	3185.73	3045.85	2794.05	3998.78	3420.6	0.0373774	0.516965	0.645159	3270.12	3404.48
AP1G2	852.589	940.759	980.027	1486.84	855.126	1358.56	0.390794	8.18506e-11	5.39303e-10	924.458	1233.51
AP1M1	1099.31	1304.21	1266.98	2230.46	1075.72	1762.55	0.425418	3.20231e-15	2.86814e-14	1223.5	1689.58
AP1M2	206.661	213.852	198.819	119.489	87.5221	82.0608	-1.08468	1.51382e-18	1.63771e-17	206.444	96.3573
AP1S1	2254.6	2351.42	2316.17	2632.35	1996.93	2103.42	-0.0404872	0.51766	0.645676	2307.4	2244.23
AP1S2	469.311	460.31	458.996	257.698	404.566	265.12	-0.615467	1.07342e-11	7.58443e-11	462.872	309.128
AP1S3	904.937	935.005	912.568	491.897	695.265	567.412	-0.67476	3.87805e-14	3.22201e-13	917.503	584.858
AP2A1	1056.52	1556.42	1442.75	2409.7	976.139	1818.66	0.303728	2.58246e-06	1.06648e-05	1351.9	1734.83
AP2A2	1465.74	1839.8	1810.22	2512.86	1518.24	2155.32	0.26177	2.16262e-05	7.94387e-05	1705.25	2062.14
AP2B1	7758.42	5762.03	5889.66	6954.27	9796.67	8878	0.388994	1.07447e-05	4.11519e-05	6470.04	8542.98
AP2M1	11876.2	11141.9	11504.7	14641.4	10894.3	12478.2	0.13477	0.0421042	0.0834201	11507.6	12671.3
AP2S1	1300.51	1431.28	1369.53	2332.83	1307.47	1573.88	0.323703	4.52375e-05	0.000159281	1367.1	1738.06
AP3B1	2007.89	1738.63	1806.49	1612.31	2451.51	1938.6	0.0837138	0.113005	0.194659	1851	2000.81
AP3B2	2.7312	2.87694	3.72892	0.796594	4.46541	3.50687	-0.32254	0.684012	0.784716	3.11235	2.92296
AP3D1	3120.85	4062.24	3877.4	5754.99	3350.4	5068.13	0.344893	3.25763e-08	1.67779e-07	3686.83	4724.51
AP3M1	1804.87	1591.43	1584.45	1354.61	1955.4	1566.87	-0.0525304	0.26999	0.394678	1660.25	1625.63
AP3M2	747.893	644.914	629.34	478.355	640.34	543.565	-0.296975	1.18876e-05	4.52545e-05	674.049	554.087
AP3S1	824.367	751.84	785.446	1046.33	1522.26	1155.16	0.629425	1.83001e-26	2.76663e-25	787.217	1241.25
AP3S2	8.6488	6.71285	4.74589	8.76254	4.01887	7.01375	-0.0265161	0.955628	0.973512	6.70251	6.59838
AP4B1	239.435	244.06	231.023	162.903	179.51	163.42	-0.503049	1.11955e-07	5.47716e-07	238.173	168.611
AP4B1-AS1	7.7384	9.58979	10.6783	4.38127	4.46541	0.701375	-1.5308	0.00378981	0.00966093	9.33548	3.18268
AP4E1	802.972	754.717	762.055	746.409	1132.43	820.608	0.187	0.00667599	0.0161738	773.248	899.815
AP4M1	312.267	364.892	375.604	363.645	187.994	244.78	-0.430667	2.17732e-06	9.09802e-06	350.921	265.473
AP4S1	161.141	148.162	156.276	176.844	179.063	143.08	0.101664	0.330508	0.462143	155.193	166.329
AP5B1	445.641	508.259	501.031	1158.25	674.277	931.426	0.910365	5.51157e-57	1.743e-55	484.977	921.317
AP5M1	1479.4	1424.08	1395.46	1106.47	1590.13	1204.96	-0.164726	0.000741027	0.00216391	1432.98	1300.52
AP5S1	254.457	338.52	310.856	475.168	244.258	299.487	0.15378	0.212296	0.326502	301.277	339.638
AP5Z1	218.041	269.953	337.467	912.499	178.17	510.601	0.718168	1.40269e-14	1.20341e-13	275.153	533.756
APAF1	923.145	806.981	782.056	655.995	904.692	719.61	-0.154581	0.00754749	0.0180612	837.394	760.099
APBA1	36.8712	39.7976	35.9332	237.783	279.535	291.772	2.84567	5.56937e-101	3.04036e-99	37.534	269.697
APBA2	182.08	202.345	222.888	200.742	80.8239	160.615	-0.532123	6.94171e-07	3.09259e-06	202.437	147.393
APBA3	96.9576	160.15	170.174	305.494	56.7107	164.122	0.0521398	0.647141	0.755271	142.427	175.442
APBB1	466.125	602.718	629.34	681.885	340.711	497.275	-0.190138	0.0426723	0.0843779	566.061	506.623
APBB1IP	443.82	542.782	452.894	319.434	607.743	535.85	-0.0280059	0.847388	0.903278	479.832	487.676
APBB2	1134.81	1106.18	1074.78	1897.49	2473.39	2139.89	0.960153	7.12946e-59	2.3245e-57	1105.26	2170.26
APBB3	172.066	170.219	183.395	183.217	104.491	164.122	-0.241898	0.0421729	0.0835213	175.226	150.61
APC	1554.96	1426.48	1303.93	1072.61	1766.52	1405.55	-0.0495107	0.406196	0.539326	1428.46	1414.9
APC2	17.7528	23.495	37.4587	36.245	12.5032	32.2632	-0.0866619	0.741074	0.827075	26.2355	27.0038
APCDD1	0.4552	0.47949	0.508489	0	0.893082	3.50687	1.33535	0.433607	0.566432	0.481059	1.46665
APCDD1L	252.181	335.643	316.28	349.705	280.428	312.112	0.0676221	0.480943	0.611525	301.368	314.081
APCDD1L-AS1	72.832	71.444	60.8491	120.286	83.5032	98.1924	0.567267	0.000421111	0.00128601	68.375	100.66
APEH	3645.69	4126.01	4000.45	3824.05	2571.63	3208.09	-0.298238	8.85376e-08	4.37903e-07	3924.05	3201.26
APEX1	3156.36	3234.16	3274.16	2749.84	2921.72	3006.79	-0.157903	0.00126414	0.00353716	3221.56	2892.78
APEX2	438.813	470.859	473.742	634.487	487.623	544.267	0.272406	0.00138034	0.00383906	461.138	555.459
APH1A	3070.78	3266.28	3081.27	4959.59	4065.76	4189.31	0.492214	8.64353e-14	7.05144e-13	3139.44	4404.89
APH1B	323.192	291.53	288.991	204.725	246.491	222.336	-0.435117	1.38264e-07	6.68828e-07	301.238	224.517
API5	2384.79	2070.92	2148.36	1731	2628.34	2059.94	-0.0704238	0.107271	0.18639	2201.36	2139.76
APIP	164.327	166.383	166.954	117.896	170.132	144.483	-0.232974	0.0245411	0.0518495	165.888	144.17
APITD1	31.4088	32.1258	30.8483	28.2791	38.8491	21.7426	-0.103832	0.644909	0.753316	31.461	29.6236
APLF	224.869	225.84	221.193	154.539	258.547	181.656	-0.220189	0.0238476	0.0505138	223.967	198.248
APLN	2.276	5.27439	2.71194	6.37275	6.69812	5.611	0.959793	0.0334814	0.068316	3.42077	6.22729
APLP1	12.2904	19.1796	14.0682	27.0842	15.1824	26.6522	0.586744	0.0881478	0.158079	15.1794	22.9729
APLP2	26037	25393.8	23788.8	27549	31087.3	28349.6	0.206714	1.81375e-05	6.72759e-05	25073.2	28995.3
APMAP	3332.52	3153.12	3153.14	3176.82	3040.95	2906.5	-0.0777714	0.156942	0.255891	3212.93	3041.42
APOA1	5.9176	8.63081	9.83078	12.7455	7.14466	4.20825	0.0152085	0.976004	0.985578	8.1264	8.0328
APOA1-AS	3.1864	0.958979	1.69496	0.398297	1.33962	2.8055	-0.590128	0.53107	0.657219	1.94678	1.51447
APOA1BP	1168.04	1157.49	1129.18	1040.35	915.856	933.53	-0.252665	0.000392595	0.00120456	1151.57	963.246
APOBEC2	6.3728	8.63081	8.9833	8.36424	11.6101	5.611	0.0655475	0.87387	0.920622	7.99564	8.52844
APOBEC3B	27.312	34.5233	32.3738	63.7275	71	65.9292	1.08445	1.73986e-08	9.17543e-08	31.403	66.8856
APOBEC3C	314.998	349.068	316.449	847.178	708.214	904.072	1.33108	2.02106e-48	5.33961e-47	326.839	819.821
APOBEC3D	6.828	11.5078	7.79683	93.9981	66.5346	74.3457	3.21382	1.91667e-36	3.83394e-35	8.71086	78.2928
APOBEC3F	85.5776	88.2261	105.427	785.043	737.239	901.968	3.09816	1.93707e-200	2.09679e-198	93.0768	808.084
APOBEC3G	84.212	66.1696	60.1712	1401.61	1501.27	1389.42	4.37548	0	0	70.1842	1430.77
APOBEC3H	3.6416	3.35643	1.86446	3.98297	3.12579	4.20825	0.399569	0.564085	0.685977	2.95416	3.77234
APOBEC4	3.1864	2.39745	1.35597	0.398297	0.446541	0.701375	-2.12971	0.0326196	0.0667366	2.31327	0.515404
APOC1	10.9248	10.5488	8.13582	10.3557	12.0566	16.1316	0.383855	0.305821	0.43491	9.8698	12.848
APOE	22.76	47.4695	46.9505	83.6424	21.8805	49.0962	0.270343	0.181918	0.288327	39.06	51.5397
APOF	0.4552	1.91796	0.508489	0.796594	0.893082	0.701375	-0.0989171	0.941186	0.964172	0.960549	0.797017
APOL1	599.498	529.836	486.963	6609.74	7556.82	6959.74	3.71101	0	0	538.766	7042.1
APOL2	1620.97	1536.28	1520.21	10386.4	9552.85	10016.3	2.68013	0	0	1559.15	9985.19
APOL3	64.1832	56.1003	67.29	1020.44	1038.65	885.135	3.94865	0	0	62.5245	981.409
APOL4	0.9104	0	0.338992	247.342	276.856	283.355	9.40922	1.28121e-37	2.65826e-36	0.416464	269.184
APOL6	1318.71	1167.08	1171.73	11246.7	15222.1	12706.8	3.40476	0	0	1219.17	13058.6
APOLD1	55.0792	49.3874	62.5441	38.2365	50.4591	47.6935	-0.335737	0.0721617	0.13329	55.6702	45.463
APOM	36.416	36.4412	32.7128	29.474	23.6667	28.055	-0.37307	0.0940797	0.166899	35.19	27.0652
APOO	184.811	151.039	160.174	105.15	149.145	106.609	-0.474415	4.33974e-05	0.000153144	165.341	120.301
APOOL	384.189	403.251	352.383	299.918	522.007	405.395	0.0698123	0.444044	0.576765	379.941	409.106
APOPT1	457.931	453.597	486.793	385.95	337.139	381.548	-0.343937	6.7475e-05	0.00023147	466.107	368.212
APP	34199.6	29509.7	29783.5	36215.6	43265.4	40909.1	0.359594	1.70923e-09	1.00272e-08	31164.3	40130
APPBP2	2070.25	1940.49	1905.48	1737.77	2658.26	1893.01	0.056632	0.251273	0.372562	1972.07	2096.35
APPL1	2393.9	2278.53	2291.08	1606.73	2369.35	1761.85	-0.307291	1.37925e-09	8.17239e-09	2321.17	1912.64
APPL2	1194.44	1139.27	1116.64	695.427	826.101	713.298	-0.6333	7.12901e-36	1.40379e-34	1150.12	744.942
APRT	1007.36	1360.79	1398.17	1916.21	729.202	1311.57	0.00020708	0.99736	0.998837	1255.44	1318.99
APTR	52.8032	54.1823	50.0014	56.5582	50.4591	58.2141	0.0770419	0.664337	0.769838	52.329	55.0771
APTX	929.063	802.666	822.057	662.368	803.328	679.632	-0.259362	3.51784e-06	1.4294e-05	851.262	715.109
AQP1	40440.9	45139.2	44934.5	112067	88882.7	99062.2	1.20465	6.99095e-78	2.92339e-76	43504.8	100004
AQP11	28.2224	23.9745	28.8144	28.2791	22.7736	32.2632	0.015226	0.951073	0.970856	27.0037	27.772
AQP3	48.7064	43.6336	42.7131	47.7956	28.5786	34.3674	-0.288921	0.183537	0.290381	45.0177	36.9139
AQP4	62.8176	63.7721	66.951	37.8382	55.8176	46.2907	-0.506301	0.00477212	0.0119259	64.5136	46.6489
AQP4-AS1	4.0968	3.83592	3.72892	1.19489	2.67925	2.10412	-0.973112	0.16991	0.272694	3.88721	1.99275
AQP5	0.9104	2.39745	1.52547	1.99149	0.446541	2.10412	-0.267056	0.797513	0.868535	1.6111	1.51405
AQP6	1.3656	0.958979	1.35597	0.796594	0.893082	0.701375	-0.610121	0.552971	0.676397	1.22685	0.797017
AQP7	1.3656	1.91796	1.35597	2.78808	0.893082	0	-0.212751	0.81983	0.884147	1.54651	1.22705
AQP7P1	22.3048	17.2616	18.8141	18.3217	9.37736	13.3261	-0.520584	0.0645544	0.121099	19.4602	13.675
AQP7P3	8.6488	12.9462	12.3732	13.1438	11.6101	9.11787	-0.0340689	0.932797	0.959056	11.3227	11.2906
AQP9	3.6416	2.87694	2.54244	3.58467	4.46541	4.90962	0.511953	0.221945	0.337966	3.02033	4.3199
AQR	1674.68	1456.21	1460.55	1054.29	1504.84	1193.04	-0.31315	6.92382e-12	4.96999e-11	1530.48	1250.72
AR	110.158	108.844	98.1383	73.2867	104.044	99.5952	-0.220688	0.0921004	0.164018	105.714	92.3086
ARAF	673.24	900.961	865.617	1463.74	839.051	1216.18	0.517256	1.93279e-12	1.44088e-11	813.273	1172.99
ARAP1	1122.52	1358.39	1287.66	2059.59	844.856	1540.92	0.172227	0.00985855	0.0229677	1256.19	1481.79
ARAP2	799.331	698.616	684.426	1400.01	2181.8	1617.37	1.22198	2.06953e-109	1.18797e-107	727.458	1733.06
ARAP3	202.109	288.653	266.618	203.928	137.088	182.357	-0.536895	4.42241e-07	2.01621e-06	252.46	174.458
ARC	0	1.43847	0.847481	2.38978	0	0.701375	-0.180752	0.906842	0.943449	0.761983	1.03039
ARCN1	4988.08	4764.21	4521.65	3365.61	4982.06	3792.33	-0.258467	3.72834e-07	1.71923e-06	4757.98	4046.67
AREG	0	0	1.35597	6.77105	2.23271	3.50687	2.67959	0.00503195	0.0125076	0.45199	4.17021
AREL1	2587.36	2423.82	2272.78	2133.28	2597.08	2173.56	-0.0828361	0.106547	0.185336	2427.98	2301.31
ARF1	5684.08	6616.48	6607.47	9212.61	5209.8	7579.05	0.19806	7.09208e-07	3.15587e-06	6302.68	7333.82
ARF3	4988.08	5115.67	4695.22	6462.77	7153.59	6813.85	0.463656	1.45215e-13	1.16461e-12	4932.99	6810.07
ARF4	4483.26	4425.69	4438.6	3337.73	4401.56	3590.34	-0.253177	7.83695e-08	3.89544e-07	4449.18	3776.54
ARF5	1245.88	1479.7	1376.48	1702.32	836.372	1204.96	-0.167082	0.00908593	0.0213489	1367.36	1247.88
ARF6	3735.82	3464.79	3550.78	4716.63	5433.07	5053.4	0.493229	1.14659e-16	1.13006e-15	3583.8	5067.7
ARFGAP1	1634.17	2161.54	2230.23	3730.85	1062.77	2456.21	0.132552	0.00607997	0.014861	2008.65	2416.61
ARFGAP2	2103.02	2372.51	2389.39	2887.26	2145.63	2348.9	0.104792	0.0672236	0.125472	2288.31	2460.6
ARFGAP3	2490.4	2373.47	2282.94	1760.47	2192.96	1823.57	-0.315836	2.38182e-12	1.76521e-11	2382.27	1925.67
ARFGEF1	3511.41	3027.5	3045.68	2338.4	3541.07	2856.7	-0.159772	0.0021666	0.0057936	3194.86	2912.06
ARFGEF2	3010.24	2785.83	2625.33	2438.77	3072.65	2538.27	-0.0732054	0.137048	0.228884	2807.13	2683.23
ARFGEF3	674.606	671.285	639.848	1045.93	1145.82	1184.62	0.764907	4.28896e-37	8.76437e-36	661.913	1125.46
ARFIP1	1432.97	1322.91	1329.87	1071.82	1521.37	1171.3	-0.143549	0.00669368	0.0162084	1361.92	1254.83
ARFIP2	903.116	931.648	919.517	986.184	805.114	867.6	-0.0475148	0.444607	0.577218	918.094	886.299
ARFRP1	645.473	819.927	842.735	1278.93	424.214	813.595	0.0244633	0.718602	0.810025	769.379	838.914
ARG1	2.276	2.39745	1.52547	1.99149	1.78616	0.701375	-0.298861	0.655175	0.761971	2.0663	1.49301
ARG2	398.755	360.097	374.756	435.737	592.114	487.455	0.397859	6.44405e-10	3.93646e-09	377.869	505.102
ARGFXP2	3.6416	0.958979	3.22043	3.98297	3.57233	4.90962	0.61087	0.319055	0.449892	2.607	4.15497
ARGLU1	962.748	851.574	917.822	862.313	874.328	897.058	-0.055373	0.435924	0.568673	910.714	877.9
ARHGAP1	2403.91	2859.2	2619.39	3205.1	2582.79	3514.59	0.248482	0.0106265	0.0245605	2627.5	3100.83
ARHGAP10	442.454	422.43	423.063	305.494	359.019	310.709	-0.407152	1.85055e-09	1.08261e-08	429.316	325.074
ARHGAP11A	500.72	486.202	487.641	307.485	488.963	357	-0.390833	7.4012e-08	3.68853e-07	491.521	384.483
ARHGAP11B	20.484	18.2206	14.5767	27.8808	35.2768	28.055	0.797901	0.00126733	0.00354488	17.7604	30.4042
ARHGAP12	1352.4	1263.93	1278.68	1140.32	1634.79	1241.43	0.0194211	0.695034	0.793469	1298.34	1338.85
ARHGAP17	424.701	420.512	406.282	645.241	734.56	838.844	0.819041	5.39674e-23	7.15899e-22	417.165	739.548
ARHGAP18	764.736	706.288	726.291	573.149	735.9	586.349	-0.225241	0.000416213	0.0012731	732.438	631.799
ARHGAP19	183.446	165.424	167.801	122.277	166.56	126.949	-0.33224	0.00106899	0.00303279	172.224	138.595
ARHGAP20	9.5592	9.1103	9.83078	30.6689	49.5661	37.1729	1.98862	1.25442e-11	8.81395e-11	9.50009	39.1359
ARHGAP21	1490.32	1433.19	1322.92	1776.8	2486.34	2111.84	0.567859	3.84817e-23	5.14075e-22	1415.48	2124.99
ARHGAP22	1803.05	2165.85	2212.43	2782.5	1306.58	1829.19	-0.102161	0.111914	0.193117	2060.45	1972.76
ARHGAP23	702.828	882.261	840.532	1286.5	686.334	1316.48	0.406194	2.37326e-06	9.86756e-06	808.54	1096.44
ARHGAP24	858.052	701.973	741.716	1225.96	1540.12	1317.18	0.817008	2.87821e-39	6.19567e-38	767.247	1361.09
ARHGAP25	12.7456	17.2616	12.0342	13.1438	5.80503	14.0275	-0.399034	0.352751	0.485341	14.0138	10.9921
ARHGAP26	907.668	745.606	779.344	1753.3	2457.32	2283.68	1.40238	2.65931e-65	9.39839e-64	810.873	2164.77
ARHGAP26-AS1	3.1864	0.958979	3.22043	2.78808	2.23271	5.611	0.428689	0.548697	0.672749	2.45527	3.54393
ARHGAP26-IT1	1.3656	0	2.20345	0	1.33962	2.10412	-0.534146	0.557786	0.68075	1.18968	1.14792
ARHGAP27	664.136	794.035	834.43	1761.27	739.472	1341.73	0.683159	2.16451e-38	4.59153e-37	764.2	1280.82
ARHGAP28	74.1976	68.567	76.2733	70.1003	91.0944	66.6306	0.0282684	0.844765	0.901289	73.0126	75.9418
ARHGAP29	21158.6	19046.8	18543.4	12361.5	20162.7	15823	-0.317424	5.34069e-09	2.96769e-08	19582.9	16115.7
ARHGAP30	17.2976	16.7821	14.2377	15.9319	16.0755	17.5344	0.0474887	0.878054	0.924106	16.1058	16.5139
ARHGAP31	1032.39	1046.25	973.756	1183.74	1340.07	1297.54	0.323455	4.07877e-05	0.000144257	1017.47	1273.78
ARHGAP31-AS1	5.4624	4.7949	3.89841	3.18638	2.67925	4.90962	-0.411591	0.448946	0.581059	4.71857	3.59175
ARHGAP32	244.897	221.045	203.904	174.056	208.088	213.218	-0.17572	0.061274	0.115801	223.282	198.454
ARHGAP33	14.1112	14.3847	19.1531	25.8893	4.01887	15.4302	-0.342023	0.322611	0.453422	15.883	15.1128
ARHGAP35	2813.13	2985.3	2737.53	2767.37	2964.59	2990.66	0.0313697	0.552987	0.676397	2845.32	2907.54
ARHGAP39	61.452	100.693	86.6126	142.989	40.6352	88.3732	0.0134129	0.925084	0.954863	82.9191	90.6657
ARHGAP4	55.5344	84.3902	82.0362	145.378	38.4025	93.9842	0.182016	0.178094	0.283333	73.9869	92.5884
ARHGAP40	241.711	228.717	281.194	280.003	166.56	283.355	-0.0739969	0.525241	0.651922	250.541	243.306
ARHGAP42	464.304	431.541	430.52	611.784	932.378	690.153	0.721823	5.43519e-36	1.07698e-34	442.122	744.772
ARHGAP44	35.5056	28.7694	33.3908	26.2876	18.3082	35.0687	-0.333517	0.209121	0.322667	32.5552	26.5548
ARHGAP5	4165.08	3634.05	3633.15	3057.33	5232.12	4020.28	0.0635359	0.260368	0.383228	3810.76	4103.24
ARHGAP5-AS1	77.384	67.608	69.324	53.3718	37.5095	46.2907	-0.643878	0.000174737	0.000564855	71.4387	45.724
ARHGAP6	247.173	268.994	256.787	302.307	267.032	263.717	0.115208	0.196086	0.306701	257.651	277.685
ARHGAP8	2.276	1.91796	2.71194	4.38127	3.57233	4.20825	0.769629	0.255936	0.377909	2.30197	4.05395
ARHGDIA	1270.92	2367.24	2163.28	3518.16	1302.11	3175.82	0.41567	0.000650899	0.00191697	1933.81	2665.37
ARHGDIB	54.1688	48.9079	48.3064	22.3046	24.5598	24.5481	-1.08813	1.7989e-07	8.59002e-07	50.461	23.8042
ARHGEF1	561.261	863.561	865.448	1663.69	470.208	1226.7	0.427643	1.26461e-06	5.47304e-06	763.423	1120.2
ARHGEF10	893.557	868.356	852.227	722.909	626.051	667.709	-0.370581	1.59885e-11	1.11309e-10	871.38	672.223
ARHGEF10L	487.974	677.998	757.479	875.855	274.176	605.988	-0.242581	0.00121732	0.00341524	641.15	585.34
ARHGEF11	946.816	1045.77	980.366	1287.69	1130.64	1369.08	0.352647	6.90308e-07	3.07755e-06	990.983	1262.47
ARHGEF12	10090	9347.65	8856.01	8464.21	12115.6	9479.08	0.0660899	0.100631	0.176521	9431.21	10019.6
ARHGEF16	111.524	181.727	186.954	223.046	55.8176	160.615	-0.288373	0.0269376	0.0563968	160.068	146.493
ARHGEF17	743.796	880.343	906.296	1254.24	617.12	1142.54	0.210428	0.00641236	0.015591	843.479	1004.63
ARHGEF18	723.312	941.718	875.109	1611.11	823.422	1279.31	0.519555	6.69811e-15	5.88508e-14	846.713	1237.95
ARHGEF19	79.2048	95.4184	103.393	292.35	125.478	235.662	1.16912	1.26022e-21	1.57573e-20	92.672	217.83
ARHGEF2	1183.06	1284.07	1325.8	1808.27	1252.99	1605.45	0.293362	1.87835e-08	9.8615e-08	1264.31	1555.57
ARHGEF25	20.0288	20.6181	19.6616	12.7455	7.5912	15.4302	-0.79934	0.016587	0.0364721	20.1028	11.9223
ARHGEF26	31.864	41.2361	37.9672	26.6859	36.1698	39.9784	-0.144893	0.459599	0.591455	37.0224	34.278
ARHGEF28	3604.27	3294.09	3182.8	3232.18	4002.79	3478.12	0.0790558	0.102548	0.179303	3360.39	3571.03
ARHGEF3	602.229	551.413	537.981	298.723	372.415	351.389	-0.738564	9.35113e-22	1.17857e-20	563.874	340.842
ARHGEF3-AS1	0.9104	0	0.338992	0	0	0	-2.14004	0.16085	0.261139	0.416464	0
ARHGEF33	9.104	11.9872	11.0173	10.754	10.2704	9.11787	-0.083597	0.808047	0.876278	10.7028	10.0474
ARHGEF34P	29.588	26.3719	26.7804	37.4399	59.8365	48.3949	0.790792	0.000219555	0.000700056	27.5801	48.5571
ARHGEF37	414.687	447.364	441.199	429.763	371.076	432.047	-0.0810402	0.315971	0.446475	434.416	410.962
ARHGEF38	55.9896	54.1823	64.9171	74.0833	92.434	82.0608	0.467095	0.00437056	0.0109949	58.363	82.8594
ARHGEF39	63.728	65.6901	64.4086	60.9394	49.5661	68.7347	-0.127364	0.429805	0.563007	64.6089	59.7467
ARHGEF4	11.8352	10.0693	14.0682	9.16083	3.12579	7.71512	-0.970829	0.010944	0.0252143	11.9909	6.66725
ARHGEF40	620.437	752.319	743.919	1892.71	977.479	1453.95	1.00199	4.33394e-43	1.01985e-41	705.558	1441.38
ARHGEF5	156.134	195.152	169.835	257.698	279.981	287.564	0.660559	3.10885e-09	1.77489e-08	173.707	275.081
ARHGEF6	54.1688	39.7976	38.8146	62.5326	80.3774	70.8388	0.69105	1.01003e-05	3.88963e-05	44.2603	71.2496
ARHGEF7	967.3	830.476	869.855	1122.4	1096.71	1121.5	0.32476	1.85287e-06	7.82935e-06	889.21	1113.53
ARHGEF9	410.59	399.415	400.181	365.238	418.856	375.937	-0.0645303	0.430904	0.56404	403.395	386.677
ARHGEF9-IT1	0.4552	1.43847	0.508489	0.796594	0	0	-1.51372	0.388758	0.522167	0.800719	0.265531
ARID1A	574.917	682.793	657.815	1063.05	1065	1533.91	0.937378	1.82493e-12	1.36298e-11	638.508	1220.65
ARID1B	879.901	1039.53	924.771	1324.34	1249.42	1555.65	0.542463	2.70788e-07	1.27032e-06	948.069	1376.47
ARID2	995.067	867.876	824.938	634.089	907.818	747.665	-0.249768	0.000367765	0.00113296	895.96	763.191
ARID3A	40.5128	49.8669	56.6117	76.0747	30.8113	57.5127	0.0784341	0.611147	0.726465	48.9971	54.7996
ARID3B	51.4376	76.2388	61.0186	56.1599	39.2956	55.4086	-0.321663	0.0742085	0.136465	62.8984	50.288
ARID3C	0	0.47949	1.52547	1.19489	2.23271	0.701375	1.01125	0.398359	0.531298	0.668319	1.37632
ARID4A	597.677	418.594	453.741	283.986	459.937	405.395	-0.388417	0.000172872	0.000559202	490.004	383.106
ARID4B	1381.53	1132.07	1208.85	1236.31	1875.03	1492.53	0.277463	2.4793e-06	1.02701e-05	1240.82	1534.62
ARID5A	64.1832	85.3492	94.9179	401.483	131.283	309.306	1.6712	1.81377e-51	5.05267e-50	81.4834	280.691
ARID5B	2529.09	2222.43	2122.43	1541.41	2126.43	1967.36	-0.304086	2.34424e-06	9.75978e-06	2291.32	1878.4
ARIH1	1978.75	1928.03	1893.78	1533.05	2445.26	1897.22	-0.0170369	0.763161	0.842604	1933.52	1958.51
ARIH2	2024.27	1872.89	1797.17	1833.76	1930.84	1633.5	-0.0757853	0.225338	0.342006	1898.11	1799.37
ARIH2OS	11.8352	12.4667	7.96632	21.1097	12.5032	13.3261	0.580856	0.0986576	0.17359	10.7561	15.6463
ARL1	2720.73	2441.56	2549.73	1772.02	2711.4	2050.82	-0.27175	1.51592e-08	8.05274e-08	2570.67	2178.08
ARL10	137.015	137.134	126.275	140.997	129.497	143.782	0.0541153	0.606219	0.722602	133.475	138.092
ARL13A	1.3656	3.35643	2.71194	0.796594	0.893082	1.40275	-1.32032	0.205827	0.31857	2.47799	1.03081
ARL13B	460.207	427.225	433.063	336.959	448.327	401.186	-0.174643	0.0108161	0.024953	440.165	395.491
ARL14	4.552	3.35643	4.74589	16.3302	16.0755	13.3261	1.83064	2.67427e-05	9.6973e-05	4.21811	15.2439
ARL14EP	597.222	527.439	530.015	357.671	515.755	373.131	-0.428917	2.77616e-08	1.43489e-07	551.558	415.519
ARL14EPL	2.276	2.87694	3.05093	25.491	43.3145	35.7701	3.58999	1.74912e-16	1.70791e-15	2.73462	34.8585
ARL15	149.306	111.242	109.325	85.2356	180.849	139.574	0.0701334	0.645331	0.753622	123.291	135.219
ARL16	230.331	234.47	237.973	231.012	169.239	202.697	-0.226872	0.00812784	0.0193133	234.258	200.983
ARL17A	20.484	20.6181	20.848	17.1268	14.7359	18.2357	-0.333877	0.191076	0.300303	20.65	16.6995
ARL2	390.561	487.161	507.641	1071.42	293.824	637.55	0.384313	2.85513e-06	1.17219e-05	461.788	667.598
ARL2-SNX15	0.4552	0	0.338992	0	1.33962	0	-0.264699	0.883942	0.928239	0.264731	0.446541
ARL2BP	1846.29	1800.96	1771.24	1229.54	1591.47	1274.4	-0.418505	3.86484e-09	2.18738e-08	1806.16	1365.14
ARL3	562.172	476.613	473.742	352.095	464.849	376.638	-0.353263	4.87366e-07	2.21236e-06	504.175	397.861
ARL4A	183.446	176.452	187.293	124.269	180.403	133.261	-0.34688	0.0011785	0.00331715	182.397	145.977
ARL4C	14481.7	14674.8	14832.6	12089.9	11368.5	11177.1	-0.344523	2.09953e-18	2.2559e-17	14663	11545.2
ARL4D	436.081	432.979	421.368	638.47	444.755	551.982	0.337397	2.86263e-05	0.000103348	430.143	545.069
ARL5A	1125.25	1086.52	1120.71	782.255	1255.23	883.732	-0.232207	0.0114732	0.0262897	1110.83	973.738
ARL5B	558.985	507.3	518.997	1006.1	1683.46	1230.21	1.25966	3.0224e-84	1.39303e-82	528.428	1306.59
ARL6	153.402	139.052	137.292	94.7947	112.082	82.0608	-0.567294	3.95687e-07	1.81885e-06	143.249	96.3125
ARL6IP1	6082.38	5692.98	5804.4	5116.13	6604.79	5151.6	-0.0752394	0.272244	0.397313	5859.92	5624.17
ARL6IP4	1429.33	1625.95	1663.61	2199.4	995.787	1578.09	-0.033724	0.620321	0.733596	1572.96	1591.09
ARL6IP5	6182.98	5865.12	6181.87	4840.9	6801.71	5169.83	-0.140417	0.00815402	0.0193707	6076.65	5604.15
ARL6IP6	288.141	297.284	305.432	513.007	602.831	508.497	0.85669	5.82789e-18	6.14003e-17	296.952	541.445
ARL8A	697.366	761.429	719.851	1024.42	595.239	853.573	0.163691	0.025123	0.0529549	726.215	824.411
ARL8B	2342	1963.03	2077.35	2237.23	3236.98	2367.14	0.272816	6.5147e-07	2.91331e-06	2127.46	2613.78
ARL9	4.0968	2.87694	3.05093	29.474	34.3837	42.7839	3.41456	1.28499e-16	1.26253e-15	3.34156	35.5472
ARMC1	1116.15	1024.67	1012.4	713.35	1077.06	795.359	-0.31576	2.2327e-09	1.29538e-08	1051.07	861.922
ARMC10	594.491	526.959	544.591	419.805	594.346	420.825	-0.235948	0.000487918	0.00146802	555.347	478.325
ARMC12	5.4624	4.31541	6.77985	8.36424	0.893082	3.50687	-0.596962	0.304849	0.433723	5.51922	4.25473
ARMC2	64.1832	63.2926	63.3916	44.211	45.5472	52.6031	-0.438742	0.00767509	0.0183433	63.6225	47.4538
ARMC2-AS1	1.3656	1.91796	1.18647	1.19489	0.446541	0	-1.21866	0.229077	0.346211	1.49001	0.547144
ARMC3	24.5808	23.495	18.6446	17.1268	17.4151	18.2357	-0.324931	0.264115	0.387934	22.2401	17.5925
ARMC4	19.5736	21.0975	21.0175	14.737	15.1824	11.9234	-0.554437	0.0593585	0.112679	20.5629	13.9476
ARMC5	120.628	157.752	173.395	352.891	98.2391	228.648	0.44538	1.67662e-05	6.25692e-05	150.592	226.593
ARMC6	475.684	629.57	697.986	1030	379.113	686.646	0.142927	0.128752	0.217008	601.08	698.585
ARMC7	249.449	256.527	253.227	305.892	209.874	266.522	0.0376854	0.6603	0.766342	253.068	260.763
ARMC8	994.611	921.579	939.857	1073.41	1511.99	1106.07	0.348377	4.09565e-09	2.31317e-08	952.016	1230.49
ARMC9	756.542	778.212	741.377	611.784	559.516	576.53	-0.37546	4.45387e-11	2.98337e-10	758.71	582.61
ARMCX1	559.896	586.895	578.152	1223.97	1307.92	1139.03	1.09048	1.21065e-58	3.93367e-57	574.981	1223.64
ARMCX2	1438.43	1490.73	1522.75	1848.5	1787.95	1684.7	0.258378	1.05897e-06	4.62533e-06	1483.97	1773.72
ARMCX3	1905.92	1740.55	1757.68	1348.24	1674.53	1444.13	-0.285962	1.94615e-06	8.20335e-06	1801.38	1488.97
ARMCX4	128.366	112.201	126.105	82.8458	93.3271	138.171	-0.23114	0.252462	0.373975	122.224	104.781
ARMCX5	323.192	289.612	294.415	183.615	231.755	204.801	-0.562532	2.4806e-09	1.43218e-08	302.406	206.724
ARMCX5-GPRASP2	15.4768	11.9872	11.0173	7.16935	6.25158	8.4165	-0.816648	0.0350333	0.0710682	12.8271	7.27914
ARMCX6	193.46	189.878	183.395	226.233	185.315	203.399	0.125307	0.220107	0.335681	188.911	204.982
ARMS2	0.4552	0.958979	1.35597	0.796594	0	0.701375	-1.29247	0.300717	0.428791	0.923383	0.499323
ARMT1	1752.52	1742.47	1735.13	1112.84	1731.24	1189.53	-0.41134	3.76288e-11	2.53576e-10	1743.37	1344.54
ARNT	1440.71	1314.76	1304.1	1143.91	1439.2	1294.74	-0.0774963	0.141584	0.235039	1353.19	1292.62
ARNT2	545.329	604.636	488.827	279.206	324.189	297.383	-0.864424	1.8449e-12	1.37699e-11	546.264	300.259
ARNTL	517.107	508.259	496.285	271.639	358.126	274.939	-0.758456	6.66533e-25	9.4862e-24	507.217	301.568
ARNTL2	1257.72	1159.89	1112.91	1321.15	1896.01	1410.46	0.369592	2.91482e-12	2.1493e-11	1176.84	1542.54
ARNTL2-AS1	2.7312	0.958979	1.01698	1.99149	1.33962	0	-0.300678	0.74057	0.82672	1.56905	1.11037
ARPC1A	2039.29	1982.69	1888.7	1529.06	1349	1472.19	-0.440626	9.06326e-16	8.41183e-15	1970.23	1450.08
ARPC1B	2390.71	3044.76	3132.97	5747.03	1951.83	3410.08	0.278478	2.04877e-05	7.54616e-05	2856.15	3702.98
ARPC2	7311.42	6490.85	6450.35	6309.03	7534.49	6494.73	3.19382e-05	0.999564	1	6750.87	6779.41
ARPC3	2492.67	2314.5	2316.34	2208.16	2727.47	2199.51	-0.00811259	0.898807	0.938129	2374.5	2378.38
ARPC4	2574.15	2800.7	2720.41	3283.16	2496.61	2607.01	0.0499988	0.401069	0.534166	2698.42	2795.59
ARPC5	2853.19	3008.8	3101.61	3701.77	4150.15	3378.52	0.319974	3.77857e-07	1.73943e-06	2987.87	3743.48
ARPC5L	701.463	584.498	591.542	640.462	645.698	634.744	0.0356088	0.665179	0.770247	625.834	640.301
ARPIN	569.91	580.182	541.371	433.347	534.063	472.727	-0.238955	0.00206193	0.00553795	563.821	480.046
ARPP19	6680.97	6198.36	6271.7	4431.85	6782.96	5082.86	-0.264434	2.07663e-09	1.20816e-08	6383.68	5432.56
ARPP21	10.9248	15.3437	11.1868	26.2876	26.3459	28.055	1.14165	1.6609e-05	6.20317e-05	12.4851	26.8962
ARR3	6.3728	2.39745	2.54244	5.57616	5.80503	4.90962	0.599187	0.262493	0.385936	3.7709	5.43027
ARRB1	407.859	424.828	409.333	172.064	138.428	164.823	-1.38576	6.3464e-57	2.00033e-55	414.007	158.438
ARRB2	172.066	175.493	145.258	117.099	91.5409	102.401	-0.65139	1.71517e-06	7.27996e-06	164.272	103.68
ARRDC1	302.253	393.181	416.452	795.001	203.623	455.192	0.228589	0.0028974	0.00754542	370.629	484.605
ARRDC1-AS1	140.202	181.247	172.039	234.199	101.365	189.371	0.0368749	0.728942	0.817566	164.496	174.978
ARRDC2	267.202	247.896	261.533	407.856	280.874	352.791	0.417	2.79534e-06	1.14913e-05	258.877	347.174
ARRDC3	3501.85	3112.37	3107.71	5339.57	7894.4	6049.36	0.96198	1.86198e-80	8.14406e-79	3240.64	6427.78
ARRDC3-AS1	64.6384	43.1541	44.069	132.235	57.6038	87.6718	0.825412	1.12748e-05	4.30864e-05	50.6205	92.5034
ARRDC4	1862.22	1807.68	1729.88	773.891	1223.08	873.913	-0.943936	9.91977e-51	2.72334e-49	1799.93	956.96
ARSA	377.816	565.318	609.847	1642.98	484.944	1200.75	0.988169	6.31316e-18	6.63285e-17	517.661	1109.56
ARSB	1772.09	1730.48	1560.72	1870	2472.05	1912.65	0.292577	1.44627e-06	6.20816e-06	1687.76	2084.9
ARSD	1234.5	1345.93	1235.97	1529.86	1402.59	1346.64	0.169633	0.00278548	0.00727798	1272.13	1426.36
ARSE	390.561	429.143	396.791	493.092	435.378	510.601	0.243757	0.0014123	0.00392104	405.498	479.69
ARSG	77.384	78.6363	74.5783	57.3548	39.7422	54.0058	-0.613355	0.00030215	0.000943093	76.8662	50.3676
ARSI	173.886	198.988	212.209	117.896	57.1573	89.776	-1.13634	0.0091182	0.0214194	195.028	88.2764
ARSJ	1262.27	1228.93	1235.63	884.219	1028.38	852.17	-0.433736	9.49153e-16	8.79638e-15	1242.28	921.591
ARSK	218.041	204.263	204.073	246.546	344.73	267.224	0.435778	1.99222e-07	9.46306e-07	208.792	286.166
ART1	0.4552	0.47949	0.847481	2.38978	0	1.40275	0.606049	0.646756	0.754907	0.594057	1.26418
ART3	0.4552	0.958979	0.169496	5.17786	5.80503	4.20825	3.57605	0.000104675	0.000349159	0.527892	5.06371
ART4	1.3656	1.91796	1.01698	0.796594	1.78616	1.40275	-0.0192808	0.986567	0.991698	1.43351	1.3285
ART5	0.4552	0.47949	2.71194	4.38127	3.12579	1.40275	1.13441	0.274654	0.399998	1.21554	2.96993
ARTN	0.9104	2.87694	2.88144	1.19489	0.893082	1.40275	-0.96002	0.360363	0.492949	2.22292	1.16357
ARV1	315.453	270.432	292.042	224.64	311.686	245.481	-0.189311	0.020122	0.0434037	292.643	260.602
ARVCF	155.223	283.378	306.788	305.494	52.2453	173.941	-0.748593	1.31738e-08	7.04353e-08	248.463	177.227
ASAH1	3928.37	3578.43	3690.95	3180.8	4594.91	3581.22	-0.0046887	0.907471	0.943844	3732.59	3785.64
ASAH2	9.5592	4.7949	6.10186	23.8978	24.1132	19.6385	1.7435	4.85571e-06	1.94013e-05	6.81865	22.5498
ASAH2B	2.276	1.91796	2.20345	14.3387	6.25158	9.81924	2.20192	9.5619e-05	0.000321097	2.13247	10.1365
ASAP1	756.997	716.357	681.883	1028.4	1626.75	1554.95	0.93898	1.28884e-17	1.33485e-16	718.413	1403.37
ASAP1-IT1	8.6488	9.58979	8.13582	6.77105	7.14466	7.01375	-0.337689	0.342629	0.475001	8.79147	6.97648
ASAP1-IT2	2.7312	1.91796	3.55942	2.38978	1.78616	7.01375	0.31001	0.627745	0.739889	2.73619	3.7299
ASAP2	2856.38	2510.61	2532.61	1956.44	2302.37	2250.71	-0.285942	5.57777e-07	2.51451e-06	2633.2	2169.84
ASAP3	125.635	132.819	138.817	305.892	207.642	262.314	0.955742	1.04746e-19	1.20109e-18	132.424	258.616
ASB1	959.561	937.402	946.806	748.798	544.78	629.834	-0.565795	2.44969e-21	3.02704e-20	947.923	641.138
ASB12	1.8208	4.7949	2.54244	3.98297	3.12579	2.10412	0.123292	0.865276	0.914978	3.05271	3.07096
ASB13	679.613	672.724	708.155	683.478	492.088	597.571	-0.222515	0.00315374	0.00815693	686.831	591.046
ASB14	30.0432	23.495	25.2549	13.9404	23.6667	16.833	-0.56956	0.00960207	0.0224281	26.2644	18.1467
ASB16	24.5808	38.8387	27.9669	36.6433	23.2201	39.277	0.114926	0.63586	0.746051	30.4621	33.0468
ASB16-AS1	73.7424	82.4722	78.9852	96.3879	84.8428	124.845	0.36765	0.0214839	0.0459764	78.3999	102.025
ASB2	1.8208	2.87694	4.06791	0.796594	2.67925	0	-1.40789	0.108515	0.188224	2.92188	1.15861
ASB3	35.5056	31.6463	37.1197	27.4825	38.4025	32.9646	-0.123589	0.544706	0.669665	34.7572	32.9499
ASB4	0.9104	0.47949	0.508489	2.38978	2.67925	0	1.56096	0.25477	0.376628	0.632793	1.68968
ASB5	22.76	23.495	28.4754	11.1523	12.9497	9.81924	-1.15649	0.000279525	0.000875793	24.9101	11.3071
ASB6	567.179	664.573	669.341	983.794	505.485	791.151	0.228376	2.77335e-05	0.000100355	633.697	760.143
ASB7	666.412	598.883	571.88	721.714	932.824	755.38	0.381473	1.66181e-10	1.06783e-09	612.392	803.306
ASB8	417.418	381.674	373.061	375.196	471.547	381.548	0.0596068	0.400179	0.533243	390.718	409.43
ASB9	52.8032	62.8131	65.0866	69.3037	75.4655	67.332	0.22418	0.180011	0.285815	60.2343	70.7004
ASB9P1	3.1864	2.87694	2.03395	1.19489	1.33962	1.40275	-1.03892	0.173335	0.277134	2.6991	1.31242
ASCC1	873.984	791.637	777.31	681.088	901.567	725.221	-0.0978283	0.17446	0.278627	814.31	769.292
ASCC2	612.699	698.137	700.528	824.077	587.202	857.08	0.170956	0.0820841	0.148682	670.455	756.119
ASCC3	4770.49	4369.11	4174.01	2892.83	4352.44	3238.95	-0.3714	1.98624e-16	1.93049e-15	4437.87	3494.74
ASCL1	2.276	0.958979	1.52547	2.78808	1.78616	0	0.0414231	0.971805	0.983276	1.58681	1.52475
ASCL2	0	0	0	1.99149	1.78616	0	4.47223	0.011953	0.0272375	0	1.25922
ASCL5	3.1864	2.39745	2.71194	6.37275	0.893082	1.40275	-0.165234	0.834019	0.893952	2.76526	2.88953
ASF1A	567.179	518.808	527.811	467.999	704.642	469.22	-0.00631213	0.930984	0.957989	537.933	547.287
ASF1B	265.837	280.981	311.026	323.816	275.069	278.446	0.0325302	0.720772	0.811596	285.948	292.444
ASGR1	2.7312	2.39745	3.55942	1.19489	0	0.701375	-2.63184	0.00291055	0.00757759	2.89602	0.632089
ASH1L	1693.8	1681.09	1516.65	1349.43	2088.92	1803.23	0.072953	0.417123	0.550402	1630.51	1747.19
ASH1L-AS1	13.656	14.3847	15.5937	45.8042	18.7547	36.4715	1.14635	1.66068e-05	6.20317e-05	14.5448	33.6768
ASH2L	833.016	683.273	673.07	850.364	1183.78	1071.7	0.491571	1.89447e-07	9.02133e-07	729.786	1035.28
ASIC1	27.7672	32.6053	27.7974	22.7029	25.8994	35.0687	-0.0864688	0.75855	0.839127	29.39	27.8904
ASIC2	33.6848	34.5233	38.1367	32.6604	21.8805	28.7564	-0.356136	0.0990033	0.174085	35.4482	27.7657
ASIC3	6.3728	4.7949	7.62733	7.56764	4.46541	10.5206	0.176349	0.704794	0.800943	6.26501	7.51789
ASIC4	1.3656	2.87694	1.86446	1.59319	0.446541	1.40275	-0.91447	0.400172	0.533243	2.03567	1.14749
ASIP	0.4552	0.958979	0.338992	0.398297	1.78616	1.40275	0.844515	0.58505	0.704865	0.58439	1.19574
ASL	863.059	1111.46	1200.37	1372.93	531.831	918.801	-0.239047	0.000177799	0.000574262	1058.3	941.187
ASNA1	1602.3	1905.49	1890.73	2304.15	1259.25	1897.22	-0.00728833	0.90026	0.939232	1799.51	1820.2
ASNS	834.381	814.173	779.852	562.395	831.013	577.231	-0.329326	3.27833e-07	1.52097e-06	809.469	656.88
ASNSD1	903.572	891.371	880.024	528.54	796.183	570.919	-0.52511	1.23124e-16	1.21035e-15	891.656	631.881
ASPA	1.3656	2.39745	2.71194	3.98297	4.91195	6.31237	1.15783	0.0624066	0.117617	2.15833	5.0691
ASPDH	3.1864	1.43847	5.25438	3.18638	4.01887	5.611	0.254579	0.673519	0.77644	3.29308	4.27208
ASPG	0.9104	1.91796	3.05093	3.58467	0.446541	7.01375	0.554243	0.51535	0.643738	1.95976	3.68165
ASPH	7301.4	6816.42	6884.94	8552.23	12250.9	9380.89	0.499826	3.17692e-34	5.97622e-33	7000.92	10061.3
ASPHD1	113.345	187.48	184.073	315.053	67.4277	214.621	0.109496	0.28352	0.409885	161.633	199.034
ASPHD2	182.99	192.755	184.751	1108.86	845.749	958.779	2.38251	2.02517e-234	2.57469e-232	186.832	971.129
ASPM	609.512	556.687	551.371	419.805	657.309	483.949	-0.16873	0.0351287	0.0712085	572.524	520.354
ASPN	4.552	1.91796	2.88144	1.19489	0.893082	1.40275	-1.48404	0.0504407	0.0977592	3.11713	1.16357
ASPRV1	10.4696	7.19234	9.32229	8.36424	8.03774	7.71512	-0.161951	0.711005	0.805029	8.99474	8.03903
ASPSCR1	155.678	218.647	210.514	295.138	71	185.864	-0.257779	0.0278547	0.0581051	194.947	184.001
ASRGL1	444.275	474.695	470.013	568.37	529.151	516.212	0.218181	0.0298038	0.0616347	462.994	537.911
ASS1	1037.4	1103.79	1086.13	1283.71	905.585	1113.08	0.0303399	0.536027	0.66153	1075.77	1100.79
ASTE1	129.732	130.901	119.495	85.2356	112.528	93.9842	-0.392554	0.000773576	0.00225029	126.709	97.2494
ASTN1	16.8424	15.8232	16.4411	20.7114	22.3271	24.5481	0.446128	0.0940266	0.166821	16.3689	22.5289
ASTN2	299.066	304.476	277.974	223.445	170.132	189.371	-0.592322	4.30449e-10	2.67081e-09	293.839	194.316
ASTN2-AS1	8.6488	6.71285	4.23741	1.99149	0	4.20825	-1.74472	0.0130021	0.0293527	6.53302	2.06658
ASUN	1041.95	908.633	926.466	679.893	1051.16	807.984	-0.212102	0.000246791	0.000780071	959.017	846.345
ASXL1	1692.43	1610.61	1579.54	1768.84	1782.15	1882.49	0.154506	0.00247845	0.00653799	1627.52	1811.16
ASXL2	1245.88	1109.54	1102.4	1305.22	1939.33	1929.48	0.558426	2.10311e-10	1.34003e-09	1152.61	1724.68
ASXL3	14.5664	10.0693	10.5088	5.57616	9.37736	7.71512	-0.650929	0.0637178	0.119814	11.7148	7.55621
ATAD1	1920.49	1729.04	1760.05	1619.48	2375.15	1770.97	0.0659384	0.161587	0.262157	1803.19	1921.87
ATAD2	981.411	894.248	906.974	736.85	1218.61	828.323	-0.0392418	0.574133	0.695	927.544	927.928
ATAD2B	471.587	424.348	396.96	388.738	568.447	426.436	0.0777409	0.297183	0.425063	430.965	461.207
ATAD3A	294.059	446.884	460.86	728.884	150.038	390.666	-0.130644	0.231408	0.349093	400.601	423.196
ATAD3B	177.983	266.117	305.941	483.533	79.4843	278.446	-0.0962287	0.337839	0.469839	250.014	280.488
ATAD3C	6.828	5.27439	6.61035	6.37275	3.12579	2.8055	-0.622378	0.318482	0.449252	6.23758	4.10135
ATAD5	162.051	141.929	138.309	122.675	175.491	145.185	-0.0163111	0.863153	0.9134	147.43	147.784
ATAT1	108.338	115.078	118.478	87.6254	66.5346	89.776	-0.498646	0.000421625	0.00128737	113.964	81.312
ATE1	1720.66	1650.88	1655.98	1122	1616.48	1382.41	-0.311792	1.17583e-08	6.31879e-08	1675.84	1373.63
ATE1-AS1	6.3728	7.67183	5.59338	4.38127	4.46541	4.90962	-0.491573	0.315492	0.445974	6.546	4.58543
ATF1	562.172	509.218	503.573	442.11	578.271	421.526	-0.139837	0.165247	0.266861	524.988	480.636
ATF2	2123.51	1960.15	1899.71	1785.96	2538.59	2034.69	0.066321	0.187808	0.295805	1994.46	2119.75
ATF3	167.514	128.983	141.19	630.903	710	664.202	2.1938	3.31868e-135	2.42725e-133	145.896	668.368
ATF4	3726.27	3609.6	3580.61	5468.22	5466.56	4783.38	0.526019	1.16932e-13	9.43776e-13	3638.82	5239.38
ATF5	145.664	177.891	159.326	557.616	331.78	478.338	1.49569	2.05573e-64	7.17159e-63	160.96	455.911
ATF6	2432.59	2264.15	2230.06	1785.96	2540.37	2005.93	-0.151018	0.000204666	0.000655118	2308.93	2110.76
ATF6B	735.603	617.103	771.716	1141.52	626.497	1099.76	0.3901	0.00124461	0.00348767	708.141	955.924
ATF7	360.973	364.412	311.704	397.899	638.554	626.328	0.657549	8.50987e-07	3.75238e-06	345.696	554.26
ATF7IP	1445.71	1235.17	1258.34	1462.95	2233.15	1991.2	0.504832	2.93442e-10	1.84551e-09	1313.07	1895.77
ATF7IP2	59.6312	47.949	54.7473	41.0246	61.1761	30.8605	-0.306972	0.140453	0.233468	54.1091	44.3537
ATG10	185.266	169.26	172.378	135.819	190.227	164.122	-0.129147	0.165412	0.267014	175.635	163.389
ATG101	700.097	800.268	810.192	969.455	525.579	727.326	-0.0788804	0.205699	0.318449	770.186	740.786
ATG12	617.251	590.731	592.898	810.136	1084.65	869.003	0.59632	8.76064e-22	1.10709e-20	600.293	921.263
ATG13	1457.55	1536.76	1492.08	1770.03	1687.93	1696.63	0.201679	1.18356e-05	4.50747e-05	1495.46	1718.19
ATG14	740.155	717.796	678.154	571.556	682.761	608.092	-0.204797	0.000471814	0.00142409	712.035	620.803
ATG16L1	1729.76	1642.73	1663.27	1515.12	1593.71	1369.08	-0.168994	0.00355641	0.00911748	1678.59	1492.64
ATG16L2	363.705	368.728	409.672	355.679	130.39	306.501	-0.620501	1.33275e-06	5.75085e-06	380.702	264.19
ATG2A	409.225	593.129	645.611	890.592	276.409	636.848	0.0169271	0.800209	0.870346	549.321	601.283
ATG2B	1321.44	1182.42	1106.64	757.561	1018.11	852.17	-0.471882	2.81979e-14	2.37086e-13	1203.5	875.948
ATG3	1049.69	984.392	964.942	924.049	1253.44	915.294	0.0290841	0.680603	0.782084	999.675	1030.93
ATG4A	342.765	310.23	318.822	215.479	296.95	230.752	-0.404446	8.39822e-08	4.16133e-07	323.939	247.727
ATG4B	771.108	896.166	950.196	1400.41	707.321	1115.89	0.265871	0.000243598	0.000770619	872.49	1074.54
ATG4C	239.435	189.878	199.328	128.252	193.799	157.809	-0.417276	0.000309106	0.000963534	209.547	159.953
ATG4D	126.546	181.727	182.886	260.088	77.6982	184.462	-0.0341312	0.755773	0.837278	163.72	174.083
ATG5	864.424	865.958	892.906	650.021	906.479	697.166	-0.243202	0.000246736	0.000780071	874.43	751.222
ATG7	668.688	731.222	704.087	746.01	733.667	710.493	0.0567059	0.423731	0.556717	701.332	730.057
ATG9A	1169.41	1379.97	1352.07	1729.41	976.585	1533.91	0.0979503	0.132789	0.222939	1300.48	1413.3
ATG9B	6.3728	2.87694	4.74589	9.55913	0.893082	9.11787	0.174998	0.73736	0.824341	4.66521	6.52336
ATHL1	311.812	354.822	410.689	1176.17	246.044	758.887	0.797016	3.36669e-15	3.01253e-14	359.108	727.034
ATIC	1336.01	1370.86	1290.88	1219.59	2518.05	2198.11	0.504354	1.10049e-05	4.20887e-05	1332.59	1978.58
ATL1	116.986	104.529	104.071	102.761	132.623	98.8938	0.0251293	0.828553	0.889979	108.529	111.426
ATL2	1038.31	976.241	932.399	646.834	982.837	738.547	-0.34392	2.46988e-09	1.42686e-08	982.317	789.406
ATL3	4290.71	3960.58	3895.53	4087.32	6217.19	4793.19	0.282532	8.157e-09	4.45297e-08	4048.94	5032.57
ATM	3323.87	3024.62	2860.59	2072.34	3024.42	2254.22	-0.349516	2.33635e-15	2.11253e-14	3069.69	2450.33
ATMIN	2381.61	2209.97	2182.94	1684.4	2274.68	1713.46	-0.272072	4.85275e-07	2.2034e-06	2258.17	1890.85
ATN1	182.535	225.84	246.787	388.738	213	539.357	0.760009	0.000266397	0.000836875	218.387	380.365
ATOH8	7.2832	10.5488	8.8138	25.491	8.48428	10.5206	0.697089	0.0637339	0.119832	8.88192	14.832
ATOX1	802.972	855.889	883.923	1452.59	940.862	1179.01	0.478232	4.98114e-13	3.85291e-12	847.595	1190.82
ATP10A	1997.87	2110.71	2091.92	6901.29	4556.95	5477.03	1.44148	3.45756e-93	1.71907e-91	2066.84	5645.09
ATP10B	3.6416	3.83592	4.74589	4.38127	3.57233	2.10412	-0.241084	0.623382	0.736388	4.07447	3.35257
ATP10D	5537.96	4809.76	4695.72	3682.65	4736.02	3851.95	-0.305053	3.72164e-11	2.51065e-10	5014.48	4090.21
ATP11A	2266.89	2280.93	2224.81	2659.03	2422.93	3029.24	0.260535	0.00017042	0.000551841	2257.54	2703.73
ATP11A-AS1	12.7456	12.4667	12.7122	17.9234	4.46541	11.222	-0.250652	0.465976	0.597643	12.6415	11.2036
ATP11B	2260.52	2101.12	2109.04	1598.37	2503.31	1896.52	-0.142688	0.00246325	0.00650241	2156.9	1999.4
ATP11C	1198.54	1090.84	1091.56	818.899	1347.21	937.738	-0.164442	0.00107606	0.003051	1126.98	1034.62
ATP13A1	589.484	863.561	875.109	1776.4	687.673	1516.37	0.711877	2.14536e-14	1.81914e-13	776.051	1326.82
ATP13A2	878.991	1329.62	1286.31	2200.19	728.309	1568.27	0.277364	0.00118347	0.00332766	1164.97	1498.93
ATP13A3	9491.37	9004.81	8844.48	5242.39	8199.39	6184.72	-0.513492	1.193e-32	2.15229e-31	9113.56	6542.17
ATP13A4	2.7312	3.35643	4.5764	1.99149	1.78616	0.701375	-1.17623	0.144354	0.238758	3.55467	1.49301
ATP1A1	11416.4	11421.4	10530	11657.4	15197.1	13737.1	0.27309	2.58754e-05	9.3918e-05	11122.6	13530.5
ATP1A1-AS1	50.5272	40.2771	42.5436	48.5922	46.8868	49.7976	0.127619	0.492402	0.622112	44.4493	48.4256
ATP1A3	0	0	0.508489	3.18638	1.33962	1.40275	3.03113	0.0482353	0.0939945	0.169496	1.97625
ATP1B1	2718.91	2642.95	2559.22	2953.77	4340.38	3462.69	0.414415	3.95541e-23	5.28029e-22	2640.36	3585.61
ATP1B3	1844.92	1725.2	1695.64	1426.7	2142.95	1589.31	-0.0592702	0.277127	0.402856	1755.26	1719.66
ATP2A1	4.552	6.71285	7.96632	13.9404	4.01887	11.9234	0.478372	0.241959	0.361754	6.41039	9.96088
ATP2A1-AS1	6.828	9.58979	7.79683	5.17786	2.23271	4.90962	-1.00914	0.056608	0.108076	8.07154	4.10673
ATP2A2	3655.25	3397.18	3379.08	3454.43	4424.33	4427.08	0.229767	0.00584516	0.0143389	3477.17	4101.95
ATP2A3	1.3656	2.39745	3.89841	5.97446	3.12579	4.20825	0.72036	0.330445	0.462101	2.55382	4.43616
ATP2B1	1452.54	1369.42	1356.99	820.094	1304.79	939.141	-0.485294	6.35131e-17	6.33893e-16	1392.98	1021.34
ATP2B2	1.3656	0.47949	0.677985	1.59319	0.446541	0	-0.390424	0.81643	0.881785	0.841025	0.67991
ATP2B4	3826.86	3704.06	3251.11	2374.25	3358.44	3014.51	-0.319218	5.84398e-06	2.31112e-05	3594.01	2915.73
ATP2C1	3885.59	3541.03	3475.18	3487.09	5660.8	4416.56	0.279957	1.14193e-07	5.58092e-07	3633.93	4521.48
ATP2C2	62.8176	51.3054	56.4422	69.3037	39.7422	56.8113	-0.0601136	0.723493	0.813554	56.8551	55.2857
ATP4A	0.9104	1.43847	2.03395	1.59319	1.33962	0.701375	-0.258482	0.793272	0.865658	1.46094	1.2114
ATP4B	1.3656	0.47949	1.01698	1.59319	0.446541	0.701375	-0.0628341	0.954432	0.972992	0.954022	0.913701
ATP5A1	13003.7	12183.8	11844.7	10288	12365.2	9690.89	-0.202608	0.00487317	0.0121544	12344.1	10781.4
ATP5B	17244.8	15601.2	15212.8	12657.5	14885.9	12406.6	-0.272057	2.27308e-05	8.31896e-05	16019.6	13316.7
ATP5C1	2430.77	2336.55	2361.76	1915.41	2792.67	2099.92	-0.0927184	0.114407	0.196643	2376.36	2269.33
ATP5D	147.485	268.994	278.482	613.377	85.2894	409.603	0.364005	0.00156767	0.00431506	231.654	369.423
ATP5E	9.104	10.5488	13.5597	34.6518	7.14466	11.222	0.458261	0.210805	0.324789	11.0708	17.6728
ATP5EP2	0	0.958979	2.20345	4.77956	5.35849	1.40275	2.01252	0.143301	0.237203	1.05414	3.84694
ATP5F1	2189.51	2074.75	2055.65	1573.27	1752.67	1477.8	-0.399875	7.19301e-08	3.58855e-07	2106.64	1601.25
ATP5G1	1295.04	1278.32	1248	1078.99	975.246	952.467	-0.343399	0.00151743	0.00418836	1273.79	1002.23
ATP5G2	3093.08	3053.87	2947.2	2984.84	2495.72	2698.89	-0.151477	0.0268667	0.0562795	3031.38	2726.48
ATP5G3	2909.18	2993.93	3059.58	2864.55	2874.83	2611.22	-0.103177	0.155131	0.25342	2987.56	2783.53
ATP5H	2322.43	2072.83	2051.92	1805.08	2312.64	1775.88	-0.141913	0.0639646	0.120171	2149.06	1964.53
ATP5I	1102.49	1142.62	1092.91	1252.64	820.743	1031.72	-0.115253	0.237457	0.356088	1112.68	1035.04
ATP5J	1116.15	832.873	831.549	687.859	1055.18	847.261	-0.126778	0.306374	0.435513	926.857	863.432
ATP5J2	1232.23	1275.92	1280.37	1376.12	1402.59	1242.84	0.086885	0.386402	0.519755	1262.84	1340.51
ATP5L	1895.91	1775.55	1696.15	1843.72	1657.11	1571.08	-0.079708	0.344358	0.476817	1789.2	1690.64
ATP5L2	2.7312	3.35643	3.05093	5.17786	2.67925	6.31237	0.576153	0.337422	0.469467	3.04619	4.72316
ATP5O	2188.15	1959.19	1871.58	1568.49	2046.05	1638.41	-0.20801	0.00115946	0.00326644	2006.31	1750.99
ATP5S	158.865	168.78	141.529	156.531	165.22	156.407	0.0342407	0.762373	0.842078	156.391	159.386
ATP5SL	696.911	724.509	715.105	1071.82	604.617	765.2	0.17283	0.0206706	0.0444504	712.175	813.878
ATP6AP1	1803.96	2076.19	2034.63	3101.14	2014.79	2567.03	0.370512	1.05377e-12	8.00066e-12	1971.59	2560.99
ATP6AP1L	85.1224	81.5132	79.8327	64.5241	82.6101	75.7485	-0.160489	0.386664	0.51999	82.1561	74.2942
ATP6AP2	3139.06	3006.4	2865.16	2584.95	3960.82	2886.16	0.033915	0.494735	0.624451	3003.54	3143.97
ATP6V0A1	1819.43	1860.9	1684.45	1692.36	1624.96	1728.19	-0.0865701	0.113816	0.195841	1788.26	1681.84
ATP6V0A2	836.202	762.868	739.512	579.921	696.158	566.009	-0.347009	6.75305e-08	3.38152e-07	779.527	614.029
ATP6V0A4	31.4088	23.9745	31.5263	13.9404	19.6478	16.833	-0.813971	0.00217997	0.00582607	28.9699	16.8071
ATP6V0B	1166.68	1390.52	1349.87	1930.15	1126.62	1449.04	0.189292	0.00505093	0.0125465	1302.35	1501.94
ATP6V0C	635.914	572.031	634.255	1303.63	558.623	1174.1	0.635408	1.25865e-07	6.1216e-07	614.067	1012.12
ATP6V0D1	2478.11	2650.62	2641.6	3017.9	1773.66	2339.79	-0.141864	0.0108655	0.0250425	2590.11	2377.11
ATP6V0D2	8.1936	7.67183	7.96632	4.77956	4.46541	4.90962	-0.756324	0.141247	0.234561	7.94392	4.7182
ATP6V0E1	2651.54	2466.02	2475.49	2693.68	3249.03	2578.95	0.159587	0.0239587	0.0507264	2531.02	2840.56
ATP6V0E2	623.168	868.835	873.414	1024.42	422.428	729.43	-0.176303	0.00916177	0.0215084	788.473	725.426
ATP6V0E2-AS1	52.348	59.4567	49.6624	41.4229	33.9371	44.1866	-0.432105	0.0251085	0.0529301	53.8224	39.8489
ATP6V1A	4145.05	3821.05	3756.21	3156.9	4544	3429.02	-0.0994418	0.0485488	0.0945085	3907.44	3709.98
ATP6V1B1	3.1864	3.35643	2.20345	0.398297	1.78616	0.701375	-1.79405	0.0771065	0.140974	2.91543	0.961945
ATP6V1B1-AS1	4.552	4.31541	3.38992	5.17786	2.23271	4.90962	-0.00571987	0.993272	0.99656	4.08578	4.10673
ATP6V1B2	3487.74	2957.01	3035	2626.77	3712.99	2965.41	-0.0469811	0.36281	0.495343	3159.92	3101.72
ATP6V1C1	2131.25	2001.39	1998.87	1308.41	1796.88	1412.57	-0.46134	1.11246e-21	1.39282e-20	2043.83	1505.95
ATP6V1C2	18.208	16.7821	16.2716	16.3302	13.3962	24.5481	0.0525274	0.855837	0.908549	17.0873	18.0915
ATP6V1D	2987.48	2721.58	2811.6	2166.34	3003.88	2263.34	-0.218511	3.58141e-07	1.65551e-06	2840.22	2477.85
ATP6V1E1	2867.76	2739.8	2585.5	2479.8	2770.34	2272.45	-0.127099	0.0606303	0.114737	2731.02	2507.53
ATP6V1E2	40.0576	34.0438	35.4247	12.3472	20.0944	11.222	-1.3453	1.02343e-06	4.47632e-06	36.5087	14.5545
ATP6V1F	1180.33	1276.4	1285.46	1531.85	847.982	1287.72	-0.0573474	0.57	0.691484	1247.4	1222.52
ATP6V1G1	1839.46	1855.62	1975.31	2056.41	2357.74	2164.44	0.20607	0.00174914	0.00476609	1890.13	2192.86
ATP6V1G2	22.76	27.3309	19.6616	16.7285	13.8428	13.3261	-0.622512	0.0308706	0.0635977	23.2508	14.6325
ATP6V1H	1498.52	1497.93	1425.97	1073.41	1124.84	1028.92	-0.455652	1.13461e-10	7.37323e-10	1474.14	1075.72
ATP7A	650.936	619.98	590.864	385.552	568.893	422.228	-0.461992	6.19032e-13	4.7668e-12	620.593	458.891
ATP7B	485.243	529.836	471.708	432.551	393.849	413.11	-0.256565	0.00549319	0.0135597	495.596	413.17
ATP8A1	770.198	646.831	669.341	1282.52	1887.08	1497.43	1.13865	7.27424e-54	2.12648e-52	695.457	1555.68
ATP8A2	278.582	253.65	265.77	179.632	190.673	197.788	-0.497989	4.4241e-09	2.48977e-08	266.001	189.364
ATP8B1	801.152	752.319	728.834	519.778	668.472	554.086	-0.399599	1.80225e-12	1.34728e-11	760.768	580.779
ATP8B2	1044.68	1062.55	1047.49	1433.87	1259.69	1284.22	0.339119	1.0025e-10	6.55747e-10	1051.57	1325.93
ATP8B3	112.434	137.134	133.733	136.616	85.2894	126.247	-0.153471	0.184051	0.291074	127.767	116.051
ATP8B4	1.3656	3.83592	2.88144	1.19489	5.35849	3.50687	0.235044	0.707823	0.80294	2.69432	3.35342
ATP8B5P	2.276	2.39745	2.03395	1.59319	2.23271	1.40275	-0.388463	0.584588	0.704354	2.2358	1.74288
ATP9A	1269.1	1269.21	1173.08	681.885	642.573	640.355	-0.912196	1.90035e-54	5.64238e-53	1237.13	654.937
ATP9B	497.533	498.669	481.878	455.254	331.334	372.43	-0.348392	5.38225e-06	2.13923e-05	492.693	386.339
ATPAF1	1027.39	922.059	936.975	812.924	1146.27	883.732	-0.0425843	0.482558	0.613009	962.14	947.642
ATPAF2	226.234	208.578	238.99	242.165	158.522	194.281	-0.190105	0.0619098	0.116785	224.601	198.322
ATPIF1	1217.66	1237.56	1243.93	1202.46	1110.99	1011.38	-0.151441	0.0448173	0.0880406	1233.05	1108.28
ATR	1805.32	1641.77	1585.98	1423.51	2157.24	1655.95	0.0299942	0.562947	0.684974	1677.69	1745.57
ATRAID	2031.56	1989.4	1938.19	2312.51	2383.64	2113.94	0.19436	0.00151301	0.00417738	1986.38	2270.03
ATRIP	232.607	256.527	243.397	260.486	229.522	253.196	0.0225632	0.795359	0.867285	244.177	247.735
ATRN	1840.83	1737.19	1625.13	1514.72	1963.44	1806.74	0.0120078	0.85379	0.907446	1734.38	1761.64
ATRNL1	147.03	129.942	128.309	103.557	146.465	105.908	-0.199092	0.0685865	0.127676	135.093	118.643
ATRX	3021.62	2458.34	2420.75	1629.03	2606.46	2149.01	-0.338698	1.4193e-05	5.35788e-05	2633.57	2128.17
ATXN1	701.463	709.645	648.323	1115.63	945.328	1111.68	0.624948	3.95581e-17	4.00936e-16	686.477	1057.55
ATXN10	2052.5	2077.63	1932.43	1645.37	2653.79	2094.3	0.0412739	0.515159	0.643625	2020.85	2131.15
ATXN1L	1732.95	1620.67	1580.72	3054.14	3186.07	3173.72	0.931856	8.588e-70	3.20873e-68	1644.78	3137.98
ATXN2	526.211	551.893	533.574	558.014	705.535	753.978	0.316331	0.00656969	0.0159387	537.226	672.509
ATXN2L	655.032	840.066	776.293	1235.52	914.963	1563.36	0.705113	3.72447e-09	2.11172e-08	757.13	1237.95
ATXN3	822.546	801.707	744.088	564.387	844.409	652.278	-0.229392	0.000530813	0.00158624	789.447	687.025
ATXN7	706.47	653.065	617.983	1120.41	1526.28	1520.58	1.05543	8.46718e-20	9.76819e-19	659.173	1389.09
ATXN7L1	126.09	126.106	114.071	223.445	255.868	282.654	1.05528	7.82208e-14	6.39231e-13	122.089	253.989
ATXN7L2	66.4592	92.062	96.7824	114.311	39.2956	93.9842	-0.148291	0.308617	0.437912	85.1012	82.5304
ATXN7L3	1437.98	1543	1497.16	2257.95	1506.18	1881.09	0.326987	2.36997e-11	1.62484e-10	1492.71	1881.74
ATXN7L3B	2450.8	2249.77	2224.98	2390.98	2675.23	2382.57	0.102489	0.0130281	0.0293975	2308.51	2482.92
AUH	222.137	207.619	231.701	209.106	253.189	200.593	-0.0082702	0.933183	0.959315	220.486	220.963
AUNIP	65.0936	62.3336	60.0017	41.0246	62.9623	41.3811	-0.381958	0.0295149	0.0611374	62.4763	48.456
AUP1	1492.6	1573.21	1552.08	1985.11	1442.33	1675.58	0.142922	0.00162123	0.00444636	1539.29	1701.01
AURKA	477.049	449.282	430.52	323.417	436.717	347.882	-0.303204	5.38532e-05	0.000187423	452.284	369.339
AURKAIP1	638.645	837.189	869.007	1301.63	381.793	806.581	-0.0407988	0.598671	0.716129	781.614	830.003
AURKAPS1	25.4912	13.9052	15.4242	16.3302	10.2704	8.4165	-0.607239	0.0352957	0.0714781	18.2735	11.6724
AURKB	199.833	222.004	219.328	293.943	179.956	217.426	0.100135	0.325949	0.4573	213.722	230.442
AURKC	13.2008	15.8232	9.83078	12.7455	12.5032	9.81924	-0.075736	0.83113	0.891764	12.9516	11.6893
AUTS2	52.8032	59.4567	51.5269	78.0662	61.6227	91.1787	0.491304	0.00130871	0.00365163	54.5956	76.9559
AVEN	406.038	381.674	395.943	377.187	534.063	383.652	0.106288	0.179032	0.284562	394.552	431.634
AVIL	27.7672	29.7284	22.0345	22.3046	19.6478	23.1454	-0.271431	0.296126	0.423839	26.51	21.6993
AVL9	2336.09	2240.65	2142.26	1848.5	2516.71	2026.97	-0.0899792	0.0482407	0.0939955	2239.67	2130.73
AVPI1	110.614	121.311	132.207	372.009	256.761	328.243	1.38263	9.04103e-46	2.24462e-44	121.377	319.005
AVPR1A	2.7312	3.35643	0.508489	1.99149	0.446541	0.701375	-1.05404	0.519539	0.647177	2.1987	1.04647
AVPR1B	3.1864	3.35643	2.37295	4.38127	4.46541	5.611	0.72339	0.202361	0.314464	2.97192	4.81923
AVPR2	0.9104	0	1.35597	0.796594	0.893082	0.701375	0.00912098	0.994402	0.99735	0.755456	0.797017
AWAT1	0.4552	0.958979	0.677985	0	0	1.40275	-0.85129	0.56766	0.689306	0.697388	0.467583
AXDND1	7.2832	10.5488	10.1698	8.76254	8.03774	7.71512	-0.205895	0.608904	0.724662	9.33391	8.1718
AXIN1	628.631	809.378	815.785	1069.03	403.673	728.728	-0.107405	0.0806805	0.146518	751.265	733.81
AXIN2	145.209	125.626	135.766	128.65	106.723	98.8938	-0.273725	0.0207543	0.0446066	135.534	111.422
AXL	7738.4	9151.54	8368.37	13560.8	10761.2	12588.3	0.55432	1.63013e-15	1.49177e-14	8419.43	12303.4
AZGP1	1.3656	0.47949	1.18647	0.796594	0	0	-1.98764	0.246919	0.367921	1.01052	0.265531
AZI2	726.044	686.629	712.393	1415.95	2153.67	1637.71	1.25714	7.93187e-118	4.91024e-116	708.355	1735.77
AZIN1	2741.21	2496.7	2556.51	1808.67	2510.9	1932.99	-0.339261	2.26743e-13	1.79866e-12	2598.14	2084.19
AZIN1-AS1	15.932	14.8642	11.5257	7.16935	7.14466	5.611	-1.0418	0.00792245	0.0188821	14.1073	6.64167
AZIN2	55.5344	63.2926	56.9507	292.748	158.522	227.947	1.93312	2.65686e-34	5.00785e-33	58.5926	226.406
B2M	11831.6	11027.8	11474	37224.8	53908.7	38610.7	1.89063	9.85188e-243	1.296e-240	11444.5	43248.1
B3GALNT1	550.337	515.451	535.608	1339.47	1910.75	1386.62	1.50664	7.56171e-93	3.73025e-91	533.799	1545.61
B3GALNT2	1011.45	917.743	890.194	752.781	1036.42	834.636	-0.120235	0.0450302	0.0884219	939.797	874.613
B3GALT1	33.2296	34.0438	27.6279	14.3387	27.6856	16.1316	-0.751247	0.00295338	0.00768275	31.6337	19.3853
B3GALT2	34.14	20.6181	16.1021	17.9234	17.4151	16.1316	-0.413634	0.151007	0.247771	23.6201	17.1567
B3GALT4	27.312	39.7976	38.3061	134.226	54.0315	76.4498	1.28309	1.13952e-11	8.03647e-11	35.1386	88.2358
B3GALT5	132.918	118.913	110.681	180.827	192.906	232.856	0.741081	4.52695e-08	2.30212e-07	120.838	202.196
B3GALT5-AS1	10.0144	6.23336	7.96632	7.16935	7.5912	9.81924	-0.00120359	0.997877	0.999053	8.07136	8.19326
B3GALT6	457.476	481.887	474.928	511.015	327.761	364.715	-0.236679	0.00987081	0.0229934	471.43	401.164
B3GAT1	48.7064	54.6618	53.7303	48.9905	24.5598	39.9784	-0.512852	0.00498542	0.0124017	52.3662	37.8429
B3GAT3	347.773	452.159	470.861	672.325	183.528	402.589	-0.157127	0.0406144	0.0808745	423.597	419.481
B3GLCT	173.886	154.875	155.089	108.735	130.39	108.713	-0.479561	3.53924e-06	1.43717e-05	161.284	115.946
B3GNT2	650.936	577.305	590.186	1556.15	2146.52	1712.76	1.55517	1.19344e-189	1.22201e-187	606.142	1805.14
B3GNT3	69.1904	75.7594	84.7481	189.988	162.541	176.746	1.19802	1.15221e-20	1.3788e-19	76.5659	176.425
B3GNT4	14.5664	18.7001	15.9326	23.4995	12.9497	9.81924	-0.0463325	0.880609	0.925868	16.3997	15.4228
B3GNT5	669.599	561.482	610.525	507.43	829.227	631.237	0.0539239	0.42549	0.558562	613.869	655.965
B3GNT6	0	0.47949	0.847481	0	0	0.701375	-1.50229	0.251806	0.373178	0.442324	0.233792
B3GNT7	3.6416	10.5488	6.77985	74.4815	30.8113	52.6031	2.89742	8.27234e-26	1.21006e-24	6.99007	52.632
B3GNT8	2.276	1.91796	4.06791	32.2621	8.48428	20.3399	2.6448	1.11093e-08	5.98704e-08	2.75396	20.3621
B3GNT9	118.352	140.97	146.445	173.658	86.629	129.053	-0.0941197	0.393294	0.526551	135.256	129.78
B3GNTL1	75.5632	69.0465	82.7142	85.2356	30.8113	63.8251	-0.438446	0.0223048	0.0475489	75.7746	59.9573
B4GALNT1	2.276	1.43847	2.20345	0.398297	0.446541	0	-2.64881	0.0403865	0.0805138	1.97264	0.281613
B4GALNT2	21.8496	17.2616	16.9496	8.36424	9.82391	8.4165	-1.05972	0.00200774	0.00540621	18.6869	8.86821
B4GALNT3	185.722	194.673	202.209	160.115	105.83	150.094	-0.501519	8.82631e-07	3.88469e-06	194.201	138.68
B4GALNT4	24.1256	39.3181	31.3568	66.9139	18.7547	39.277	0.288551	0.210714	0.324702	31.6002	41.6485
B4GALT1	7774.81	8429.43	7204.44	8734.65	10813.4	10409.8	0.348508	6.61212e-07	2.95548e-06	7802.89	9985.97
B4GALT1-AS1	12.7456	12.4667	10.5088	10.3557	16.0755	11.222	0.0411351	0.901585	0.939682	11.907	12.5511
B4GALT2	899.475	1007.41	1013.25	1396.83	598.365	955.272	-0.0423362	0.516339	0.644505	973.377	983.488
B4GALT3	536.225	635.324	593.576	692.24	453.686	551.982	-0.060768	0.347469	0.479955	588.375	565.969
B4GALT4	685.986	639.16	608.322	586.293	762.692	592.662	-0.00490379	0.941418	0.964222	644.489	647.216
B4GALT4-AS1	3.6416	0.47949	1.01698	1.19489	2.23271	2.8055	0.320852	0.712014	0.805572	1.71269	2.0777
B4GALT5	3401.25	3125.31	2956.35	6833.58	8062.75	7464.73	1.23255	1.31949e-144	1.0202e-142	3160.97	7453.69
B4GALT6	283.589	237.347	234.413	90.0151	149.145	129.754	-1.07501	3.67123e-14	3.06092e-13	251.783	122.971
B4GALT7	508.913	681.355	728.664	1144.71	432.698	842.351	0.257105	5.33859e-05	0.000185865	639.644	806.585
B4GAT1	362.339	421.471	428.995	399.094	283.554	296.681	-0.305742	0.000754137	0.00219914	404.268	326.443
B9D1	288.141	340.917	327.806	388.738	226.843	287.564	-0.0973578	0.255667	0.377589	318.955	301.048
B9D2	38.692	54.6618	56.6117	81.6509	33.044	45.5894	0.0313649	0.866235	0.915481	49.9885	53.4281
BAALC	3.6416	2.87694	4.4069	1.99149	4.91195	5.611	-0.0155466	0.977507	0.986149	3.64181	4.17148
BAALC-AS1	5.9176	1.43847	4.23741	0.796594	4.01887	3.50687	-0.780673	0.303327	0.432057	3.86449	2.77411
BAAT	7.7384	2.39745	3.55942	3.58467	4.46541	4.20825	-0.145381	0.807511	0.875948	4.56509	4.08611
BABAM1	1401.1	1450.46	1476.48	1561.72	980.158	1266.68	-0.197196	0.000404002	0.00123795	1442.68	1269.52
BACE1	933.615	897.605	867.651	749.595	939.523	868.302	-0.0889709	0.103117	0.180165	899.624	852.473
BACE1-AS	18.6632	14.3847	14.7462	12.3472	18.3082	17.5344	-0.0328054	0.913431	0.947436	15.9314	16.0633
BACE2	2197.7	2051.26	1956.83	3278.78	3567.86	3236.14	0.700684	3.5127e-32	6.26564e-31	2068.6	3360.93
BACH1	1412.48	1302.29	1301.05	1342.26	1820.99	1409.76	0.168733	0.00245204	0.00647552	1338.61	1524.34
BACH1-IT2	1.3656	2.87694	2.20345	3.18638	2.23271	1.40275	0.102903	0.880695	0.925908	2.14866	2.27394
BACH2	21.3944	22.536	27.2889	11.5506	16.522	13.3261	-0.842746	0.00625426	0.0152398	23.7398	13.7996
BAD	196.646	280.022	271.024	451.669	96.8994	190.774	-0.22558	0.108244	0.187827	249.231	246.447
BAG1	507.093	520.246	558.151	1669.66	1706.68	1608.25	1.64736	4.63265e-140	3.48239e-138	528.497	1661.53
BAG2	586.753	572.511	583.576	437.728	588.095	423.63	-0.284269	0.00104818	0.00297999	580.946	483.151
BAG3	829.374	1073.58	1032.57	1680.81	1496.81	1749.93	0.756072	2.13629e-18	2.29279e-17	978.507	1642.52
BAG4	891.736	895.687	828.498	704.189	1025.26	832.532	-0.0528209	0.367086	0.499764	871.974	853.993
BAG5	2601.47	2352.38	2331.08	1976.35	2622.98	2162.34	-0.123393	0.00565294	0.0139214	2428.31	2253.89
BAG6	2285.1	3391.43	2927.71	3723.28	2540.37	3398.16	0.175644	0.0605559	0.114619	2868.08	3220.6
BAHCC1	55.9896	80.0748	81.3582	308.282	101.811	258.807	1.51686	2.54523e-30	4.28954e-29	72.4742	222.967
BAHD1	409.68	590.731	552.727	779.866	467.975	650.876	0.286174	0.00202712	0.00545373	517.713	632.905
BAIAP2	338.669	439.212	456.284	722.113	328.654	593.363	0.364002	4.40547e-07	2.00994e-06	411.388	548.043
BAIAP2-AS1	678.248	773.896	741.038	832.441	501.466	709.09	-0.117944	0.0903904	0.161443	731.06	680.999
BAIAP2L1	767.467	837.668	831.718	662.368	613.101	624.925	-0.356733	7.13989e-09	3.91691e-08	812.284	633.465
BAIAP2L2	166.603	248.376	253.736	298.324	130.837	272.133	0.0192791	0.879446	0.92504	222.905	233.765
BAIAP3	30.4984	35.0027	40.6791	50.5837	11.6101	35.0687	-0.356148	0.144367	0.238758	35.3934	32.4208
BAK1	299.521	324.614	358.146	673.52	360.359	498.677	0.613552	3.2353e-09	1.84431e-08	327.427	510.852
BAMBI	244.442	209.537	222.718	475.965	482.711	443.269	1.05264	1.72046e-38	3.666e-37	225.566	467.315
BANCR	1.8208	0.47949	1.18647	1.19489	1.33962	0	-0.332756	0.759876	0.840009	1.16225	0.844838
BANF1	525.301	481.408	476.115	585.497	529.598	602.481	0.214132	0.0309584	0.0637302	494.274	572.525
BANK1	89.2192	87.7466	82.3752	186.005	306.774	244.78	1.47071	5.46587e-38	1.14789e-36	86.447	245.853
BANP	130.642	152.957	161.869	259.69	84.3963	172.538	0.109247	0.390462	0.523802	148.489	172.208
BAP1	1469.84	1750.62	1807.68	2408.1	1440.1	2019.96	0.209086	7.42199e-05	0.000253233	1676.04	1956.05
BARD1	358.697	337.081	324.585	509.422	860.038	577.933	0.890192	2.72947e-19	3.06487e-18	340.121	649.131
BARX1	0.9104	0	0.338992	1.19489	0.446541	1.40275	1.25578	0.313115	0.443377	0.416464	1.01473
BARX2	15.4768	14.3847	16.6106	10.754	11.6101	9.81924	-0.542407	0.10947	0.189585	15.4907	10.7278
BASP1	957.285	953.705	875.109	756.366	772.516	692.257	-0.320937	1.73476e-05	6.45737e-05	928.7	740.38
BASP1P1	111.979	124.667	111.19	197.157	73.2327	159.212	0.220199	0.239808	0.359105	115.945	143.201
BATF2	42.3336	39.7976	35.0857	3863.88	2488.13	3364.49	6.39631	0	0	39.0723	3238.83
BATF3	15.4768	17.7411	17.9666	138.607	91.9875	131.858	2.80584	1.18038e-54	3.53797e-53	17.0615	120.818
BAX	1229.04	1437.99	1365.63	2118.14	1072.15	1737.3	0.25315	0.000126643	0.000416755	1344.22	1642.53
BAZ1A	2341.09	2018.65	2066.67	3718.9	5782.71	4518.96	1.09422	9.31155e-111	5.46095e-109	2142.14	4673.52
BAZ1B	3441.31	2976.67	3023.81	2865.75	3941.17	3440.94	0.100874	0.0810586	0.147134	3147.26	3415.95
BAZ2A	2479.93	2372.99	2257.01	4607.9	5141.47	6099.86	1.15589	1.06153e-31	1.86883e-30	2369.98	5283.08
BAZ2B	1590.01	1439.91	1326.65	1065.44	1545.93	1272.29	-0.186891	0.010259	0.0238186	1452.19	1294.55
BBC3	127.911	159.191	169.327	604.217	132.623	337.361	1.03493	1.46755e-21	1.83014e-20	152.143	358.067
BBIP1	230.331	208.098	215.599	205.92	253.635	159.913	-0.0816158	0.506975	0.635791	218.01	206.489
BBOX1	7.2832	6.71285	6.44086	5.17786	5.35849	8.4165	-0.14262	0.753392	0.835618	6.8123	6.31762
BBOX1-AS1	4.0968	5.27439	3.22043	5.17786	7.14466	3.50687	0.34441	0.544823	0.669717	4.1972	5.27646
BBS1	543.053	586.895	602.559	670.732	468.422	615.807	0.00867998	0.892281	0.934148	577.503	584.987
BBS10	396.479	410.443	411.198	323.417	497.893	379.444	-0.0580207	0.474906	0.606373	406.04	400.251
BBS12	308.17	317.902	295.432	234.597	299.629	244.078	-0.254804	0.0053641	0.0132601	307.168	259.435
BBS2	1348.3	1237.56	1188.51	906.922	1050.71	871.809	-0.417847	2.17131e-11	1.49296e-10	1258.12	943.147
BBS4	657.764	626.213	624.424	514.6	672.938	566.711	-0.139102	0.028067	0.0584477	636.134	584.749
BBS5	139.746	129.942	137.631	153.344	137.088	127.65	0.043294	0.713176	0.806455	135.773	139.361
BBS7	829.829	762.388	729.003	496.676	687.227	533.045	-0.449939	3.54998e-14	2.96636e-13	773.74	572.316
BBS9	349.593	330.368	300.856	232.207	319.277	246.182	-0.309797	8.28199e-05	0.000280504	326.939	265.889
BBX	4158.25	3689.67	3585.52	5694.45	8340.94	6519.98	0.822784	8.24571e-96	4.23302e-94	3811.15	6851.79
BCAM	123.359	220.565	223.566	500.261	127.264	320.528	0.600361	7.20988e-07	3.20377e-06	189.163	316.018
BCAN	53.7136	52.2644	54.0693	55.3633	25.4528	49.7976	-0.35582	0.0480079	0.0936093	53.3491	43.5379
BCAP29	1571.35	1388.12	1456.14	1490.43	2355.06	1726.78	0.29717	4.25541e-06	1.71183e-05	1471.87	1857.42
BCAP31	3266.97	3228.4	3271.62	4867.59	3936.71	4374.47	0.434078	8.68157e-15	7.58207e-14	3255.66	4392.92
BCAR1	611.788	1041.93	1064.94	2310.52	450.56	1392.93	0.399393	5.92445e-08	2.98317e-07	906.221	1384.67
BCAR3	1932.32	2253.6	2290.23	2523.61	2073.29	2250.71	0.0859302	0.166031	0.267716	2158.72	2282.54
BCAS1	0.9104	1.91796	2.54244	3.18638	2.23271	2.8055	0.541567	0.437107	0.569786	1.79027	2.74153
BCAS2	710.112	674.162	645.95	451.271	687.673	525.33	-0.314858	1.48339e-07	7.1519e-07	676.741	554.758
BCAS3	441.544	387.428	391.197	285.181	293.824	315.619	-0.4506	1.20462e-06	5.22894e-06	406.723	298.208
BCAS4	62.8176	87.7466	84.2396	63.7275	28.1321	42.0825	-0.857674	3.31567e-05	0.000118619	78.2679	44.6474
BCAT1	2379.78	2079.07	2033.79	1372.53	2047.39	1543.73	-0.414623	5.40575e-20	6.28999e-19	2164.21	1654.55
BCAT2	486.609	601.28	631.204	612.979	243.365	426.436	-0.490956	1.52365e-08	8.08926e-08	573.031	427.593
BCCIP	1151.66	941.238	1023.25	802.967	1012.76	776.422	-0.276046	0.000671215	0.00197099	1038.71	864.048
BCDIN3D	66.4592	45.072	53.2218	43.8127	61.6227	51.9017	-0.0888792	0.627348	0.739792	54.9177	52.4457
BCDIN3D-AS1	12.7456	12.9462	11.5257	13.1438	9.37736	6.31237	-0.354001	0.321414	0.452125	12.4059	9.61118
BCHE	390.106	361.056	350.518	233.004	355	249.689	-0.419088	6.34361e-07	2.8415e-06	367.227	279.231
BCKDHA	485.698	677.998	667.985	1014.86	370.183	763.797	0.148419	0.021872	0.046721	610.56	716.28
BCKDHB	583.111	502.026	482.386	413.831	584.969	431.345	-0.15044	0.0484761	0.0943959	522.508	476.715
BCKDK	1029.66	1356	1238	2025.34	1178.42	1608.95	0.399951	3.72811e-07	1.71923e-06	1207.89	1604.24
BCL10	2265.98	2247.37	2205.32	1066.64	1475.37	1179.71	-0.873479	1.37758e-71	5.2612e-70	2239.56	1240.57
BCL11A	88.3088	66.6491	65.4255	92.8032	98.6856	107.31	0.440418	0.0203758	0.0439111	73.4611	99.5997
BCL11B	43.6992	50.3464	42.2046	34.2535	34.8302	37.1729	-0.347624	0.0605074	0.114562	45.4167	35.4189
BCL2	753.356	668.409	645.103	623.733	791.271	683.84	0.0123704	0.841815	0.899013	688.956	699.615
BCL2A1	4.552	3.35643	3.05093	1.59319	4.01887	1.40275	-0.571659	0.230791	0.348356	3.65312	2.33827
BCL2L1	3723.53	4167.72	4119.44	6042.17	4359.58	5694.46	0.419348	7.06151e-13	5.41564e-12	4003.56	5365.4
BCL2L10	5.0072	5.27439	9.1528	3.18638	3.57233	4.90962	-0.79094	0.214488	0.329045	6.47813	3.88944
BCL2L11	187.998	192.275	175.598	446.093	584.522	561.801	1.50903	3.48462e-35	6.73562e-34	185.29	530.805
BCL2L12	125.635	130.901	137.8	186.403	83.9497	147.99	0.0338698	0.813484	0.879908	131.445	139.448
BCL2L13	2526.36	2363.88	2385.32	6496.22	6795.46	6212.08	1.42189	5.94626e-241	7.76828e-239	2425.19	6501.25
BCL2L14	0.4552	1.43847	2.88144	27.8808	34.8302	35.0687	4.08112	5.19342e-16	4.92387e-15	1.5917	32.5932
BCL2L15	18.208	18.2206	15.5937	12.7455	15.6289	13.3261	-0.319128	0.259012	0.38153	17.3407	13.9002
BCL2L2	766.556	696.219	678.324	751.188	754.208	749.769	0.0749043	0.530075	0.656202	713.7	751.722
BCL3	112.434	192.275	151.869	229.817	111.635	234.961	0.30427	0.0194355	0.042057	152.193	192.138
BCL6	831.195	825.202	844.6	991.76	733.221	950.363	0.0916584	0.301216	0.429437	833.665	891.781
BCL6B	2.276	1.43847	1.18647	1.59319	1.78616	0.701375	-0.155895	0.86591	0.915333	1.63365	1.36024
BCL7A	528.487	525.521	506.963	368.823	293.378	347.882	-0.62856	2.53079e-13	1.9982e-12	520.324	336.694
BCL7B	854.41	925.894	906.296	1258.22	847.089	1138.33	0.26384	3.87204e-06	1.56559e-05	895.534	1081.21
BCL7C	162.051	260.842	251.193	284.782	75.4655	178.149	-0.461142	0.000208844	0.000667249	224.696	179.466
BCL9	360.973	397.497	364.925	283.588	300.969	418.019	-0.170994	0.161867	0.262454	374.465	334.192
BCL9L	395.569	683.752	614.932	1247.07	617.566	1515.67	0.983632	4.3788e-06	1.75774e-05	564.751	1126.77
BCLAF1	3824.59	3241.35	3285.68	2492.14	4030.03	2954.19	-0.164319	0.00165571	0.00453172	3450.54	3158.79
BCO1	383.733	368.728	386.79	711.757	746.617	725.221	0.935217	2.93284e-48	7.72695e-47	379.75	727.865
BCO2	17.7528	19.6591	15.2547	10.754	15.1824	12.6247	-0.460053	0.128573	0.216764	17.5555	12.8537
BCOR	441.999	545.18	487.302	742.027	749.296	930.023	0.719065	2.94216e-10	1.84976e-09	491.493	807.115
BCORL1	111.069	155.355	141.699	205.92	172.811	275.64	0.683541	6.86312e-06	2.69057e-05	136.041	218.124
BCORP1	7.7384	7.67183	5.25438	8.36424	4.46541	4.90962	-0.179784	0.725036	0.814484	6.8882	5.91309
BCR	960.016	1180.02	1177.83	1367.75	710	1030.32	-0.121631	0.0394096	0.0787818	1105.96	1036.02
BCRP3	2.7312	4.31541	4.23741	2.38978	0.893082	3.50687	-0.872356	0.234029	0.352234	3.76134	2.26325
BCS1L	581.745	530.316	621.712	402.678	297.843	361.208	-0.713775	1.98815e-10	1.26849e-09	577.924	353.91
BDH1	410.59	485.243	448.996	312.265	202.73	288.265	-0.75612	4.66931e-20	5.44313e-19	448.276	267.753
BDH2	1277.29	1169.95	1212.07	985.785	1445.45	1032.42	-0.107271	0.101345	0.177494	1219.77	1154.55
BDKRB1	2.7312	0.958979	1.52547	0.796594	1.78616	0	-0.992173	0.277015	0.402786	1.73855	0.86092
BDKRB2	38.692	30.2078	34.0687	27.8808	25.8994	25.9509	-0.366075	0.0349854	0.0709863	34.3229	26.577
BDNF	163.417	146.724	148.14	240.571	271.05	219.53	0.673527	1.3382e-10	8.65173e-10	152.76	243.717
BDNF-AS	43.6992	30.2078	28.1364	27.0842	42.868	40.6797	0.0960397	0.649748	0.757473	34.0145	36.8773
BDP1	2645.17	2228.19	2218.37	2005.82	3199.47	2527.05	0.0923409	0.226002	0.342643	2363.91	2577.45
BEAN1	662.316	781.089	775.445	1523.09	1000.7	1338.92	0.794069	3.76067e-32	6.68905e-31	739.617	1287.57
BEAN1-AS1	17.7528	15.8232	19.8311	11.5506	11.1635	14.7289	-0.54911	0.0949634	0.168247	17.8023	12.481
BECN1	1387.45	1275.92	1317.83	1341.07	1453.49	1309.47	0.0447636	0.486108	0.616551	1327.07	1368.01
BEGAIN	5.0072	4.31541	3.72892	8.76254	1.78616	4.20825	0.00493232	0.993033	0.996452	4.35051	4.91898
BEND3	165.238	178.85	168.988	194.369	142.893	159.212	-0.0418266	0.701389	0.798366	171.025	165.491
BEND3P3	73.7424	69.526	66.4425	84.439	47.7799	71.5402	-0.0597634	0.694262	0.792827	69.9036	67.9197
BEND4	10.4696	7.19234	8.64431	5.57616	5.80503	3.50687	-0.789504	0.0831085	0.150308	8.76875	4.96269
BEND5	40.0576	34.5233	36.2722	53.7701	49.1195	51.2003	0.48465	0.00341615	0.00878167	36.951	51.3633
BEND6	60.5416	54.6618	59.6627	26.6859	41.5283	30.1591	-0.864185	2.01817e-06	8.47862e-06	58.2887	32.7911
BEND7	454.745	485.723	433.571	354.883	427.786	394.874	-0.231237	0.00458295	0.011485	458.013	392.514
BEST1	56.4448	39.3181	49.3234	61.3377	51.7988	58.9155	0.23993	0.15583	0.254366	48.3621	57.3507
BEST2	0.4552	0.47949	0.847481	1.19489	0.893082	2.10412	1.16927	0.475892	0.607427	0.594057	1.39737
BEST3	59.6312	54.6618	60.0017	121.481	201.837	153.601	1.41899	8.73969e-14	7.12069e-13	58.0982	158.973
BEST4	15.4768	20.1386	15.9326	13.9404	9.82391	9.11787	-0.639419	0.0554259	0.106107	17.1827	10.9607
BET1	1049.69	1079.81	1021.05	1213.21	1762.05	1401.35	0.447453	3.76159e-14	3.13212e-13	1050.18	1458.87
BET1L	883.543	1014.6	976.976	1416.34	1145.38	1451.14	0.482033	2.28845e-14	1.93441e-13	958.373	1337.62
BEX1	6.3728	8.15132	10.0003	7.96594	7.5912	5.611	-0.223269	0.610627	0.726076	8.1748	7.05605
BEX2	158.865	150.56	134.58	76.473	86.1824	77.1512	-0.884845	2.27946e-10	1.44559e-09	148.001	79.9356
BEX4	835.747	796.912	799.344	705.782	786.806	698.569	-0.153959	0.0379063	0.07613	810.668	730.386
BEX5	29.1328	29.7284	27.4584	35.8467	32.5975	32.2632	0.234784	0.316769	0.447269	28.7732	33.5692
BFAR	1878.15	1724.24	1709.54	1776.01	2138.93	1743.62	0.0833923	0.187376	0.295296	1770.65	1886.19
BFSP1	52.8032	44.5925	40.8486	9.95743	19.6478	8.4165	-1.86601	9.48639e-10	5.71385e-09	46.0814	12.6739
BGN	7.7384	19.1796	9.1528	21.9063	18.3082	22.444	0.868677	0.0110392	0.0254027	12.0236	20.8862
BHLHB9	95.592	85.8286	96.1044	63.3292	70.107	56.11	-0.555082	8.23358e-05	0.000278964	92.5083	63.1821
BHLHE40	3942.94	3845.99	3807.22	4329.09	4022.44	4590.5	0.159659	0.00240081	0.00635906	3865.38	4314.01
BHLHE40-AS1	10.9248	11.9872	14.7462	19.1183	4.91195	9.81924	-0.282311	0.430399	0.563601	12.5527	11.2832
BHLHE41	1203.09	1188.18	1130.71	663.165	937.29	839.545	-0.554654	3.65777e-25	5.26114e-24	1173.99	813.333
BHMT	119.262	113.16	125.766	178.835	200.497	152.198	0.563502	3.26195e-06	1.33113e-05	119.396	177.177
BHMT2	952.733	858.286	928.161	783.052	891.743	786.942	-0.160917	0.0121119	0.0275632	913.06	820.579
BICC1	15557.4	14607.2	14133.8	12292.2	18412.2	14392.2	-0.00125173	0.975516	0.98519	14766.1	15032.2
BICD1	375.54	276.666	268.652	360.061	419.302	566.711	0.540762	0.018621	0.0404655	306.952	448.691
BICD2	1740.68	1825.9	1870.9	2136.86	1432.06	1814.46	-0.0221972	0.630949	0.742594	1812.49	1794.46
BID	462.938	539.905	488.149	370.815	368.396	387.86	-0.402766	3.14263e-05	0.000112983	496.998	375.69
BIK	18.208	22.0565	21.3565	15.9319	8.03774	10.5206	-0.856193	0.00163326	0.00447741	20.5403	11.4967
BIN1	1568.16	1966.39	2042.26	3340.52	1411.07	2522.84	0.326534	1.0109e-05	3.89217e-05	1858.94	2424.81
BIN3	468.401	510.656	491.37	610.988	385.812	504.99	0.0199052	0.796591	0.868079	490.142	500.596
BIN3-IT1	24.5808	15.3437	19.3226	20.7114	8.03774	16.833	-0.428106	0.172446	0.275993	19.749	15.1941
BIRC2	1925.95	1796.65	1814.46	2410.49	3573.22	2678.55	0.616242	1.69009e-39	3.6631e-38	1845.69	2887.42
BIRC3	2662.46	2365.8	2401.25	2903.98	4493.54	3277.52	0.488521	6.58663e-20	7.63589e-19	2476.51	3558.35
BIRC5	252.181	263.24	270.855	283.588	201.39	200.593	-0.19578	0.0368588	0.0743179	262.092	228.524
BIRC6	5940.36	5402.41	4938.95	4482.04	6326.15	5199.29	-0.0409501	0.580282	0.700502	5427.24	5335.83
BIRC6-AS2	5.0072	3.83592	3.38992	1.19489	1.33962	0	-2.06896	0.00313806	0.00811859	4.07768	0.844838
BIRC7	0.9104	1.43847	1.86446	3.58467	0	0.701375	-0.915755	0.526085	0.652628	1.40444	1.42868
BISPR	11.38	8.63081	8.8138	136.616	200.497	154.302	4.09546	1.43929e-91	7.0269e-90	9.6082	163.805
BIVM	733.327	741.291	689.341	505.041	685.887	537.954	-0.342451	4.5759e-07	2.08318e-06	721.32	576.294
BLACAT1	71.4664	60.8952	60.6797	35.8467	34.8302	44.888	-0.751455	4.96718e-05	0.000173732	64.3471	38.5216
BLCAP	1065.62	976.72	971.213	1105.27	1048.93	995.251	0.0675401	0.363986	0.496404	1004.52	1049.82
BLID	2.7312	1.91796	0.847481	0.398297	0.893082	1.40275	-1.01456	0.264449	0.388314	1.83221	0.898043
BLM	205.75	175.493	179.497	105.947	154.503	99.5952	-0.651604	1.515e-08	8.05012e-08	186.913	120.015
BLMH	746.528	642.996	659.171	757.959	928.806	810.789	0.277955	3.06804e-05	0.000110427	682.898	832.518
BLNK	15.4768	9.58979	15.7632	104.354	102.258	120.636	2.96379	1.13668e-31	1.99187e-30	13.6099	109.083
BLOC1S1	350.049	454.556	453.741	454.457	418.856	480.442	0.111448	0.30206	0.430446	419.449	451.251
BLOC1S2	1189.44	1033.78	1103.08	1236.31	1607.1	1291.93	0.298675	1.11931e-06	4.87538e-06	1108.77	1378.45
BLOC1S3	105.151	122.749	98.1383	286.376	277.302	320.528	1.45398	1.96454e-38	4.17668e-37	108.68	294.735
BLOC1S4	166.603	181.247	181.361	236.588	163.881	171.837	0.112031	0.284394	0.410804	176.404	190.769
BLOC1S6	2086.18	2001.39	2073.79	1163.03	1709.81	1255.46	-0.606135	1.73773e-27	2.70705e-26	2053.79	1376.1
BLVRA	1004.63	1006.93	981.214	1673.64	1640.59	1622.28	0.72196	7.67322e-22	9.70967e-21	997.589	1645.51
BLVRB	279.493	338.999	337.637	413.831	158.522	271.432	-0.249527	0.00627064	0.0152739	318.709	281.262
BLZF1	781.578	718.275	715.613	1916.61	2841.34	1934.39	1.56535	8.81445e-130	6.13868e-128	738.489	2230.78
BMF	652.301	628.131	597.305	330.985	265.692	345.778	-0.999679	1.10804e-21	1.38821e-20	625.912	314.152
BMI1	11.8352	11.0283	8.13582	24.2961	4.01887	17.5344	0.269658	0.519624	0.647198	10.3331	15.2831
BMP1	1417.49	1738.63	1639.2	2529.58	1173.06	1909.84	0.182505	0.000647632	0.00190854	1598.44	1870.83
BMP2	365.525	390.784	369.671	393.517	409.032	342.271	0.0311739	0.734684	0.822258	375.327	381.607
BMP2K	1318.26	1207.35	1182.41	1124.79	1545.93	1315.78	0.0865071	0.162492	0.263331	1236.01	1328.83
BMP3	1.3656	1.43847	1.69496	1.19489	4.01887	1.40275	0.327094	0.668781	0.772436	1.49968	2.2055
BMP4	32.3192	36.4412	34.4077	162.505	125.478	159.913	2.1233	3.69041e-41	8.32232e-40	34.3894	149.299
BMP6	34.5952	37.4002	33.2213	16.3302	17.8616	11.9234	-1.15921	1.07275e-05	4.11003e-05	35.0722	15.3717
BMP7	1.3656	2.39745	1.52547	0.398297	0.446541	2.10412	-1.00672	0.329269	0.460724	1.76284	0.982987
BMP8A	45.0648	46.031	50.0014	38.6348	18.3082	52.6031	-0.43632	0.067661	0.126177	47.0324	36.5154
BMP8B	20.0288	25.4129	22.0345	14.3387	16.522	18.2357	-0.369709	0.539104	0.664687	22.4921	16.3655
BMPER	9.5592	8.15132	8.9833	4.77956	5.80503	7.01375	-0.660314	0.115883	0.198695	8.89794	5.86612
BMPR1A	388.285	346.191	335.772	442.906	626.051	461.505	0.496493	1.29381e-10	8.37332e-10	356.75	510.154
BMPR1B	164.327	148.642	166.445	86.4305	145.572	103.803	-0.562761	6.82374e-07	3.04433e-06	159.805	111.935
BMPR2	2610.57	2564.31	2352.1	3819.27	6343.12	5386.56	1.01032	4.24209e-44	1.0159e-42	2508.99	5182.98
BMS1	2018.36	1688.76	1706.66	1391.25	1953.62	1536.01	-0.167429	0.00578736	0.0142192	1804.59	1626.96
BMS1P20	394.658	310.709	333.569	289.96	285.34	304.397	-0.240865	0.0115343	0.0264169	346.312	293.232
BMS1P21	6.3728	4.31541	6.94935	33.0587	39.7422	35.0687	2.54739	3.54672e-13	2.76939e-12	5.87918	35.9565
BMS1P4	85.1224	69.0465	70.3409	81.6509	90.6479	100.998	0.276846	0.0555969	0.106403	74.8366	91.0989
BMS1P5	7.2832	1.91796	4.23741	0.796594	3.12579	6.31237	-0.493352	0.454349	0.58657	4.47952	3.41158
BMX	0.9104	0.958979	0.847481	3.58467	1.33962	2.10412	1.32332	0.158537	0.258048	0.90562	2.34281
BNC1	1981.94	1929.47	1862.93	1555.75	2080.88	1728.19	-0.119931	0.0213913	0.0458181	1924.78	1788.27
BNC2	1285.03	1216.47	1157.66	858.33	1262.82	1183.92	-0.170688	0.0199006	0.0429554	1219.72	1101.69
BNIP1	175.252	181.247	159.496	199.945	185.761	158.511	0.0954282	0.394783	0.527873	171.998	181.406
BNIP2	1946.43	1920.36	1962.09	1490.43	2416.23	1740.81	-0.0881847	0.091251	0.162782	1942.96	1882.49
BNIP3	990.06	893.289	951.213	1511.94	1931.29	1584.41	0.812069	2.34374e-27	3.64511e-26	944.854	1675.88
BNIP3L	4290.26	4066.07	4072.83	3914.07	5940.78	4420.06	0.167283	0.000464245	0.00140371	4143.05	4758.3
BNIPL	15.932	18.7001	16.1021	9.95743	4.91195	8.4165	-1.14739	0.000892796	0.00257416	16.9114	7.76196
BOC	20.0288	28.7694	27.2889	29.8723	14.2893	30.1591	-0.0903513	0.727995	0.816746	25.3624	24.7736
BOD1	738.789	713.001	637.136	611.784	705.982	586.349	-0.133502	0.0758787	0.139105	696.309	634.705
BOD1L1	2923.29	2375.39	2340.74	2067.56	3065.95	2597.19	-0.00373366	0.957856	0.974839	2546.48	2576.9
BOK	611.333	850.615	833.243	1125.59	406.799	781.331	-0.0689015	0.256957	0.379111	765.064	771.239
BOLA1	91.04	99.7338	84.7481	120.684	66.9812	62.4223	-0.144986	0.343502	0.475968	91.8406	83.3625
BOLA3	225.779	230.155	248.651	408.254	399.208	333.153	0.693696	1.01831e-08	5.50979e-08	234.862	380.205
BOLA3-AS1	65.5488	61.8542	58.8152	45.4059	33.044	32.2632	-0.739342	3.60566e-05	0.000128194	62.0727	36.9044
BOLL	0.4552	0.47949	1.35597	2.38978	9.37736	2.10412	2.0749	0.0196547	0.0424821	0.763553	4.62376
BOP1	132.008	177.411	175.598	228.623	72.3397	134.664	-0.261106	0.102626	0.179407	161.672	145.209
BORA	104.696	90.6235	85.0871	104.752	139.321	97.4911	0.28231	0.027795	0.0579869	93.4689	113.855
BPGM	609.057	557.167	574.592	725.697	1161.9	873.211	0.633402	4.34671e-16	4.13976e-15	580.272	920.27
BPHL	384.644	327.971	336.959	200.742	236.22	206.906	-0.709796	3.50046e-13	2.73553e-12	349.858	214.623
BPNT1	1087.93	1041.45	1001.89	647.631	821.636	690.153	-0.549676	3.63478e-11	2.4538e-10	1043.76	719.806
BPTF	2038.38	1814.39	1718.18	1526.27	2367.56	2231.07	0.112022	0.258187	0.380433	1856.99	2041.64
BRAF	318.64	280.022	266.787	263.673	389.384	347.18	0.182677	0.0277718	0.0579502	288.483	333.412
BRAP	837.112	771.019	796.971	753.18	926.126	806.581	0.039149	0.484959	0.615309	801.701	828.629
BRAT1	169.334	309.75	309.331	596.251	100.472	307.202	0.0925129	0.501202	0.630388	262.805	334.642
BRCA1	812.076	685.191	695.952	721.714	1090.9	808.685	0.22959	2.93897e-05	0.000105963	731.073	873.766
BRCA2	251.725	228.237	236.108	771.9	1321.32	984.029	2.06403	1.25937e-67	4.55271e-66	238.69	1025.75
BRCAT54	7.7384	5.75388	7.79683	10.3557	20.0944	11.9234	0.903243	0.0198993	0.0429554	7.09637	14.1245
BRCC3	589.939	458.872	474.589	434.94	647.038	516.913	0.0448318	0.515305	0.643723	507.8	532.964
BRD1	438.357	513.054	539.507	742.027	406.352	599.675	0.203044	0.000982095	0.00281407	496.973	582.685
BRD2	3080.34	3189.09	3126.36	5545.89	5118.7	5724.62	0.804531	8.04597e-38	1.67858e-36	3131.93	5463.07
BRD3	514.831	642.996	579.677	979.412	670.258	1039.44	0.619899	5.09914e-12	3.69239e-11	579.168	896.369
BRD4	365.525	448.323	429.164	702.596	515.755	817.101	0.706375	8.50516e-10	5.14082e-09	414.338	678.484
BRD7	814.808	744.168	709.85	646.834	940.416	699.972	-0.00834982	0.892941	0.934477	756.275	762.407
BRD7P3	7.7384	3.83592	5.25438	2.38978	2.67925	5.611	-0.751844	0.115883	0.198695	5.60957	3.56001
BRD8	1177.15	1074.54	1047.15	896.168	1168.15	985.431	-0.124104	0.0190182	0.0412435	1099.61	1016.58
BRD9	889.005	828.558	852.566	885.414	646.145	833.233	-0.127526	0.0974593	0.171978	856.71	788.264
BRE	1660.11	1520.46	1494.11	1168.21	1559.32	1337.52	-0.215266	1.47351e-05	5.54263e-05	1558.23	1355.02
BRE-AS1	37.7816	30.2078	39.3231	70.4986	40.1887	79.2553	0.776655	0.000467543	0.00141322	35.7709	63.3142
BREA2	3.1864	4.31541	5.08489	8.36424	3.57233	5.611	0.379744	0.438894	0.571822	4.19556	5.84919
BRF1	309.991	441.13	436.622	636.08	197.371	399.784	-0.0519116	0.499057	0.628608	395.915	411.078
BRF2	179.349	175.014	185.09	217.47	167.899	183.059	0.0776721	0.446626	0.579	179.817	189.476
BRI3	576.738	625.734	605.102	1172.59	772.963	1071.7	0.728967	9.69019e-20	1.11384e-18	602.525	1005.75
BRI3BP	31.864	53.2233	61.1881	70.8969	13.8428	34.3674	-0.541	0.0299312	0.0618441	48.7585	39.7023
BRICD5	10.9248	16.7821	25.0854	43.0161	3.57233	23.8467	0.00127112	0.996657	0.998694	17.5975	23.4784
BRINP1	341.4	338.52	341.365	230.614	196.032	193.579	-0.708972	3.14134e-13	2.46098e-12	340.428	206.742
BRINP2	27.7672	29.7284	28.3059	7.16935	7.5912	7.71512	-1.93452	7.46107e-13	5.71513e-12	28.6005	7.49189
BRIP1	205.75	201.865	200.514	695.427	1056.52	834.636	2.05449	8.32415e-177	7.84499e-175	202.71	862.193
BRIX1	624.079	562.921	595.271	422.991	606.849	453.789	-0.287342	6.77776e-05	0.000232382	594.09	494.543
BRK1	2941.96	2617.53	2573.12	2285.03	3028.44	2364.33	-0.0978215	0.0833687	0.150721	2710.87	2559.27
BRMS1	634.093	740.811	745.783	920.863	464.849	648.07	-0.0894537	0.158173	0.257566	706.896	677.927
BRMS1L	180.714	148.642	140.682	105.15	172.811	130.456	-0.232591	0.0477776	0.0931985	156.679	136.139
BROX	2206.81	2044.54	2112.77	2006.22	3208.84	2374.85	0.216942	0.000342811	0.00105988	2121.37	2529.97
BRPF1	440.633	504.423	530.184	678.3	476.459	627.029	0.267745	0.000365716	0.00112683	491.747	593.929
BRPF3	390.106	429.143	407.13	681.486	613.548	737.846	0.733189	4.8873e-18	5.1663e-17	408.793	677.627
BRSK1	47.796	59.4567	54.4083	64.5241	15.6289	47.6935	-0.475785	0.0280942	0.0584823	53.887	42.6155
BRSK2	19.5736	25.8924	27.4584	23.8978	6.69812	15.4302	-0.839794	0.015769	0.0348677	24.3081	15.3421
BRWD1	2572.79	2355.25	2161.76	1451	2097.4	1703.64	-0.454753	6.2119e-11	4.12711e-10	2363.27	1750.68
BRWD1-AS1	0.4552	1.43847	1.69496	0.398297	1.78616	0	-1.21166	0.373155	0.505783	1.19621	0.728154
BRWD1-IT2	7.7384	6.23336	8.47481	3.98297	3.57233	3.50687	-1.02996	0.0504625	0.0977814	7.48219	3.68739
BRWD3	885.364	747.524	744.088	766.324	1229.33	1053.46	0.327054	8.56197e-05	0.000289417	792.325	1016.37
BSCL2	28.6776	23.495	20.0006	29.474	19.2013	34.3674	0.190165	0.509856	0.638526	24.0577	27.6809
BSDC1	1803.96	1754.93	1878.19	1889.52	1563.79	1657.35	-0.0888518	0.146695	0.241721	1812.36	1703.55
BSG	4999.46	7124.74	7791.4	15283.9	4460.5	10705.8	0.498039	1.74547e-08	9.20126e-08	6638.53	10150
BSN	24.1256	37.4002	37.6282	26.2876	13.3962	26.6522	-0.638926	0.0104282	0.024164	33.0513	22.112
BSN-AS2	4.552	1.43847	2.20345	2.78808	2.67925	2.10412	-0.0668544	0.928563	0.95685	2.73131	2.52382
BSPRY	6.3728	7.19234	6.94935	5.17786	5.80503	4.90962	-0.337816	0.47942	0.610534	6.83816	5.29751
BST1	72.3768	63.7721	59.6627	80.0577	99.5787	74.3457	0.379983	0.0318918	0.0654242	65.2705	84.6607
BST2	223.958	206.66	218.65	5764.15	3018.17	4547.71	4.32789	0	0	216.423	4443.35
BTAF1	2429.4	2206.61	2127.86	2331.23	3065.95	2568.43	0.222349	1.86832e-06	7.8858e-06	2254.62	2655.21
BTBD1	2951.97	2870.7	3005	2102.21	3148.56	2273.16	-0.26289	2.36793e-06	9.84755e-06	2942.56	2507.98
BTBD10	2519.53	2379.71	2279.72	1512.33	2041.59	1564.77	-0.501737	3.96934e-19	4.41781e-18	2392.99	1706.23
BTBD11	1331	1379.97	1359.19	1105.27	1038.65	982.626	-0.374419	1.59354e-07	7.65378e-07	1356.72	1042.18
BTBD16	18.208	14.3847	17.4581	8.76254	12.5032	13.3261	-0.591447	0.0946767	0.167801	16.6836	11.5306
BTBD18	24.1256	23.9745	17.9666	20.3131	16.0755	16.833	-0.269448	0.322293	0.453076	22.0222	17.7405
BTBD19	69.1904	90.6235	94.5789	89.6168	23.2201	79.2553	-0.570024	0.000744447	0.00217289	84.7976	64.0308
BTBD2	532.129	843.422	884.092	1717.06	363.931	1023.31	0.262639	0.00111359	0.00314707	753.214	1034.77
BTBD3	811.621	751.84	743.41	855.542	1110.1	866.198	0.285243	1.10151e-06	4.80228e-06	768.957	943.947
BTBD6	578.104	628.611	628.831	724.104	439.843	535.85	-0.123675	0.169349	0.271994	611.849	566.599
BTBD7	3208.25	2311.62	2493.12	2122.52	2739.53	2524.95	-0.124847	0.128897	0.217193	2671	2462.33
BTBD8	40.0576	37.4002	32.8823	31.4655	37.0629	22.444	-0.252652	0.245085	0.365731	36.78	30.3241
BTBD9	676.882	659.778	621.712	869.084	794.397	829.726	0.354064	7.04071e-08	3.51813e-07	652.791	831.069
BTC	46.8856	36.9207	43.5605	479.55	559.516	475.532	3.55634	5.12894e-208	5.74897e-206	42.4556	504.866
BTD	496.168	456.954	431.537	471.982	541.208	461.505	0.0924984	0.325463	0.456719	461.553	491.565
BTF3	4253.39	4030.59	4129.27	3411.81	3919.29	3499.16	-0.203128	4.23283e-05	0.000149511	4137.75	3610.09
BTF3L4	551.247	508.738	520.692	397.102	644.359	512.705	-0.0698396	0.35512	0.48775	526.893	518.055
BTG1	1343.29	1273.52	1249.19	2405.71	3165.08	2523.55	1.04943	2.5136e-93	1.25303e-91	1288.67	2698.11
BTG2	707.38	618.542	640.187	519.379	615.78	537.253	-0.237009	0.00164302	0.0045022	655.37	557.471
BTG3	581.29	533.192	533.235	902.939	1361.06	1010.68	0.959375	1.04915e-71	4.0231e-70	549.239	1091.56
BTLA	4.0968	7.67183	2.88144	3.58467	8.48428	2.10412	-0.00101214	0.998268	0.999271	4.88336	4.72436
BTN1A1	0	0	1.18647	0.796594	1.33962	0	0.925927	0.661874	0.767533	0.395491	0.712073
BTN2A1	591.305	419.553	518.15	1010.48	941.755	1044.35	0.968439	2.76154e-21	3.40572e-20	509.669	998.861
BTN2A2	1035.58	984.392	977.146	1062.66	1127.52	1012.08	0.0950318	0.165852	0.267518	999.039	1067.42
BTN2A3P	66.004	60.4157	70.8494	70.4986	53.1384	77.1512	-0.00167918	0.99107	0.994961	65.7564	66.9294
BTN3A1	333.206	296.804	298.822	1800.3	2147.86	1817.26	2.62935	0	0	309.611	1921.81
BTN3A2	1150.29	1031.86	994.265	2077.52	2517.15	1977.18	1.04234	6.55448e-57	2.06248e-55	1058.81	2190.61
BTN3A3	212.123	194.673	184.073	1350.23	1755.8	1425.19	2.9333	0	0	196.956	1510.41
BTNL9	6.3728	4.31541	4.23741	5.57616	5.35849	7.71512	0.323547	0.528539	0.654771	4.9752	6.21659
BTRC	808.435	719.714	690.528	610.589	805.56	654.383	-0.110386	0.108538	0.188247	739.559	690.177
BUB1	486.153	420.512	427.47	953.125	1335.16	1031.02	1.29631	1.49837e-67	5.40639e-66	444.712	1106.43
BUB1B	469.311	408.046	432.046	227.029	336.692	256.703	-0.697227	2.55185e-18	2.7326e-17	436.468	273.475
BUB3	2016.53	2103.52	2128.53	2079.11	2393.01	2083.08	0.0618069	0.297889	0.425719	2082.86	2185.07
BUD13	403.762	346.671	351.535	326.205	422.428	358.402	-0.000504797	0.995421	0.998055	367.323	369.012
BUD31	472.042	434.897	413.91	362.052	463.063	364.013	-0.158638	0.0308644	0.063592	440.283	396.376
BVES	13.656	13.9052	16.4411	82.0492	122.799	96.0883	2.69554	1.82216e-46	4.57787e-45	14.6674	100.312
BYSL	501.63	436.815	451.199	577.132	496.554	602.481	0.269451	0.00370371	0.00945417	463.215	558.722
BZRAP1	1.3656	4.31541	4.74589	5.57616	1.78616	5.611	0.211265	0.765779	0.844393	3.47563	4.32444
BZRAP1-AS1	0.9104	2.39745	2.20345	2.38978	0.446541	0.701375	-0.714996	0.500612	0.630022	1.8371	1.17923
BZW1	4709.04	4166.76	4156.39	2690.1	3516.96	2750.09	-0.55437	3.23575e-30	5.41952e-29	4344.06	2985.72
BZW2	1520.37	1480.66	1455.46	832.441	1128.86	810.088	-0.70079	1.72744e-26	2.61365e-25	1485.5	923.795
C10orf10	500.265	530.316	522.387	539.294	324.635	439.061	-0.267149	0.000591073	0.00175497	517.656	434.33
C10orf107	3.1864	5.27439	4.23741	3.18638	9.37736	3.50687	0.421432	0.388711	0.52215	4.23273	5.35687
C10orf11	155.678	149.601	141.36	129.845	155.843	147.99	-0.048433	0.697437	0.795014	148.88	144.559
C10orf111	0	3.35643	2.03395	1.59319	1.33962	0.701375	-0.426259	0.665984	0.77052	1.79679	1.2114
C10orf12	269.478	245.499	242.38	292.35	467.529	394.173	0.580091	8.79044e-07	3.8698e-06	252.452	384.684
C10orf126	6.3728	8.15132	5.42388	5.57616	14.7359	5.611	0.278131	0.597296	0.715117	6.64933	8.641
C10orf131	4.552	9.58979	3.72892	10.3557	8.93082	9.11787	0.693764	0.198284	0.309551	5.9569	9.46814
C10orf142	0.9104	1.91796	0.677985	0.398297	1.33962	0.701375	-0.653348	0.599707	0.716796	1.16878	0.813098
C10orf2	780.668	695.739	703.07	718.926	743.491	763.096	0.029244	0.64943	0.757198	726.492	741.838
C10orf25	31.864	30.2078	31.8653	42.2195	57.1573	37.8742	0.532502	0.0105213	0.0243448	31.3124	45.7503
C10orf32	304.073	304.955	315.602	237.783	377.774	263.717	-0.115072	0.316348	0.446908	308.21	293.091
C10orf35	107.882	108.365	107.969	80.0577	62.9623	98.1924	-0.436035	0.0158347	0.0349927	108.072	80.4042
C10orf54	86.488	110.762	120.003	153.743	57.1573	106.609	-0.0796556	0.540148	0.665584	105.751	105.836
C10orf55	118.352	112.201	135.427	61.3377	33.4906	43.4852	-1.41847	4.65836e-19	5.15741e-18	121.993	46.1045
C10orf62	17.2976	17.7411	17.2886	21.508	8.93082	20.3399	-0.110968	0.72208	0.812592	17.4424	16.9262
C10orf67	8.1936	12.9462	10.0003	5.17786	6.25158	6.31237	-0.815875	0.0418917	0.0830512	10.38	5.91394
C10orf76	665.047	523.123	587.643	756.764	983.284	842.351	0.52822	5.41434e-10	3.32675e-09	591.938	860.8
C10orf82	1.3656	1.43847	3.38992	3.58467	0.446541	0.701375	-0.540287	0.543719	0.668853	2.06466	1.57753
C10orf88	235.793	200.427	216.786	151.353	247.384	206.204	-0.158654	0.0858766	0.154503	217.669	201.647
C10orf90	1.8208	0.958979	1.86446	0.796594	0.446541	0	-1.78069	0.142504	0.236172	1.54808	0.414378
C10orf95	1.8208	4.31541	3.22043	3.98297	0.893082	8.4165	0.32707	0.67211	0.775193	3.11888	4.43085
C10orf99	5.9176	2.39745	3.72892	10.754	5.35849	11.9234	1.18382	0.0358343	0.0724449	4.01465	9.34529
C11orf1	411.501	358.179	344.077	261.283	384.918	314.216	-0.234554	0.0347862	0.0706199	371.252	320.139
C11orf16	5.0072	4.31541	3.55942	4.77956	3.12579	4.90962	0.00654781	0.990239	0.994386	4.29401	4.27166
C11orf24	526.211	694.301	669.171	777.874	434.038	690.854	-0.00990946	0.891395	0.933324	629.894	634.255
C11orf30	338.213	316.463	297.805	300.714	422.874	364.013	0.173107	0.0501712	0.0972966	317.494	362.534
C11orf31	585.842	592.649	651.883	695.028	476.906	488.157	-0.144395	0.123362	0.20917	610.125	553.364
C11orf42	4.0968	4.7949	3.05093	5.57616	1.33962	7.71512	0.203752	0.724407	0.814243	3.98088	4.87697
C11orf44	6.3728	7.67183	7.62733	2.78808	0	2.10412	-2.33362	0.00179514	0.00488154	7.22399	1.63073
C11orf45	21.8496	25.8924	23.221	66.9139	53.5849	69.4361	1.42398	4.04483e-12	2.95038e-11	23.6543	63.3116
C11orf49	598.132	658.819	618.153	696.622	516.202	586.349	-0.0581603	0.370405	0.503199	625.035	599.724
C11orf54	874.894	755.676	773.92	1276.54	1775.89	1371.19	0.859084	7.17883e-46	1.78697e-44	801.496	1474.54
C11orf57	1035.12	923.497	960.196	833.636	1047.59	793.956	-0.13712	0.066932	0.124996	972.939	891.726
C11orf58	2244.13	2024.41	2172.94	1797.51	2413.55	1991.9	-0.0721902	0.242245	0.362125	2147.16	2067.66
C11orf63	150.216	131.38	135.258	111.125	149.145	119.935	-0.147413	0.161957	0.262578	138.951	126.735
C11orf65	14.5664	10.5488	19.3226	9.95743	19.2013	16.1316	-0.0659525	0.845845	0.902034	14.8126	15.0968
C11orf68	668.233	606.554	707.477	1130.37	539.422	858.483	0.299868	0.00849294	0.0200952	660.755	842.757
C11orf70	60.0864	66.6491	59.1542	45.4059	51.7988	46.2907	-0.378077	0.0262827	0.0551355	61.9632	47.8318
C11orf71	79.66	93.98	85.9346	110.727	99.1321	98.8938	0.256204	0.0502437	0.0974273	86.5248	102.918
C11orf72	1.8208	0.958979	0.847481	1.19489	0	1.40275	-1.08143	0.496959	0.626674	1.20909	0.86588
C11orf73	385.099	369.207	361.705	370.018	336.692	318.424	-0.115525	0.22705	0.343833	372.004	341.711
C11orf74	137.47	122.27	121.529	71.6935	132.176	88.3732	-0.431926	0.000383633	0.00117859	127.09	97.4143
C11orf80	507.093	467.023	479.335	378.78	435.378	371.729	-0.297278	4.97049e-05	0.000173752	484.484	395.296
C11orf84	307.26	404.21	406.452	718.13	266.585	512.003	0.345511	7.45545e-07	3.30824e-06	372.641	498.906
C11orf85	2.276	1.43847	3.55942	1.59319	4.46541	2.8055	0.232097	0.750561	0.833746	2.42463	2.9547
C11orf87	0.9104	0	0	0.398297	0	0	-0.683285	0.759663	0.839868	0.303467	0.132766
C11orf91	21.8496	13.9052	22.7125	21.508	26.7925	24.5481	0.280919	0.295186	0.422942	19.4891	24.2829
C11orf94	2.276	0.47949	2.03395	5.57616	0	4.20825	0.47923	0.610711	0.726108	1.59648	3.26147
C11orf95	515.741	613.747	599	539.294	413.944	442.567	-0.307315	0.0014409	0.00399342	576.163	465.268
C11orf96	5.0072	4.31541	3.89841	7.16935	3.57233	5.611	0.328154	0.478328	0.609688	4.40701	5.45089
C11orf97	1.8208	0.958979	1.35597	1.19489	1.33962	0	-0.591915	0.70301	0.799661	1.37858	0.844838
C11orf98	0.4552	0.47949	1.69496	3.18638	0	1.40275	-0.0416122	0.975497	0.98519	0.876551	1.52971
C12orf10	454.289	544.7	544.761	595.852	343.39	470.622	-0.148667	0.0333179	0.0680036	514.583	469.955
C12orf29	432.895	421.471	436.453	295.935	422.428	303.695	-0.362007	2.81498e-05	0.000101744	430.273	340.686
C12orf4	646.384	598.883	607.644	436.135	691.246	484.65	-0.235455	0.000131867	0.00043277	617.637	537.344
C12orf43	390.106	419.074	392.723	407.856	393.849	379.444	-0.0187222	0.807049	0.875597	400.634	393.716
C12orf45	142.022	131.86	133.733	160.912	166.56	139.574	0.206965	0.0539073	0.103672	135.872	155.682
C12orf49	2232.3	2250.24	2119.89	1603.54	1754.46	1667.87	-0.395283	4.7423e-15	4.20175e-14	2200.81	1675.29
C12orf56	15.4768	18.7001	16.1021	9.95743	8.48428	7.71512	-0.912622	0.0038745	0.00985031	16.7597	8.71894
C12orf57	241.711	346.191	367.129	699.808	145.572	357.701	0.120253	0.160232	0.260315	318.344	401.027
C12orf60	30.4984	23.495	25.9329	11.9489	24.5598	18.9371	-0.610428	0.0154333	0.0342333	26.6421	18.4819
C12orf65	334.572	322.217	325.941	332.578	336.245	315.619	0.00523911	0.944538	0.966529	327.577	328.147
C12orf66	233.062	232.073	211.701	250.927	320.617	249.689	0.272784	0.00260785	0.00685302	225.612	273.744
C12orf73	93.7712	95.4184	103.054	66.9139	79.9309	86.9705	-0.351025	0.00850793	0.0201281	97.4144	77.9384
C12orf74	0	0	0.508489	49.3888	50.4591	63.8251	7.56663	1.84539e-17	1.89985e-16	0.169496	54.5577
C12orf75	5953.1	5697.3	5916.1	5862.93	8114.1	5858.58	0.152189	0.0213828	0.0458102	5855.5	6611.87
C12orf76	126.546	122.27	119.495	131.04	146.912	130.456	0.148895	0.191483	0.300818	122.77	136.136
C12orf79	0.9104	0.47949	0.847481	2.38978	5.80503	4.90962	2.42188	0.00128713	0.00359617	0.74579	4.36815
C14orf1	446.096	444.007	445.097	624.53	615.334	633.341	0.48948	3.72268e-13	2.90081e-12	445.067	624.402
C14orf105	2275.09	2185.51	2209.72	1203.65	1651.31	1291.93	-0.705673	1.35356e-54	4.04425e-53	2223.44	1382.3
C14orf119	1698.35	1568.89	1546.99	1411.96	1825.91	1421.69	-0.0577005	0.298978	0.427083	1604.74	1553.19
C14orf132	427.433	439.212	386.451	275.223	275.069	272.835	-0.603881	1.42125e-12	1.06879e-11	417.699	274.376
C14orf142	132.918	137.134	136.105	134.624	153.164	143.08	0.0750512	0.466376	0.5979	135.386	143.623
C14orf159	1174.87	1177.63	1215.8	2042.07	1585.67	1883.19	0.624297	1.07329e-44	2.60658e-43	1189.43	1836.98
C14orf166	2174.49	1946.25	2066.33	1534.24	1990.23	1590.72	-0.288519	1.68481e-07	8.07574e-07	2062.36	1705.06
C14orf169	389.651	378.317	379.841	427.771	366.61	391.367	0.0506173	0.529468	0.655625	382.603	395.249
C14orf178	1.8208	2.39745	2.54244	3.58467	0	4.90962	0.081069	0.926552	0.955517	2.25356	2.83143
C14orf2	1223.58	1104.74	1096.81	904.533	1193.6	890.746	-0.211022	0.00287771	0.0074984	1141.71	996.294
C14orf28	105.151	103.57	100.342	62.5326	114.761	68.7347	-0.379413	0.00473728	0.0118513	103.021	82.0095
C14orf37	457.476	435.377	393.57	292.748	429.573	335.958	-0.299044	0.000456776	0.00138408	428.808	352.76
C14orf39	0.9104	4.31541	2.88144	1.19489	3.12579	2.10412	-0.497339	0.544949	0.669758	2.70241	2.1416
C14orf79	310.901	307.353	352.383	347.713	213.447	290.369	-0.208357	0.0121285	0.0275911	323.546	283.843
C14orf80	44.6096	75.7594	90.0025	182.42	23.6667	91.1787	0.148524	0.419891	0.55286	70.1238	99.0885
C14orf93	142.933	139.052	123.224	130.641	127.711	136.768	-0.0257143	0.862068	0.912809	135.069	131.707
C15orf27	3.6416	1.91796	1.18647	1.19489	1.78616	0	-0.960516	0.297326	0.425203	2.24868	0.993685
C15orf39	40.0576	65.2106	50.3404	85.2356	42.868	95.387	0.492244	0.0189885	0.0411884	51.8695	74.4968
C15orf40	162.506	169.739	167.293	159.717	150.484	142.379	-0.137551	0.18497	0.292186	166.513	150.86
C15orf41	177.073	143.367	146.784	92.8032	100.918	97.4911	-0.683165	1.33578e-06	5.76261e-06	155.741	97.0709
C15orf48	68.28	55.1413	62.2051	436.932	471.547	443.97	2.86163	1.93134e-100	1.04232e-98	61.8755	450.816
C15orf52	770.198	631.008	705.782	1167.01	602.831	1310.17	0.483991	0.00046125	0.00139598	702.33	1026.67
C15orf54	1.3656	2.87694	1.35597	1.19489	2.23271	2.10412	0.0679589	0.931527	0.958392	1.86617	1.84391
C15orf56	1.8208	2.87694	2.03395	1.19489	0.446541	2.8055	-0.715016	0.455801	0.587963	2.2439	1.48231
C15orf57	422.425	418.594	392.723	374.798	481.371	368.222	-0.0184928	0.802596	0.872168	411.248	408.13
C15orf59	5.0072	2.87694	3.05093	1.59319	3.12579	2.10412	-0.709517	0.377389	0.510452	3.64502	2.27437
C15orf61	26.8568	30.2078	32.7128	24.6944	26.3459	16.833	-0.239038	0.752369	0.835069	29.9258	22.6244
C15orf62	128.366	119.872	135.597	78.0662	40.6352	88.3732	-0.946626	1.02485e-10	6.69441e-10	127.945	69.0249
C15orf65	28.6776	31.6463	25.2549	14.737	12.5032	13.3261	-1.06431	0.000233351	0.000740678	28.5263	13.5221
C16orf13	306.805	399.415	394.757	649.224	195.585	411.006	0.0701298	0.417735	0.550993	366.992	418.605
C16orf45	430.164	485.243	462.725	302.307	261.673	299.487	-0.671254	1.20941e-18	1.31665e-17	459.377	287.823
C16orf46	78.7496	76.7183	66.1035	50.1854	62.0692	84.165	-0.197663	0.277374	0.403123	73.8571	65.4732
C16orf52	184.811	177.891	191.7	152.149	199.604	169.031	-0.116891	0.228264	0.345229	184.801	173.595
C16orf58	624.079	727.865	754.089	967.065	526.919	816.4	0.106438	0.087277	0.156725	702.011	770.128
C16orf59	58.2656	60.8952	78.1378	108.735	42.4214	63.1237	0.0481308	0.776597	0.852865	65.7662	71.4267
C16orf62	1809.42	1757.33	1708.01	1555.75	1983.98	1691.72	-0.0213209	0.747538	0.831462	1758.25	1743.82
C16orf70	552.157	488.12	534.083	1352.22	1300.77	1385.92	1.35782	6.22584e-91	3.01627e-89	524.787	1346.3
C16orf71	16.8424	13.4257	12.2037	19.9149	7.14466	9.11787	-0.288878	0.453984	0.58623	14.1573	12.0591
C16orf72	1640.08	1538.68	1507.84	1335.09	1789.29	1353.65	-0.0825809	0.139243	0.231844	1562.2	1492.68
C16orf74	9.104	12.9462	12.3732	19.5166	8.03774	7.01375	0.0122788	0.974791	0.985084	11.4745	11.5227
C16orf86	27.7672	49.3874	59.1542	137.811	31.7044	92.5815	0.762832	7.85587e-05	0.000267074	45.4363	87.3656
C16orf87	151.582	142.888	160.343	123.074	174.598	125.546	-0.133862	0.218861	0.334103	151.604	141.072
C16orf89	0.9104	0	0.847481	0.796594	1.33962	2.10412	1.11396	0.451455	0.583749	0.58596	1.41345
C16orf90	0	0.958979	0.677985	1.19489	0.893082	2.10412	1.33419	0.263688	0.387483	0.545655	1.39737
C16orf91	128.366	174.055	183.395	266.859	125.478	199.892	0.248066	0.0319574	0.0655302	161.939	197.41
C16orf93	0.4552	1.43847	1.18647	4.38127	0	0	-0.511116	0.628529	0.740483	1.02671	1.46042
C16orf95	34.14	35.4822	28.6449	38.2365	24.1132	35.7701	-0.00586261	0.980013	0.987888	32.7557	32.7066
C16orf96	0	1.91796	0.169496	0.398297	0.893082	0.701375	-0.153996	0.932355	0.958887	0.695818	0.664251
C17orf100	33.6848	37.4002	33.0518	55.3633	58.0503	59.6168	0.726861	0.000166574	0.000540587	34.7122	57.6768
C17orf104	21.3944	19.1796	25.4244	17.5251	20.5409	8.4165	-0.501568	0.0787577	0.143549	21.9995	15.4942
C17orf107	9.5592	15.3437	12.7122	12.3472	4.01887	12.6247	-0.483991	0.200679	0.312569	12.5384	9.66361
C17orf47	0	0.47949	0.847481	1.59319	1.33962	4.20825	2.19092	0.076386	0.139886	0.442324	2.38035
C17orf51	438.813	439.212	463.742	314.256	311.686	260.911	-0.588922	1.95406e-10	1.248e-09	447.256	295.618
C17orf53	78.2944	85.3492	94.5789	117.099	87.5221	96.0883	0.21397	0.104357	0.182062	86.0741	100.237
C17orf58	138.836	145.765	149.835	82.8458	83.5032	75.0471	-0.846496	2.03503e-12	1.51353e-11	144.812	80.4654
C17orf59	128.822	165.903	174.242	310.273	105.83	163.42	0.217851	0.0732718	0.135005	156.322	193.175
C17orf62	613.609	789.24	774.767	1667.67	645.252	1110.28	0.583186	7.7282e-21	9.36631e-20	725.872	1141.07
C17orf67	18.6632	14.8642	12.3732	147.37	113.421	104.505	3.04297	2.15759e-38	4.58197e-37	15.3002	121.765
C17orf75	403.307	397.976	387.299	306.689	385.365	326.139	-0.236105	0.000588777	0.00174897	396.194	339.398
C17orf78	5.4624	2.87694	4.06791	5.17786	3.57233	5.611	0.15835	0.735862	0.823211	4.13575	4.78706
C17orf80	769.743	629.09	646.459	574.344	822.975	661.396	-0.0109343	0.88042	0.925772	681.764	686.239
C17orf82	1.3656	2.87694	3.05093	2.78808	1.33962	1.40275	-0.387856	0.661221	0.767188	2.43116	1.84348
C17orf85	1264.54	1156.53	1089.86	1031.99	1076.16	1076.61	-0.140334	0.0346119	0.0703114	1170.31	1061.59
C17orf89	464.759	433.938	432.215	258.096	226.843	238.467	-0.874283	3.5972e-29	5.84406e-28	443.637	241.136
C17orf96	102.875	121.79	102.545	156.132	146.465	135.365	0.432877	0.00156956	0.00431739	109.07	145.988
C17orf97	45.52	53.2233	51.3574	54.965	59.8365	52.6031	0.166428	0.313743	0.444122	50.0336	55.8015
C17orf98	10.9248	11.5078	11.0173	2.78808	11.1635	2.10412	-1.27041	0.0103648	0.0240289	11.1499	5.35191
C18orf21	185.722	179.329	183.903	161.709	230.415	169.031	0.00341034	0.972421	0.983617	182.985	187.052
C18orf25	1243.61	1124.88	1133.42	1344.25	1935.76	1536.01	0.436233	9.79182e-20	1.12484e-18	1167.3	1605.34
C18orf32	0	1.43847	0.508489	2.78808	0	0.701375	0.209517	0.913031	0.947276	0.648986	1.16315
C18orf54	312.267	290.571	283.228	249.732	538.082	399.784	0.349533	0.0136244	0.0305754	295.355	395.866
C18orf65	11.38	6.71285	6.94935	4.77956	5.80503	6.31237	-0.568443	0.243967	0.364239	8.3474	5.63232
C18orf8	672.785	638.68	601.203	1080.98	1165.47	1112.38	0.813784	8.3406e-47	2.10661e-45	637.556	1119.61
C19orf12	630.907	659.778	675.951	1317.17	1073.48	1148.85	0.846128	5.79665e-53	1.66878e-51	655.545	1179.83
C19orf18	8.6488	6.23336	7.96632	2.78808	3.12579	7.71512	-0.853819	0.0785701	0.143276	7.61616	4.543
C19orf24	98.7784	172.137	203.904	550.845	60.7296	234.259	0.437196	0.000164398	0.000533971	158.273	281.945
C19orf25	238.98	343.794	367.976	752.781	157.629	385.055	0.234235	0.00744828	0.0178598	316.917	431.822
C19orf26	18.6632	36.9207	43.8995	76.8713	10.2704	51.9017	0.158724	0.490755	0.620709	33.1611	46.3478
C19orf35	2.276	4.31541	5.42388	9.55913	3.12579	5.611	0.478719	0.423618	0.556668	4.00509	6.09864
C19orf38	3.1864	3.83592	4.5764	15.9319	8.03774	21.0412	1.86978	2.20687e-05	8.09229e-05	3.86624	15.0036
C19orf43	1519.46	1466.28	1341.56	1768.84	1326.67	1296.14	0.0202081	0.822487	0.886105	1442.43	1463.88
C19orf44	128.366	132.819	154.75	161.31	120.566	147.289	0.0352201	0.751151	0.83406	138.645	143.055
C19orf45	0.9104	0.47949	1.86446	0.398297	0	1.40275	-1.26468	0.453077	0.585326	1.08478	0.600349
C19orf47	97.4128	139.052	139.665	201.14	71	157.809	0.10896	0.356555	0.489011	125.377	143.316
C19orf48	581.745	795.953	849.854	1451.79	426.893	952.467	0.218824	0.000309027	0.000963445	742.517	943.718
C19orf52	176.618	213.373	204.921	256.902	183.975	195.684	0.100207	0.321244	0.451936	198.304	212.187
C19orf53	872.618	1004.53	997.994	1243.48	661.774	1061.88	0.0147415	0.810026	0.877432	958.381	989.046
C19orf54	81.4808	76.7183	75.9343	109.532	136.195	192.177	0.885824	6.6871e-07	2.98759e-06	78.0445	145.968
C19orf57	7.7384	12.4667	10.0003	11.9489	6.69812	7.71512	-0.16756	0.655024	0.761889	10.0685	8.78738
C19orf60	71.0112	97.8159	101.698	198.352	28.5786	91.8801	-0.0612478	0.658995	0.765254	90.1749	106.27
C19orf66	286.321	296.325	308.314	4165.39	2301.03	3290.85	3.42871	0	0	296.986	3252.42
C19orf67	3.6416	9.1103	8.47481	6.37275	5.35849	2.8055	-0.505757	0.322967	0.453754	7.07557	4.84558
C19orf68	40.5128	28.7694	41.3571	61.736	37.0629	91.8801	0.713763	0.0021844	0.00583709	36.8797	63.5597
C19orf70	245.353	364.412	357.468	551.243	151.377	346.479	-0.0211079	0.834743	0.894475	322.411	349.7
C19orf71	37.3264	72.8824	73.9004	354.484	48.673	164.823	1.29577	1.58393e-23	2.15085e-22	61.3697	189.327
C19orf73	4.552	6.23336	3.55942	6.77105	2.23271	4.90962	-0.0610176	0.926563	0.955517	4.78159	4.63779
C19orf80	6.3728	3.35643	7.11884	10.754	4.01887	5.611	0.171027	0.738792	0.825649	5.61602	6.79463
C19orf81	2.7312	1.91796	2.54244	1.59319	0.893082	0	-1.44612	0.13716	0.229019	2.3972	0.828757
C1D	116.531	114.119	115.766	105.947	137.535	86.9705	-0.0865985	0.593	0.71157	115.472	110.151
C1GALT1	1099.76	1025.63	1046.47	1404.79	2226.01	1698.03	0.709944	5.6541e-22	7.2028e-21	1057.29	1776.28
C1GALT1C1	971.396	901.44	868.668	1274.95	1821.89	1331.21	0.67117	1.85233e-29	3.03535e-28	913.835	1476.02
C1GALT1C1L	33.6848	22.536	20.509	10.754	18.3082	18.2357	-0.743767	0.0136087	0.0305511	25.5766	15.766
C1orf100	0.4552	0	0.508489	0	0.893082	0.701375	0.256005	0.869017	0.917245	0.321229	0.531486
C1orf101	20.9392	25.8924	18.3056	16.3302	37.5095	32.2632	0.336139	0.311755	0.441704	21.7124	28.701
C1orf105	0.4552	1.43847	0.169496	0.398297	1.33962	2.10412	0.922938	0.511174	0.639719	0.687722	1.28068
C1orf106	441.544	643.475	611.542	1235.52	498.34	887.94	0.571088	1.57023e-14	1.34409e-13	565.52	873.933
C1orf109	343.676	350.507	330.348	260.486	291.145	263.015	-0.330613	0.000290273	0.000907516	341.51	271.549
C1orf111	0.9104	0.47949	1.86446	1.19489	0	1.40275	-0.758224	0.519115	0.646862	1.08478	0.86588
C1orf112	176.162	171.657	162.038	135.421	204.516	173.24	-0.0154248	0.885223	0.929075	169.953	171.059
C1orf115	320.005	320.299	309.67	220.657	250.063	218.128	-0.461179	1.16199e-07	5.67308e-07	316.658	229.616
C1orf116	697.821	811.776	792.734	718.13	757.334	757.485	-0.0442057	0.555626	0.678959	767.444	744.316
C1orf122	500.265	518.808	477.132	658.783	490.749	476.935	0.122777	0.131804	0.22156	498.735	542.156
C1orf123	494.802	475.174	510.692	496.676	501.019	459.4	-0.0254786	0.718554	0.810019	493.556	485.699
C1orf131	137.47	125.147	161.191	140.997	176.384	133.963	0.064545	0.665219	0.770247	141.269	150.448
C1orf140	1.8208	0.958979	1.01698	0.398297	1.33962	2.10412	-0.0725473	0.947605	0.968778	1.26559	1.28068
C1orf145	18.6632	19.1796	21.526	23.1012	6.69812	20.3399	-0.361029	0.223267	0.339462	19.7896	16.7131
C1orf146	0.9104	0.47949	0.508489	0.398297	0	0	-1.80956	0.222525	0.338605	0.632793	0.132766
C1orf159	52.8032	79.5953	91.3585	211.097	28.5786	115.727	0.356428	0.0314316	0.064571	74.5856	118.468
C1orf162	6.3728	4.31541	7.45783	6.77105	1.33962	4.20825	-0.74609	0.150477	0.247089	6.04868	4.10631
C1orf168	2.276	1.91796	2.54244	1.59319	5.35849	1.40275	0.213248	0.713524	0.806728	2.24547	2.78481
C1orf174	501.63	502.505	523.574	530.133	473.334	509.198	-0.0167881	0.79809	0.868739	509.236	504.222
C1orf177	2.276	1.91796	2.20345	3.18638	3.12579	0.701375	0.242873	0.763574	0.842864	2.13247	2.33785
C1orf186	150.216	160.15	163.225	381.17	171.472	328.243	0.841134	4.45098e-15	3.94918e-14	157.863	293.628
C1orf189	1.3656	1.43847	1.69496	0	1.33962	0	-2.46196	0.103321	0.180489	1.49968	0.446541
C1orf194	1.3656	1.43847	2.03395	1.59319	0.446541	1.40275	-0.588846	0.553523	0.676826	1.61267	1.14749
C1orf195	17.7528	11.5078	18.9836	14.737	12.5032	11.9234	-0.342199	0.245407	0.366072	16.0814	13.0545
C1orf198	610.423	746.086	667.137	617.36	543.887	585.648	-0.205039	0.00891188	0.0209872	674.549	582.298
C1orf204	15.4768	15.8232	15.4242	11.9489	9.82391	13.3261	-0.42049	0.165791	0.267465	15.5747	11.6996
C1orf21	40.968	44.113	41.1876	184.81	223.271	186.566	2.22533	3.89717e-65	1.36965e-63	42.0895	198.215
C1orf210	1.8208	0.47949	0.677985	0	0.446541	2.10412	-0.557148	0.682431	0.783348	0.992758	0.850222
C1orf216	530.763	580.662	543.574	699.808	630.516	686.646	0.290232	4.93298e-05	0.000172727	551.666	672.323
C1orf220	8.1936	9.58979	12.2037	12.3472	7.14466	9.81924	-0.0871638	0.81895	0.8835	9.99571	9.77037
C1orf226	67.3696	76.2388	68.8155	74.4815	74.1258	105.206	0.255318	0.2272	0.344006	70.808	84.6045
C1orf228	9.104	7.67183	10.6783	9.16083	5.35849	10.5206	-0.207792	0.608941	0.724662	9.15136	8.34665
C1orf229	9.5592	10.0693	8.64431	8.76254	6.25158	7.01375	-0.359476	0.378983	0.512206	9.42426	7.34262
C1orf233	35.9608	57.0593	60.5102	123.472	16.9686	88.3732	0.244476	0.248576	0.369547	51.1767	76.2713
C1orf27	587.663	575.867	568.49	428.568	658.648	488.858	-0.169027	0.0253363	0.0533687	577.34	525.358
C1orf35	199.833	252.212	258.651	324.612	127.264	232.856	-0.126826	0.183381	0.290221	236.898	228.244
C1orf43	3133.6	3124.83	3171.44	3385.92	3606.27	3052.38	0.0878261	0.123132	0.208892	3143.29	3348.19
C1orf50	220.317	206.181	202.887	178.437	183.975	176.045	-0.223187	0.0418299	0.0829634	209.795	179.486
C1orf52	329.109	291.53	314.755	358.866	342.051	312.813	0.117702	0.234501	0.35286	311.798	337.91
C1orf53	12.2904	15.8232	20.6785	28.2791	13.3962	14.0275	0.130253	0.676386	0.778373	16.264	18.5676
C1orf54	25.9464	23.495	25.7634	28.2791	46.4403	34.3674	0.487723	0.0421409	0.0834754	25.0683	36.3622
C1orf56	67.3696	68.0875	69.663	89.2185	52.2453	73.6443	0.0491855	0.74264	0.828446	68.3733	71.7027
C1orf74	193.005	166.862	170.683	162.107	192.906	154.302	-0.0591531	0.580486	0.700659	176.85	169.772
C1orf95	26.4016	24.9335	28.9839	38.2365	26.7925	32.2632	0.247055	0.225804	0.342527	26.773	32.4307
C1QBP	1531.75	1341.61	1342.58	1294.47	1572.27	1290.53	-0.0258107	0.654421	0.761565	1405.31	1385.76
C1QL1	2.276	3.83592	1.35597	7.96594	3.12579	5.611	1.20071	0.0960802	0.169987	2.4893	5.56758
C1QL2	0.4552	0.47949	0.338992	30.6689	11.1635	17.5344	5.63123	6.73768e-13	5.17147e-12	0.424561	19.7889
C1QL3	48.2512	35.9617	41.3571	27.0842	37.0629	39.9784	-0.303663	0.132267	0.222161	41.8567	34.7085
C1QL4	3.1864	4.7949	4.5764	0.398297	1.78616	2.10412	-1.68985	0.062625	0.117899	4.1859	1.42953
C1QTNF1	45.9752	64.2516	69.324	212.691	75.912	135.365	1.14082	6.23464e-24	8.59554e-23	59.8502	141.323
C1QTNF1-AS1	1.3656	0	0.508489	1.59319	1.33962	2.8055	1.60096	0.0975763	0.172119	0.624696	1.91277
C1QTNF2	0.9104	2.87694	0.508489	2.78808	0.446541	0.701375	-0.293162	0.811849	0.878641	1.43194	1.312
C1QTNF3	32.7744	24.454	25.2549	11.1523	21.8805	13.3261	-0.8756	0.000429065	0.00130798	27.4944	15.453
C1QTNF3-AMACR	3.1864	0.958979	1.18647	0.796594	0.893082	0	-1.45293	0.159292	0.2591	1.77728	0.563225
C1QTNF6	142.022	145.285	153.394	240.173	134.855	226.544	0.418341	0.00851675	0.0201465	146.901	200.524
C1QTNF7	4.0968	0.47949	1.01698	0.796594	1.78616	0.701375	-0.823678	0.352224	0.484791	1.86442	1.09471
C1QTNF9B-AS1	2.276	3.35643	2.88144	2.38978	1.33962	0	-1.10954	0.271308	0.3961	2.83795	1.24314
C1R	381.457	376.879	368.824	3144.56	2532.78	2974.53	2.94468	0	0	375.72	2883.96
C1RL	643.197	716.357	666.968	994.946	795.736	1031.02	0.476705	3.39313e-14	2.83905e-13	675.507	940.568
C1RL-AS1	200.288	181.727	210.006	202.733	157.629	228.648	-0.0174952	0.915271	0.948502	197.34	196.337
C1S	264.016	222.963	233.396	1148.29	1346.77	1162.88	2.34025	2.35091e-258	3.22705e-256	240.125	1219.31
C2	13.656	12.9462	10.5088	142.192	124.585	124.845	3.46411	4.82012e-70	1.81166e-68	12.3703	130.541
C20orf141	0.4552	3.83592	2.37295	8.76254	2.23271	8.4165	1.40584	0.0103682	0.0240338	2.22135	6.47058
C20orf144	2.7312	4.7949	3.22043	3.58467	0.893082	9.11787	0.143738	0.843087	0.900056	3.58217	4.53188
C20orf166-AS1	0.4552	0	0.338992	1.19489	0	0	0.27351	0.881553	0.926502	0.264731	0.398297
C20orf173	1.3656	0.958979	1.86446	0.796594	0.446541	0	-1.62858	0.224938	0.341618	1.39635	0.414378
C20orf194	812.987	751.36	733.58	871.076	981.051	947.557	0.281373	0.000104856	0.000349698	765.976	933.228
C20orf195	0.9104	3.35643	5.76287	26.6859	1.33962	25.2495	1.95277	0.00337413	0.00868073	3.34323	17.7583
C20orf196	26.4016	18.7001	18.4751	25.0927	28.5786	20.3399	0.239009	0.351669	0.484182	21.1923	24.6704
C20orf24	15.0216	10.5488	14.4072	22.3046	17.4151	18.9371	0.54625	0.0523543	0.101065	13.3258	19.5523
C20orf27	275.396	383.112	373.57	442.11	121.459	242.676	-0.4971	3.14221e-09	1.7934e-08	344.026	268.748
C20orf96	80.1152	59.4567	57.9677	58.948	54.9246	68.7347	-0.112126	0.517696	0.645676	65.8465	60.8691
C21orf140	37.7816	35.4822	26.6109	20.3131	24.1132	30.1591	-0.427818	0.0991456	0.174287	33.2916	24.8618
C21orf2	80.1152	89.6646	93.9009	191.581	53.5849	98.1924	0.249814	0.0818304	0.148294	87.8935	114.453
C21orf33	985.052	1053.44	1050.2	1010.88	588.095	818.504	-0.372549	2.77831e-09	1.5958e-08	1029.56	805.826
C21orf58	35.0504	44.113	45.425	62.1343	25.0063	33.666	-0.0924489	0.615341	0.729574	41.5295	40.2689
C21orf59	1022.83	934.046	963.247	680.291	810.026	688.049	-0.426849	7.86315e-12	5.62506e-11	973.376	726.122
C21orf62	2.7312	3.83592	3.55942	1.99149	3.12579	0.701375	-0.790372	0.209273	0.322848	3.37551	1.93955
C21orf62-AS1	10.9248	11.9872	9.1528	5.17786	6.25158	12.6247	-0.447502	0.416768	0.550086	10.6883	8.01806
C21orf91	330.475	298.722	311.873	585.895	958.277	732.235	1.22607	7.24036e-60	2.41469e-58	313.69	758.802
C21orf91-OT1	0.4552	0	0.508489	1.19489	4.01887	2.10412	2.80221	0.0319838	0.0655703	0.321229	2.4393
C22orf15	1.8208	3.35643	1.86446	3.18638	0	0.701375	-1.80653	0.0791769	0.144216	2.34723	1.29592
C22orf23	266.292	320.779	256.109	246.148	240.686	260.911	-0.164027	0.103651	0.180948	281.06	249.248
C22orf24	3.1864	3.35643	3.22043	7.16935	5.35849	4.20825	0.808867	0.123288	0.209062	3.25442	5.5787
C22orf29	664.592	776.294	757.14	720.121	539.868	680.333	-0.183972	0.00324865	0.00838181	732.675	646.774
C22orf31	1.3656	1.43847	1.86446	0.796594	1.33962	0.701375	-0.666824	0.616701	0.73057	1.55618	0.945864
C22orf39	464.304	446.884	455.775	447.288	387.151	389.964	-0.154431	0.0834693	0.150853	455.654	408.134
C22orf46	334.572	279.063	251.193	258.495	299.629	302.994	-0.00948089	0.941284	0.964172	288.276	287.039
C2CD2	813.442	726.906	732.563	634.089	609.082	636.147	-0.272588	8.00228e-05	0.000271759	757.637	626.439
C2CD2L	240.801	318.381	307.636	319.833	175.491	275.64	-0.190897	0.0742349	0.136481	288.939	256.988
C2CD3	565.813	519.287	503.573	637.674	853.787	823.414	0.534738	2.89249e-07	1.35057e-06	529.558	771.625
C2CD4A	52.8032	57.0593	60.1712	56.9565	70.5535	53.3045	0.075252	0.637264	0.747195	56.6779	60.2715
C2CD4B	2.276	3.35643	2.88144	6.77105	6.25158	3.50687	1.04009	0.0829727	0.150121	2.83795	5.50983
C2CD4D	3.6416	6.23336	3.05093	5.17786	1.33962	2.10412	-0.68109	0.359	0.491545	4.30863	2.87387
C2CD5	828.008	729.783	728.325	684.274	1200.75	850.066	0.208366	7.44842e-05	0.000254043	762.039	911.697
C2orf15	55.0792	52.2644	53.3913	27.4825	28.1321	35.7701	-0.834891	4.20252e-05	0.000148495	53.5783	30.4616
C2orf16	57.8104	49.3874	50.5099	54.5667	66.0881	61.0196	0.197926	0.21746	0.332553	52.5692	60.5581
C2orf27A	58.2656	61.3747	52.5438	42.6178	54.478	46.9921	-0.264288	0.227988	0.344895	57.3947	48.0293
C2orf42	208.026	204.263	210.006	233.402	302.308	261.613	0.348467	0.000606053	0.00179635	207.432	265.774
C2orf44	398.3	355.781	365.942	272.037	349.195	266.522	-0.341822	6.75948e-05	0.000231839	373.341	295.918
C2orf47	340.945	284.817	323.399	379.975	386.258	315.619	0.190745	0.0424776	0.0840457	316.387	360.617
C2orf48	3.1864	2.39745	1.52547	1.59319	0.893082	0.701375	-1.04237	0.296914	0.424775	2.36977	1.06255
C2orf49	565.813	530.795	537.981	522.167	684.994	528.135	0.0692921	0.405348	0.53854	544.863	578.432
C2orf61	4.552	3.35643	4.5764	4.38127	3.57233	3.50687	-0.127637	0.806352	0.874942	4.16161	3.82016
C2orf66	1.8208	3.83592	1.52547	14.737	18.7547	21.0412	3.00941	1.40766e-09	8.32512e-09	2.39406	18.1777
C2orf68	483.422	482.846	461.708	380.772	402.78	406.096	-0.262029	0.000375454	0.00115552	475.992	396.549
C2orf69	493.892	442.569	452.046	349.307	540.315	410.304	-0.132521	0.107884	0.187267	462.836	433.308
C2orf70	5.4624	5.27439	3.22043	9.16083	2.23271	5.611	0.0872042	0.894171	0.9353	4.6524	5.66818
C2orf72	1.8208	6.23336	4.91539	7.16935	5.35849	5.611	0.467646	0.227574	0.344434	4.32318	6.04628
C2orf73	8.1936	7.19234	6.44086	3.18638	4.01887	4.90962	-0.880941	0.132215	0.222094	7.2756	4.03829
C2orf74	354.601	298.243	304.415	155.336	250.956	176.045	-0.746062	2.27081e-12	1.68492e-11	319.086	194.112
C2orf76	85.5776	75.7594	77.1208	56.5582	48.2264	54.0058	-0.583632	0.00013007	0.000427245	79.4859	52.9302
C2orf81	24.1256	37.4002	37.9672	33.0587	17.8616	37.1729	-0.230681	0.309251	0.438648	33.1643	29.3644
C2orf82	1.8208	4.31541	6.44086	3.58467	0.446541	1.40275	-1.6978	0.0638822	0.120028	4.19235	1.81132
C2orf88	69.1904	55.6208	58.4762	26.2876	34.8302	28.055	-1.05782	7.25088e-10	4.40801e-09	61.0958	29.7243
C3	550.792	572.511	572.389	2497.72	1956.74	2785.86	2.09036	1.07547e-111	6.36644e-110	565.23	2413.44
C3AR1	5.0072	4.7949	3.38992	699.808	912.284	732.936	7.5526	1.90044e-186	1.9149e-184	4.39734	781.676
C3orf14	144.298	117.475	122.546	124.269	226.396	158.511	0.360846	0.00127627	0.00356689	128.106	169.725
C3orf17	893.102	828.558	848.837	653.207	893.975	690.153	-0.22169	0.000143641	0.000469623	856.832	745.778
C3orf18	173.886	181.247	173.395	109.532	72.7862	84.8663	-0.982129	2.75214e-17	2.80893e-16	176.176	89.0614
C3orf20	3.6416	2.87694	3.22043	1.59319	1.78616	2.10412	-0.862827	0.241528	0.3612	3.24632	1.82783
C3orf30	0	0.47949	0.508489	0	0	0.701375	-1.00843	0.593132	0.71157	0.329326	0.233792
C3orf33	98.7784	102.611	101.02	56.5582	67.4277	44.1866	-0.84604	5.36344e-07	2.42423e-06	100.803	56.0575
C3orf35	17.7528	17.7411	16.6106	8.36424	14.2893	9.81924	-0.742036	0.0117338	0.0268107	17.3682	10.8243
C3orf36	16.8424	21.577	14.7462	4.38127	6.25158	11.222	-1.34276	0.000117787	0.000389669	17.7219	7.28495
C3orf38	531.218	490.518	484.081	696.223	891.743	773.616	0.6368	3.71199e-27	5.73074e-26	501.939	787.194
C3orf49	6.3728	4.7949	5.25438	5.57616	4.01887	1.40275	-0.464092	0.394883	0.527894	5.47403	3.66593
C3orf52	533.039	525.041	498.658	555.624	682.761	607.39	0.237743	8.95959e-05	0.000301942	518.913	615.259
C3orf58	369.167	359.138	369.841	429.364	550.139	436.956	0.349623	0.000197124	0.000632152	366.049	472.153
C3orf62	76.4736	72.4029	63.7306	80.8543	93.3271	114.324	0.432477	0.00762504	0.0182306	70.869	96.1685
C3orf67	280.858	243.581	244.922	169.276	245.598	180.253	-0.389316	5.96608e-06	2.35743e-05	256.454	198.376
C3orf67-AS1	4.0968	5.75388	5.25438	2.38978	2.67925	3.50687	-0.887394	0.0683409	0.127282	5.03502	2.85863
C3orf70	3.1864	2.39745	1.69496	2.78808	0.446541	3.50687	-0.161211	0.827694	0.889387	2.42627	2.24716
C3orf80	2.276	0.958979	1.18647	0.796594	0.446541	1.40275	-0.816421	0.488693	0.618845	1.47382	0.881962
C4orf17	10.4696	5.27439	4.5764	3.18638	3.12579	3.50687	-1.01599	0.0886623	0.158836	6.77346	3.27301
C4orf19	239.89	206.66	231.023	642.453	858.252	686.646	1.67224	5.22309e-91	2.53695e-89	225.858	729.117
C4orf22	2.276	1.91796	2.03395	1.59319	1.33962	1.40275	-0.540772	0.488868	0.618985	2.07597	1.44519
C4orf26	110.158	97.3364	98.9858	20.3131	30.8113	19.6385	-2.12662	2.85619e-37	5.88095e-36	102.16	23.5877
C4orf27	213.489	189.398	195.599	119.091	211.214	152.198	-0.363436	0.000132659	0.000435143	199.495	160.834
C4orf29	206.661	188.919	188.141	181.623	246.937	180.253	0.0447163	0.689624	0.789052	194.573	202.938
C4orf3	2046.12	1886.79	1869.71	3174.43	3439.71	3018.72	0.728608	6.12124e-28	9.67094e-27	1934.21	3210.95
C4orf32	131.098	125.626	119.156	107.939	175.491	143.08	0.141933	0.230133	0.347559	125.293	142.17
C4orf33	143.388	142.408	121.529	428.568	694.371	485.351	1.95517	2.18162e-88	1.0436e-86	135.775	536.097
C4orf36	10.0144	12.9462	13.3902	5.97446	12.5032	7.01375	-0.603316	0.146678	0.241716	12.1169	8.49712
C4orf45	1.8208	3.35643	2.88144	2.38978	1.33962	2.8055	-0.403369	0.546979	0.671294	2.68622	2.1783
C4orf46	302.708	281.94	290.178	347.713	474.227	332.452	0.380913	0.00013901	0.00045511	291.608	384.797
C4orf47	24.5808	14.3847	14.9157	12.7455	8.03774	10.5206	-0.7568	0.0233881	0.0496181	17.9604	10.4346
C4orf48	5.0072	17.7411	11.6952	65.719	2.67925	16.1316	0.530691	0.129289	0.217757	11.4812	28.1766
C4orf51	1.3656	0.958979	0.677985	3.18638	3.12579	2.10412	1.5903	0.0760995	0.139415	1.00085	2.80543
C5	43.244	46.99	47.2895	22.7029	25.8994	21.0412	-0.983287	1.01382e-06	4.43632e-06	45.8411	23.2145
C5AR1	1.3656	0.47949	0.677985	0.398297	0.893082	0	-0.941901	0.480215	0.611051	0.841025	0.43046
C5orf15	2661.1	2540.34	2659.73	3452.84	4492.2	3492.85	0.524147	1.62475e-12	1.2194e-11	2620.39	3812.63
C5orf17	3.1864	2.39745	4.23741	2.78808	3.12579	4.90962	0.061495	0.926061	0.955259	3.27375	3.60783
C5orf22	766.556	700.055	674.426	975.429	1517.79	1160.78	0.739609	5.22302e-37	1.06273e-35	713.679	1218
C5orf24	2345.64	2399.85	2203.79	1524.28	2264.41	1690.31	-0.372806	1.54137e-06	6.58804e-06	2316.43	1826.34
C5orf28	242.166	248.855	254.583	214.284	370.183	272.133	0.140405	0.227953	0.34487	248.535	285.533
C5orf30	342.31	333.725	355.603	280.003	369.29	302.292	-0.139488	0.270495	0.395247	343.879	317.195
C5orf34	60.9968	63.7721	61.5271	60.9394	61.1761	52.6031	-0.0873732	0.608055	0.724017	62.0987	58.2396
C5orf38	7.7384	7.67183	6.94935	15.1353	10.2704	18.2357	0.95584	0.00966489	0.0225637	7.45319	14.5472
C5orf42	1071.54	950.348	929.687	641.258	997.573	864.094	-0.265444	0.00477841	0.01194	983.859	834.308
C5orf45	88.764	81.0337	83.3921	72.8884	58.9434	83.4636	-0.245386	0.150511	0.247108	84.3966	71.7651
C5orf49	8.6488	11.0283	8.9833	15.1353	12.5032	11.9234	0.469331	0.217076	0.332123	9.55345	13.1873
C5orf51	989.604	920.141	853.922	663.961	1060.98	840.247	-0.138459	0.0256978	0.0540222	921.222	855.063
C5orf56	23.6704	24.454	24.0685	374.399	292.484	313.514	3.76745	8.06734e-136	5.94629e-134	24.0643	326.799
C5orf63	127.456	103.09	104.24	60.9394	79.9309	80.6581	-0.619657	5.60053e-06	2.21994e-05	111.595	73.8428
C5orf66	47.796	35.4822	46.6115	30.2706	27.239	28.055	-0.613727	0.00211371	0.00566336	43.2966	28.5215
C6orf1	366.891	465.584	500.522	701.401	242.918	453.088	-0.0222138	0.759359	0.839728	444.333	465.803
C6orf106	3120.85	2816.52	2760.92	3480.32	3750.5	3626.81	0.318616	8.32368e-09	4.54135e-08	2899.43	3619.21
C6orf118	2.276	6.71285	2.03395	9.95743	9.82391	7.01375	1.3207	0.0498012	0.0966681	3.67427	8.93169
C6orf120	926.787	930.689	943.416	965.074	1140.91	902.669	0.0930678	0.212124	0.326343	933.631	1002.89
C6orf132	58.2656	82.4722	69.1545	91.6083	68.3208	110.116	0.355159	0.0168331	0.036949	69.9641	90.015
C6orf136	166.148	158.232	156.784	148.167	118.78	155.705	-0.191166	0.11675	0.199963	160.388	140.884
C6orf141	65.0936	68.0875	66.4425	157.726	83.5032	125.546	0.850803	3.24961e-10	2.03765e-09	66.5412	122.258
C6orf15	84.6672	103.57	86.9516	146.573	96.0063	102.401	0.333785	0.0225981	0.0481363	91.7295	114.993
C6orf163	14.5664	9.1103	9.1528	7.96594	7.5912	8.4165	-0.441216	0.218688	0.333911	10.9432	7.99121
C6orf165	103.786	88.2261	86.4431	121.481	164.327	129.053	0.559115	4.73495e-06	1.89388e-05	92.8182	138.287
C6orf201	16.8424	13.9052	17.2886	19.1183	16.0755	14.7289	0.0381031	0.908605	0.944504	16.0121	16.6409
C6orf203	293.604	259.404	262.55	232.605	265.245	230.051	-0.166707	0.167792	0.27	271.852	242.634
C6orf223	74.6528	69.526	77.9683	83.2441	46.4403	76.4498	-0.144626	0.394336	0.527535	74.049	68.7114
C6orf226	13.656	12.9462	17.2886	35.8467	10.717	18.9371	0.469859	0.216136	0.331091	14.6303	21.8336
C6orf25	3.1864	3.35643	4.06791	4.38127	0.893082	3.50687	-0.469095	0.48458	0.614952	3.53691	2.92707
C6orf47	594.036	708.686	696.63	1015.26	755.548	907.579	0.42114	4.15682e-11	2.79031e-10	666.45	892.795
C6orf48	1793.49	1651.84	1599.54	1790.35	1735.71	1501.64	-0.00337769	0.971669	0.983192	1681.62	1675.9
C6orf52	35.9608	29.7284	26.4414	18.3217	29.9183	22.444	-0.398345	0.130637	0.219832	30.7102	23.5613
C6orf58	2.276	0	1.18647	0	0.893082	0	-2.05312	0.0777294	0.141962	1.15416	0.297694
C6orf62	2401.18	2426.7	2279.39	4022	7152.25	5210.51	1.15517	1.25e-58	4.05458e-57	2369.09	5461.59
C6orf89	2660.64	2511.57	2409.9	2392.57	2711.4	2466.03	-0.00474656	0.914371	0.948001	2527.37	2523.33
C6orf99	12.2904	11.0283	8.30532	6.77105	6.69812	2.8055	-0.913481	0.0540453	0.103853	10.5413	5.42489
C7orf13	81.936	84.8697	83.2227	95.9896	74.1258	100.297	0.10173	0.450142	0.582408	83.3428	90.1373
C7orf25	427.888	356.261	385.265	394.314	512.183	409.603	0.157456	0.0246373	0.0520295	389.805	438.7
C7orf26	252.181	305.914	285.262	356.078	224.164	307.202	0.0623517	0.466018	0.597643	281.119	295.814
C7orf31	19.1184	14.8642	18.1361	45.0076	54.9246	75.0471	1.72202	3.48441e-10	2.17695e-09	17.3729	58.3264
C7orf43	228.51	271.871	277.974	431.356	196.478	357	0.286962	0.00126256	0.00353379	259.452	328.278
C7orf49	914.496	989.667	1007.32	1391.65	1050.71	1278.61	0.350983	8.61132e-11	5.666e-10	970.493	1240.32
C7orf50	264.926	386.469	386.621	581.912	111.635	295.279	-0.305492	0.0031552	0.00815958	346.005	329.609
C7orf55	26.8568	34.5233	33.8992	36.245	22.7736	32.2632	-0.0787758	0.718714	0.810056	31.7598	30.4273
C7orf57	4.0968	8.63081	4.5764	0.796594	0.893082	4.20825	-1.6788	0.0530168	0.102167	5.768	1.96597
C7orf60	416.053	394.14	388.824	339.349	542.994	396.978	0.0521271	0.443982	0.576745	399.672	426.44
C7orf61	2.276	0.958979	1.35597	1.99149	1.33962	4.20825	0.618098	0.482595	0.613009	1.53032	2.51312
C7orf71	1.8208	3.35643	2.03395	1.99149	1.78616	2.8055	-0.160997	0.803118	0.872632	2.40373	2.19438
C7orf73	746.983	689.506	690.358	506.634	808.239	663.5	-0.14295	0.0511929	0.0990245	708.949	659.458
C8A	0	0	0.169496	0	0	0.701375	0.621349	0.715937	0.808071	0.0564987	0.233792
C8G	1.3656	3.35643	5.93237	10.754	1.78616	8.4165	0.67655	0.284898	0.411343	3.55146	6.98556
[truncated: 16,945 more rows]

## Sheet: upregulated genes
1218 genes are up-regulated by IFNb (adjusted p-value < 0.05, log2FoldChange > 1 and normalized number > 5)
Gene
CXCL10
CXCL11
CD38
LAMP3
APOL4
RSAD2
ZBP1
SDS
OAS2
MX2
CXCL9
IDO1
OASL
RUFY4
IFIT1
IFIT2
GBP1P1
MX1
GBP4
CMPK2
UBE2QL1
C12orf74
C3AR1
NOD2
LGALS9
DCC
ISG15
EPSTI1
IL22RA1
IFIT3
HERC5
SIDT1
GBP6
IFI6
GBP5
WISP1
ETV7
GBP7
XAF1
BATF2
CCR1
SECTM1
OAS3
RET
SLC15A3
HSH2D
TNFSF13B
CACNA1I
MRGPRX2
CEACAM1
CD7
ISG20
PAX5
SAMD9L
IFI27
PCDH17
FYB
IFIH1
C1QL2
VWA3B
RORB
USP18
LMO2
HRASLS2
IFI44
MIR6891
IFI44L
HEPH
GMPR
AIM2
PTGIR
PDCD1
SSTR2
NRIR
GBP1
LINC01018
OAS1
HCG23
CD5L
IFIT1B
IFITM1
MUC13
LOC100144595
CASP1
SIRPB2
ACKR4
HSPB2-C11orf52
HELZ2
GIMAP2
CHRNA1
USP30-AS1
PDGFRL
CETP
IFI35
HLA-F
TNFSF18
IL4I1
RASGRP3
CYP4B1
TRANK1
SOCS1
DDX58
ZMYND15
SAMD9
LRP2
IRF7
NUGGC
STARD5
DDX60L
DAPP1
CYP2J2
RTP4
APOBEC3G
HERC6
CARD16
FAM65B
BST2
LOC101929723
CCL5
LOC100133669
LINC00890
PANDAR
FAM46C
PTN
SLC1A3
CR2
FAM26E
NLRC5
TRIM31
BISPR
BCL2L14
TLR3
DDX60
PSMB9
PIGR
TMPRSS3
POU3F2
ALMS1P
CTSS
APOL3
ANGPT1
EXOC3L4
NT5C3A
RGS22
POU2F3
ANGPTL1
CACNG8
SMTNL1
DHX58
UBE2L6
SAMHD1
SLC28A1
C5orf56
RNF213
IL16
THEMIS2
APOL1
OLFML3
CCSER1
PTH2R
PLEKHA4
PXT1
CD274
TMEM229B
IFI30
FAM46A
ARL14EPL
ART3
LINC01358
BTC
PLEKHG7
RBM11
STAT1
SYNPO2
UNC93B1
TCF21
PLSCR1
DGKB
ANKRD35
IFI16
TRIM14
SEPT4
PROX1
C2
SP110
PARP9
HLA-G
PDZD2
LHFPL1
C19orf66
TREX1
PLA1A
CLIP3
ARL9
DNM1P35
APOL6
TAP1
GPR37
NKD1
PLCL1
VSIG10L
LINC01127
PARP12
HLA-B
TAC1
TAP2
PIK3AP1
LOC100294362
LAP3
LYPD5
CXCL14
CFB
MYD88
LOC100131257
GCH1
UBA7
RIMBP2
FBXO6
C8orf31
APOBEC3D
ZNF296
PARP14
IL12RB1
CD34
SERPING1
NEURL3
MAP2K6
TYMP
PDCD1LG2
LINC01260
MILR1
APOBEC3F
RSPO3
HPSE
IL15RA
RAB42
SLITRK2
ITIH4
LINC00536
LY6E
OR1N1
SOX5
OSR2
GRM8
STAT2
C17orf67
PATL2
C2orf66
AMPH
EIF2AK2
ABCC6
LOC401242
ID3
ZNFX1
BLNK
NUPR1
CCL7
AGBL2
FCGBP
C1R
ACSM5
ODF3B
ZNF467
FAM26F
BTN3A3
CRAT37
PPM1K
ACE2
TLE4
B3GNT7
SHISA6
SAA2
MTVR2
ACVRL1
LGR6
C15orf48
CMYA5
PROK2
LOC101927188
FCGR2A
APBA1
LINC01550
ERICH3
TLDC2
PNPT1
IGLON5
CYP2B6
DDX4
ACY3
MAPK4
TRIM25
HES7
BATF3
IL18BP
RARRES3
CD68
TMEM62
NUB1
KIAA0319
PARP10
LAMA1
MAP2
HLA-J
HES4
GAL3ST4
IFIT5
SHOX2
KLK10
MDK
CXCL16
IRF4
FAM122C
TCF4
VAMP5
AGTR1
BVES
TDRD7
DTX3L
NMI
S1PR2
LOC103091866
APOL2
MT1M
SP100
HLA-C
HLA-E
IRF1
DLL1
B3GNT8
NTNG2
CIITA
BTN3A1
TTLL6
OVOL1
FBLN5
SLC25A28
PML
FXYD6
CH25H
TRIM22
DDO
PTGS2
DRC1
EGF
CHODL
OGFR
ACSL5
IKZF2
TMEM140
MTRNR2L2
PLSCR4
MMP13
BMS1P21
PDE4B
IL18R1
SLFN12L
ADM
TRIM21
UBQLNL
ADAMTSL3
HLA-DRB5
TRPC3
IFITM2
CKB
SPTBN5
NAT8
LGMN
MOV10
SLC12A3
SAA1
KLHDC7B
FLT3LG
HPD
ZFPM2
RASGRF1
CPNE4
COL17A1
TMTC1
LOC100419583
PRKD2
PGR
PGAP1
ANKRD45
DPPA2
KMO
HLA-DOB
GALNT3
ASPHD2
CNP
KLF14
SLC6A9
RAB39A
GBP3
CHL1
LOC100507639
TRIM5
TAGAP
ELAVL2
TRIM69
PSMB10
SCIN
MLKL
C1S
C9orf91
CLEC2B
IQGAP2
GTPBP1
LRRC3
LOC101927571
SDPR
FAM212A
NPNT
ZNF107
ANXA10
LRRC4C
CARD8-AS1
KL
PSMB8
LOC388692
PSMB8-AS1
PYCARD-AS1
PDE3A
CLDN23
SLFN5
TMEM106A
C1orf21
LOC101928233
HLA-DRA
FGF20
TRAFD1
MUSTN1
PLP1
CCDC184
STOX1
WARS
ASAH2B
ALK
ATF3
ETS2
FRMD3
HEXDC
JAK2
HCG26
GPM6A
KIAA0226
KIAA0040
NRN1
SLC2A12
SLC8A2
PCLO
GBP2
EBF3
MST1R
SV2B
SSPO
ZBTB16
GJA4
ZFYVE26
RBM43
IFITM3
BMP4
TNFSF10
RTN1
RAD9A
XRN1
MAPK8IP2
COL1A1
ID4
CMTR1
TMEM27
C3
PI4K2B
PCGF5
TXLNB
PHACTR4
ZBTB42
BRCA2
PTPRN2
GFRA2
RNF19B
SLC8A1
RAB27B
BRIP1
THTPA
CDSN
CCDC109B
EPB41L3
CASS4
SUOX
RNF43
PNOC
TRIL
INPP1
LINC00473
ID1
LOC101927027
TMEM110
OR52N4
SCLT1
ROR2
VNN2
PPM1J
GBA3
JADE2
ARHGAP20
LINC01342
CASZ1
ABCD1
ADAR
FKBP1B
IFITM4P
TGM2
CPZ
LYSMD2
ABCC6P1
CASP10
S1PR3
C4orf33
RNF114
C20orf195
HLA-DRB1
PDK4
EXOC3L1
EHD4
MTMR11
HCG4
AZIN2
KCNS1
HCP5
STYK1
HEY2
CPEB3
CPB2-AS1
FLJ32255
ZC3HAV1
LGALS3BP
GNB4
CYTIP
PMAIP1
PSME2
B2M
CCND3
PLEKHF1
FCAMR
CDK18
UGT3A2
KCNE4
UNC5C
MYRIP
LOC283214
C19orf38
LOC153684
GATA3
NOD1
STX11
NPR3
RAB20
FAM189A2
ADCY4
HAPLN3
TICAM1
PHF11
ANGPTL6
HLA-L
HLA-H
PRR15
TRADD
FOLH1
KCNC3
ARL14
CHSY3
FAP
MBL1P
ERAP2
ANKFY1
NKAIN1
LINC00854
ACP2
PCK1
PRR16
TNFSF13
DPEP1
PROCR
MEF2C-AS1
FGF1
NKX3-1
CCNA1
ZNF536
POF1B
SERPINB1
TLR2
PSORS1C2
OSMR-AS1
KCNT2
N4BP1
LOC554223
SIX1
SUSD3
NIM1K
LINC01265
NFASC
IL7
FGA
TSPAN33
TTC39B
FAM124A
IKBKE
CSF1
NFIX
HDX
ZNF618
MUC1
ASAH2
ZNF804A
KIAA1755
ANO5
DNER
LINC00908
C7orf31
UHRF1BP1
TCAF2
GLI3
ENPP1
SEC16B
SERPINB9P1
FBXL7
AIM1L
RNF122
SLPI
PCDHAC2
SPATS2L
SP140L
GRAMD1B
IRF2
ZFP36L2
LOC101926889
TSKU
C4orf19
ARID5A
FZD5
NAPA
PLA2G4C
LRCH2
KLF4
MED25
IRF9
DOCK10
TCN2
CACNA1A
SYT15
BAG1
CSRNP1
PTGFR
ITPRIP
NCOA7
CFH
C9orf47
CAPN6
PTGER3
DAB2IP
EHD4-AS1
SLC38A5
PAX2
MOB3C
SMARCA5-AS1
GABRE
CSGALNACT1
CD47
STARD4
AKAP3
IGFLR1
CX3CL1
PSORS1C1
SEMA3D
NLRP3
GPR135
HCG4B
RIPK3
DCP1A
MASTL
CTNNBL1
ACSM1
CAPN3
LOC728743
PCA3
BLZF1
SCAMP1-AS1
MR1
PYCARD
CD74
PEX5L
CPT1A
SECISBP2L
B3GNT2
NUDCD1
ELOVL3
HMGN2P46
SLC12A1
TRIM26
NFE2L3
PTK2B
USP28
EPHA7
NEBL
CASP7
PDLIM1
EREG
NWD1
GSDMD
BAHCC1
PRLR
TFAP2C
RHBDF2
BCL2L11
CBR3
TACSTD2
B3GALNT1
SLFN12
DCBLD1
OPTN
RABAC1
RAB8B
SLC44A1
MFSD12
RRBP1
FST
ATF5
HEG1
DGKG
SST
HLA-A
MSX1
AIM1
RMI1
LRRC28
AIDA
FUS
DYNLT1
MAK
TRIM56
BANK1
RASGEF1B
ANGPTL4
CD40
DNPEP
SMG7
RASSF5
TRPM3
RAB19
CERS6
FHL3
PRRT2
SERPINB9
BLOC1S3
TRIM38
GCNT2
NLGN2
FAM189B
TTC38
IPCEF1
DFNB31
SLC2A5
LOC100499489
HOXC-AS2
ATP10A
IGFBP4
LINC00921
RAB43
HLA-DPA1
HLA-F-AS1
CDKN2D
CASP4
TBX15
RELL1
MAN1C1
WT1
HIRA
IL12A
HIST3H2BB
ELF1
TAPBPL
SELL
ZNF620
HK2
TMEM92
C11orf45
BCL2L13
PHACTR1
ADPRHL2
RGAG4
BEST3
IFNLR1
MYLK4
AGMO
SAMD11
VGF
IRX3
RBMS2
ZDHHC14
C20orf141
COL11A1
FMR1
KAT2B
SMIM14
ARHGAP26
CATSPERG
LIPC
PPP2R2B
SAP130
KCNE1
FAM135A
ENDOD1
IL15
LRRC31
ADAMTSL4
NCAM2
TCF7L2
PATL1
HLX
HHLA2
IL17RE
SMG7-AS1
AVPI1
LIFR
DBF4B
CTSO
PPP2R2A
IGSF1
PSMA2
PLXNC1
SGK1
RICTOR
IL11
NKAPP1
FER1L6
ICAM2
FCRLA
MID1
LINC01336
C16orf70
ACP5
CARD8
TMEM252
TFAP2A
PVRL2
FRMD4B
DEFB1
SKIDA1
STAP2
NR1D1
TAPBP
DENND5A
DDIT4
YEATS2
ZCCHC2
ADGRF3
FAM84A
APOBEC3C
TMEM54
CEP295NL
CCDC69
LOC100996634
ANKIB1
RIMS1
IRX6
TGM1
MIA2
EPHA6
CCL28
RHEBL1
SLC6A16
PSMA4
UBD
CFLAR
INTS12
FUT4
PTOV1-AS1
OAF
TRPM4
CALCOCO2
SFMBT2
CTHRC1
DIO2
MAP1S
USP42
DNAJC6
KBTBD8
SCARB2
DLGAP1
SCN9A
BUB1
PRKCD
C19orf71
HOXD-AS2
IL33
CEBPD
SDSL
FAM13A
AKAP7
THAP3
RND3
PDE4A
PTGS1
SLC16A4
SPATA13
PODXL
GPR180
HELB
B3GALT4
FOXC2
ACSS1
MICB
LSR
LINC01599
FAM53A
ACOT7
SGCG
HESX1
PER1
SNX2
ST7-AS1
LZTS2
NR4A2
TNFRSF14
ADAMTS9
PFKFB4
NTRK2
ARL5B
IFI27L1
AZI2
SOCS2-AS1
KCCAT211
AGRN
MKNK1
MAX
MYH14
TMEM173
LOC400043
SAT1
RILP
ANKRD30BL
TMX1
ZFHX4
THSD1
CA9
GANC
CAMK2D
PCAT1
CCDC162P
PITX1
PROB1
B4GALT5
ALDH1L2
PLEKHA7
ERAP1
ITPR1
CADPS2
OTUD4
GAREM
C21orf91
SLC12A7
MED10
CIART
IL31RA
ARAP2
MIR155HG
PIWIL4
SMCO2
IRX5
PPFIA3
GRINA
NOTCH1
DPP4
LIN52
PAOX
LOC100130417
RUSC1
MYCBP2
AQP1
ENTPD6
TNFAIP8L3
PERM1
PHLDA2
SNAI1
B3GNT3
TGIF2
AAK1
LIPA
KCTD19
PRKCE
RBCK1
FES
GNG5
JAM2
CCDC120
RNF152
NR4A3
RGMB-AS1
ZNF273
LINC00883
RCAN1
SETD1B
PLAGL1
SLC18B1
TIMP2
ZBTB33
POLA2
ZNF224
SLFN11
CBR1
ARHGEF19
GPBAR1
GPD2
KCNH7
METRNL
SRGN
TESK2
BAZ2A
C6orf62
MEF2C
IL10RA
FKBP11
PLEKHN1
CLDN7
RASSF10
FAM90A1
LINC00598
FLJ38576
THBS1
ASH1L-AS1
LINC01000
TMPRSS2
IL6
CD164
SCG3
ARPP21
FAM71F2
C1QTNF1
ZNF710
ATP8A1
CAMK1D
NDUFA9
FABP3
TNS4
SYNJ1
DNAJC1
TRPV2
CYTH1
HIST3H2A
SEMA4A
SIAH2
HCST
HSPA5
CHAF1B
SMG1
L3MBTL4
CCNYL1
GCNT4
ANKRD53
CALD1
STAT6
SYNE1
SORD
TFEB
PARP8
IGSF8
RABGAP1L
UBALD2
USP2
RTKN2
TMEM123
CHD8
SMARCA5
ELOVL7
BAZ1A
TINF2
STOML1
ARMCX1
CHRNB2
EDNRB
CBX4
SSC5D
LIPG
APOBEC3B
MT2A
N4BP2L1
KLF6
IER2
IL23A
KIF6
SRGAP2
ALPK1
CARD11
WDFY1
ZC3H3
LGALS8
PPFIA4
SLC23A1
ST14
ENG
NEFM
STC2
NAGK
RNF31
SH3BP1
AMOTL2
FOSL2
STAT4
ADRB2
SOX7
STBD1
GABRB2
GADD45B
NAPA-AS1
ATXN7
ATXN7L1
LUCAT1
ANKRD37
TLK2
TCIRG1
FGB
INAFM1
BAMBI
SHISA5
MOCOS
LMO7
NUP160
TLL2
MID2
GPR15
PLEKHG4B
BTG1
ADGRB3
RUSC1-AS1
TMEM171
CPVL
LINC00240
FAM120C
VTCN1
LOC101928100
BTN3A2
ZFP36
TLR4
IRF6
HMOX1
CNDP2
GPC4
SLC16A3
KCNS3
NADK
BBC3
NUAK2
SLC37A2
IER5L
STX16
MCL1
RIPK1
PARP3
PPP1R13L
LOC100505549
RNASET2
NEK5
CDO1
MAFK
PTPRA
KYNU
PSME1
TET2
EIF4E3
RBM20
NOCT
TMEM169
SOCS2
JUNB
HYMAI
TOX
KCNH8
DKK3
DNAJA1
RCSD1
USP25
XYLT1
CMAHP
MAP3K8
RPS6KC1
ZNF311
BMPR2
FAM83B
SALL1
PSMF1
LRRN4
L3HYPDH
RAB9B
FYTTD1
CITED2
SCN3B
GALM
ACVR2B-AS1
PSMA6
ARHGEF40
USP15
TMEM109
P2RY1
NRSN2-AS1
MTF1
PCDH7
SP2
FBXO7
PRKCQ
SNORA16A
RRAGC
MIR503HG
CIC
GTPBP2
IRX2
DSP
GRN
ADAMTSL4-AS1

## Sheet: GSEA-Hallmark
Upregulation (of 1218 genes)
Gene Set Name	# Genes in Gene Set (K)	Description	# Genes in Overlap (k)	k/K	p-value	FDR q-value
INTERFERON GAMMA RESPONSE	200	Genes up-regulated in response to IFNG [GeneID=3458].	127	0.635	2.77e-142	1.39e-140
INTERFERON ALPHA RESPONSE	97	Genes up-regulated in response to alpha interferon proteins.	89	0.9175	1.03e-126	2.58e-125
COMPLEMENT	200	Genes encoding components of the complement system, which is part of the innate immune system.	44	0.22	1.84e-25	3.07e-24
ALLOGRAFT REJECTION	200	Genes up-regulated during transplant rejection.	43	0.215	1.74e-24	2.17e-23
TNFA SIGNALING VIA NFKB	200	Genes regulated by NF-kB in response to TNF [GeneID=7124].	42	0.21	1.59e-23	1.59e-22
INFLAMMATORY RESPONSE	200	Genes defining inflammatory response.	39	0.195	1.01e-20	8.38e-20
IL2 STAT5 SIGNALING	199	Genes up-regulated by STAT5 in response to IL2 stimulation.	33	0.1658	1.43e-15	1.02e-14
IL6 JAK STAT3 SIGNALING	87	Genes up-regulated by IL6 [GeneID=3569] via STAT3 [GeneID=6774], e.g., during acute phase response.	22	0.2529	8.77e-15	5.48e-14
HYPOXIA	200	Genes up-regulated in response to low oxygen levels (hypoxia).	26	0.13	3.85e-10	2.14e-09
APOPTOSIS	161	Genes mediating programmed cell death (apoptosis) by activation of caspases.	23	0.1429	6.01e-10	3.01e-09
ESTROGEN RESPONSE LATE	200	Genes defining late response to estrogen.	25	0.125	1.91e-09	8.67e-09
UV RESPONSE UP	158	Genes up-regulated in response to ultraviolet (UV) radiation.	21	0.1329	1.24e-08	5.15e-08
ESTROGEN RESPONSE EARLY	200	Genes defining early response to estrogen.	22	0.11	1.76e-07	5.86e-07
KRAS SIGNALING UP	200	Genes up-regulated by KRAS activation.	22	0.11	1.76e-07	5.86e-07
P53 PATHWAY	200	Genes involved in p53 pathways and networks.	22	0.11	1.76e-07	5.86e-07
KRAS SIGNALING DN	200	Genes down-regulated by KRAS activation.	19	0.095	1.04e-05	3.24e-05
EPITHELIAL MESENCHYMAL TRANSITION	200	Genes defining epithelial-mesenchymal transition, as in wound healing, fibrosis and metastasis.	17	0.085	0.000119	0.000332
XENOBIOTIC METABOLISM	200	Genes encoding proteins involved in processing of drugs and other xenobiotics.	17	0.085	0.000119	0.000332
ANDROGEN RESPONSE	100	Genes defining response to androgens.	11	0.11	0.000205	0.000539
COAGULATION	138	Genes encoding components of blood coagulation system; also up-regulated in platelets.	13	0.0942	0.00027	0.000675

## Sheet: GSEA-GO
Upregulation (of 1218 genes)
Gene Set Name	# Genes in Gene Set (K)	Description	# Genes in Overlap (k)	k/K	p-value	FDR q-value
DEFENSE RESPONSE	1814	Reactions, triggered in response to the presence of a foreign body or the occurrence of an injury, which result in restriction of damage to the organism attacked or prevention/recovery from the infection caused by the attack. [GOC:curators]	264	0.1455	2.79e-107	2.86e-103
RESPONSE TO BIOTIC STIMULUS	1615	Any process that results in a change in state or activity of a cell or an organism (in terms of movement, secretion, enzyme production, gene expression, etc.) as a result of a biotic stimulus, a stimulus caused or produced by a living organism. [GOC:hb]	249	0.1542	1.79e-106	9.2e-103
DEFENSE RESPONSE TO OTHER ORGANISM	1203	Reactions triggered in response to the presence of another organism that act to protect the cell or organism from damage caused by that organism. [GOC:dos]	201	0.1671	1.96e-91	6.69e-88
RESPONSE TO CYTOKINE	1225	Any process that results in a change in state or activity of a cell or an organism (in terms of movement, secretion, enzyme production, gene expression, etc.) as a result of a cytokine stimulus. [GOC:sl]	200	0.1633	4.41e-89	1.13e-85
INNATE IMMUNE RESPONSE	986	Innate immune responses are defense responses mediated by germline encoded components that directly recognize components of potential pathogens. [REF:0000022, GOC:add, GOC:ebc, GOC:mtg sensu]	178	0.1805	2.94e-86	6.04e-83
CYTOKINE MEDIATED SIGNALING PATHWAY	807	A series of molecular signals initiated by the binding of a cytokine to a receptor on the surface of a cell, and ending with regulation of a downstream cellular process, e.g. transcription. [GOC:mah, GOC:signaling, PMID:19295629]	146	0.1809	1.55e-70	2.65e-67
REGULATION OF IMMUNE SYSTEM PROCESS	1637	Any process that modulates the frequency, rate, or extent of an immune system process. [GOC:add]	194	0.1185	2.47e-62	3.63e-59
RESPONSE TO INTERFERON GAMMA	201	Any process that results in a change in state or activity of a cell or an organism (in terms of movement, secretion, enzyme production, gene expression, etc.) as a result of an interferon-gamma stimulus. Interferon-gamma is also known as type II interferon. [GOC:add, ISBN:0126896631, PMID:15546383]	75	0.3731	3.91e-61	5.02e-58
RESPONSE TO VIRUS	348	Any process that results in a change in state or activity of a cell or an organism (in terms of movement, secretion, enzyme production, gene expression, etc.) as a result of a stimulus from a virus. [GOC:hb]	93	0.2672	1.14e-60	1.3e-57
DEFENSE RESPONSE TO VIRUS	258	Reactions triggered in response to the presence of a virus that act to protect the cell or organism. [GOC:ai]	82	0.3178	2.98e-60	3.06e-57
IMMUNE EFFECTOR PROCESS	1292	Any process of the immune system that can potentially contribute to an immune response. [REF:0000022, GOC:add, ISBN:0781735149]	163	0.1262	8.28e-56	7.73e-53
POSITIVE REGULATION OF MULTICELLULAR ORGANISMAL PROCESS	1853	Any process that activates or increases the frequency, rate or extent of an organismal process, any of the processes pertinent to the function of an organism above the cellular level; includes the integrated processes of tissues and organs. [GOC:ai]	197	0.1063	1.14e-55	9.78e-53
APOPTOTIC PROCESS	1994	A programmed cell death process which begins when a cell receives an internal (e.g. DNA damage) or external signal (e.g. an extracellular death ligand), and proceeds through a series of biochemical events (signaling pathway phase) which trigger an execution phase. The execution phase is the last step of an apoptotic process, and is typically characterized by rounding-up of the cell, retraction of…	202	0.1013	9.39e-54	7.42e-51
POSITIVE REGULATION OF SIGNALING	1896	Any process that activates, maintains or increases the frequency, rate or extent of a signaling process. [GOC:mtg signal]	196	0.1034	1.87e-53	1.37e-50
REGULATION OF RESPONSE TO EXTERNAL STIMULUS	1094	Any process that modulates the frequency, rate or extent of a response to an external stimulus. [GOC:mah]	142	0.1298	5.42e-50	3.71e-47
POSITIVE REGULATION OF IMMUNE SYSTEM PROCESS	1101	Any process that activates or increases the frequency, rate, or extent of an immune system process. [GOC:add]	142	0.129	1.18e-49	7.58e-47
REGULATION OF CELL POPULATION PROLIFERATION	1766	Any process that modulates the frequency, rate or extent of cell proliferation. [GOC:jl]	182	0.1031	2.72e-49	1.64e-46
REGULATION OF IMMUNE RESPONSE	1018	Any process that modulates the frequency, rate or extent of the immune response, the immunological reaction of an organism to an immunogenic stimulus. [GOC:ai]	135	0.1326	1.38e-48	7.87e-46
REGULATION OF RESPONSE TO STRESS	1538	Any process that modulates the frequency, rate or extent of a response to stress. Response to stress is a change in state or activity of a cell or an organism (in terms of movement, secretion, enzyme production, gene expression, etc.) as a result of a disturbance in organismal or cellular homeostasis, usually, but not necessarily, exogenous (e.g. temperature, humidity, ionizing radiation). [GOC:d…	166	0.1079	1.69e-47	9.15e-45
REGULATION OF CELL DEATH	1746	Any process that modulates the rate or frequency of cell death. Cell death is the specific activation or halting of processes within a cell so that its vital functions markedly cease, rather than simply deteriorating gradually over time, which culminates in cell death. [GOC:dph, GOC:tb]	177	0.1014	6.88e-47	3.54e-44
RESPONSE TO TYPE I INTERFERON	99	Any process that results in a change in state or activity of a cell or an organism (in terms of movement, secretion, enzyme production, gene expression, etc.) as a result of a type I interferon stimulus. Type I interferons include the interferon-alpha, beta, delta, episilon, zeta, kappa, tau, and omega gene families. [GOC:add, ISBN:0126896631, PMID:15546383, PMID:16681834]	48	0.4848	3.15e-46	1.54e-43
INTERFERON GAMMA MEDIATED SIGNALING PATHWAY	91	A series of molecular signals initiated by the binding of interferon-gamma to a receptor on the surface of a cell, and ending with regulation of a downstream cellular process, e.g. transcription. Interferon gamma is the only member of the type II interferon found so far. [GOC:add, GOC:dph, GOC:signaling]	46	0.5055	1.91e-45	8.91e-43
CYTOKINE PRODUCTION	880	The appearance of a cytokine due to biosynthesis or secretion following a cellular stimulus, resulting in an increase in its intracellular or extracellular levels. [GOC:add, ISBN:0781735149]	120	0.1364	1.98e-44	8.84e-42
REGULATION OF DEFENSE RESPONSE	747	Any process that modulates the frequency, rate or extent of a defense response. [GOC:mah]	109	0.1459	3.4e-43	1.46e-40
SIGNALING RECEPTOR BINDING	1654	Interacting selectively and non-covalently with one or more specific sites on a receptor molecule, a macromolecule that undergoes combination with a hormone, neurotransmitter, drug or intracellular messenger to initiate a change in cell function. [GOC:bf, GOC:ceb, ISBN:0198506732]	164	0.0992	4.09e-42	1.68e-39
REGULATION OF INTRACELLULAR SIGNAL TRANSDUCTION	1864	Any process that modulates the frequency, rate or extent of intracellular signal transduction. [GOC:dph, GOC:signaling, GOC:tb, GOC:TermGenie]	172	0.0923	4.27e-40	1.69e-37
CELL CELL SIGNALING	1809	Any process that mediates the transfer of information from one cell to another. This process includes signal transduction in the receiving cell and, where applicable, release of a ligand and any processes that actively facilitate its transport and presentation to the receiving cell. Examples include signaling via soluble ligands, via cell adhesion molecules and via gap junctions. [GOC:dos, GOC:ma…	168	0.0929	1.71e-39	6.51e-37
POSITIVE REGULATION OF INTRACELLULAR SIGNAL TRANSDUCTION	1054	Any process that activates or increases the frequency, rate or extent of intracellular signal transduction. [GOC:BHF, GOC:dph, GOC:signaling, GOC:tb, GOC:TermGenie]	123	0.1167	1.78e-38	6.53e-36
REGULATION OF CELL DIFFERENTIATION	1945	Any process that modulates the frequency, rate or extent of cell differentiation, the process in which relatively unspecialized cells acquire specialized structural and functional features. [GOC:curators]	173	0.0889	2.88e-38	1.02e-35
POSITIVE REGULATION OF DEVELOPMENTAL PROCESS	1466	Any process that activates or increases the rate or extent of development, the biological process whose specific outcome is the progression of an organism over time from an initial condition (e.g. a zygote, or a young adult) to a later condition (e.g. a multicellular animal or an aged adult). [GOC:ai]	147	0.1003	3.1e-38	1.06e-35
CELL ACTIVATION	1475	A change in the morphology or behavior of a cell resulting from exposure to an activating factor such as a cellular or soluble ligand. [GOC:mgi curators]	147	0.0997	6.24e-38	2.07e-35
NEGATIVE REGULATION OF RESPONSE TO STIMULUS	1753	Any process that stops, prevents, or reduces the frequency, rate or extent of a response to a stimulus. Response to stimulus is a change in state or activity of a cell or an organism (in terms of movement, secretion, enzyme production, gene expression, etc.) as a result of a stimulus. [GOC:jid]	161	0.0918	3.17e-37	1.02e-34
POSITIVE REGULATION OF IMMUNE RESPONSE	763	Any process that activates or increases the frequency, rate or extent of the immune response, the immunological reaction of an organism to an immunogenic stimulus. [GOC:ai]	102	0.1337	4.79e-37	1.49e-34
REGULATION OF RESPONSE TO BIOTIC STIMULUS	407	Any process that modulates the frequency, rate, or extent of a response to biotic stimulus. [GOC:add]	75	0.1843	6.29e-37	1.9e-34
INFLAMMATORY RESPONSE	801	The immediate defensive reaction (by vertebrate tissue) to infection or injury caused by chemical or physical agents. The process is characterized by local vasodilation, extravasation of plasma into intercellular spaces and accumulation of white blood cells and macrophages. [REF:0000022, ISBN:0198506732]	103	0.1286	6.51e-36	1.91e-33
RESPONSE TO OXYGEN CONTAINING COMPOUND	1714	Any process that results in a change in state or activity of a cell or an organism (in terms of movement, secretion, enzyme production, gene expression, etc.) as a result of an oxygen-containing compound stimulus. [GOC:pr, GOC:TermGenie]	156	0.091	1.37e-35	3.91e-33
REGULATION OF VIRAL LIFE CYCLE	157	Any process that modulates the frequency, rate or extent of viral life cycle. [REF:0000058, GOC:TermGenie, PMID:18005716]	48	0.3057	8.09e-35	2.25e-32
POSITIVE REGULATION OF RESPONSE TO EXTERNAL STIMULUS	527	Any process that activates, maintains or increases the rate of a response to an external stimulus. [GOC:mah]	82	0.1556	1.06e-34	2.86e-32
POSITIVE REGULATION OF NUCLEOBASE CONTAINING COMPOUND METABOLIC PROCESS	1861	Any cellular process that activates or increases the frequency, rate or extent of the chemical reactions and pathways involving nucleobases, nucleosides, nucleotides and nucleic acids. [GOC:curators]	161	0.0865	3.98e-34	1.05e-31
SECRETION	1618	The controlled release of a substance by a cell or a tissue. [GOC:ai]	148	0.0915	5.54e-34	1.42e-31
RESPONSE TO BACTERIUM	743	Any process that results in a change in state or activity of a cell or an organism (in terms of movement, secretion, enzyme production, gene expression, etc.) as a result of a stimulus from a bacterium. [GOC:hb]	96	0.1292	1.1e-33	2.77e-31
IMMUNE SYSTEM DEVELOPMENT	1024	The process whose specific outcome is the progression of an organismal system whose objective is to provide calibrated responses by an organism to a potential internal or invasive threat, over time, from its formation to the mature structure. A system is a regularly interacting or interdependent group of organs or tissues that work together to carry out a given biological process. [GOC:add, GOC:d…	113	0.1104	3.96e-33	9.7e-31
POSITIVE REGULATION OF CELL POPULATION PROLIFERATION	979	Any process that activates or increases the rate or extent of cell proliferation. [GOC:curators]	110	0.1124	5.88e-33	1.41e-30
POSITIVE REGULATION OF CELLULAR BIOSYNTHETIC PROCESS	1967	Any process that activates or increases the frequency, rate or extent of the chemical reactions and pathways resulting in the formation of substances, carried out by individual cells. [GOC:mah]	164	0.0834	7.17e-33	1.67e-30
REGULATION OF TRANSPORT	1856	Any process that modulates the frequency, rate or extent of the directed movement of substances (such as macromolecules, small molecules, ions) into, out of or within a cell, or between cells, by means of some agent such as a transporter or pore. [GOC:ai]	158	0.0851	1.12e-32	2.56e-30
NEGATIVE REGULATION OF VIRAL PROCESS	104	Any process that stops, prevents, or reduces the frequency, rate or extent of a multi-organism process in which a virus is a participant. [GOC:bf, GOC:jl]	39	0.375	1.9e-32	4.23e-30
POSITIVE REGULATION OF RNA BIOSYNTHETIC PROCESS	1601	Any process that activates or increases the frequency, rate or extent of RNA biosynthetic process. [GO:jl, REF:0000058, GOC:TermGenie]	144	0.0899	2.83e-32	6.2e-30
NEGATIVE REGULATION OF CELL DEATH	1034	Any process that decreases the rate or frequency of cell death. Cell death is the specific activation or halting of processes within a cell so that its vital functions markedly cease, rather than simply deteriorating gradually over time, which culminates in cell death. [GOC:BHF, GOC:dph, GOC:tb]	112	0.1083	4.12e-32	8.81e-30
NEGATIVE REGULATION OF MULTICELLULAR ORGANISMAL PROCESS	1386	Any process that stops, prevents, or reduces the frequency, rate or extent of an organismal process, the processes pertinent to the function of an organism above the cellular level; includes the integrated processes of tissues and organs. [GOC:ai]	132	0.0952	4.83e-32	1.01e-29
POSITIVE REGULATION OF MOLECULAR FUNCTION	1823	Any process that activates or increases the rate or extent of a molecular function, an elemental biological activity occurring at the molecular level, such as catalysis or binding. [GO:jl]	155	0.085	5.47e-32	1.12e-29
