# Supplementary material for: Interferon-regulated genetic programs and JAK/STAT pathway activate the intronic promoter of the short ACE2 isoform in renal proximal tubules
Source: bioRxiv. 2021 Jan 19:2021.01.15.426908. Preprint. [Version 1] doi: 10.1101/2021.01.15.426908 (PMC7836111; doi:10.1101/2021.01.15.426908)
Supplement: Supplement 6 — Supplementary Table 3. List of all genes with normalized read counts in each replicate at Control and IFNγ treated Human Primary Proximal Tubules (HTTP), log2 (fold change), p-value and adjusted p-value as well as upregulated gene list and GSEA analysis. [file media-6.xlsx]

## Sheet: Untreated_IFNg-allGenes-withFC-
Supplmentary Table 3. All genes with normalized read counts in each replicate, log2 (fold change), p-value and adjusted p-value
Gene	HPPT_untreated_rep1	HPPT_untreated_rep2	HPPT_untreated_rep3	HPPT_IFNg_rep1	HPPT_IFNg_rep2	HPPT_IFNg_rep3	log2FoldChange	pvalue	padj	Untreated_mean	IFNg_mean
A1BG	24.1256	25.4129	26.7804	28.1627	22.5119	40.7136	0.349313	0.303647	0.458669	25.4396	30.4627
A1BG-AS1	30.9536	40.2771	32.0348	56.3254	60.0317	55.7927	0.731563	0.00625922	0.0196598	34.4218	57.3833
A1CF	2.276	5.27439	4.06791	14.0813	0	9.04747	1.01997	0.138815	0.255851	3.87276	7.7096
A2M	3.1864	0.47949	0.677985	14.0813	7.50396	4.52373	2.52259	0.0085891	0.0259053	1.44796	8.70301
A2M-AS1	23.6704	28.7694	24.577	25.3464	30.0158	12.0633	-0.356901	0.372103	0.529151	25.6722	22.4752
A2ML1	3.6416	1.43847	1.01698	0	7.50396	1.50791	-0.109023	0.93063	0.959725	2.03235	3.00396
A3GALT2	0.4552	0.47949	1.86446	2.81627	0	0	0.106585	0.943797	0.968041	0.933049	0.938756
A4GALT	349.138	501.546	528.32	639.293	622.828	671.021	0.508116	2.87965e-10	3.73718e-09	459.668	644.381
A4GNT	0.4552	2.39745	0.338992	0	0	0	-0.921705	0.600979	NA	1.06388	0
AAAS	1005.99	1053.44	1100.54	920.92	787.915	864.033	-0.300161	2.19063e-05	0.000128254	1053.32	857.623
AACS	761.094	880.343	843.583	746.311	532.781	663.481	-0.331584	0.000577345	0.00241884	828.34	647.524
AACSP1	2.7312	1.91796	1.69496	0	0	1.50791	-0.91621	0.539852	NA	2.11471	0.502637
AADAT	164.782	164.944	165.089	188.69	157.583	149.283	-0.00793938	0.961355	0.979155	164.939	165.185
AAED1	330.02	325.573	309.5	247.832	382.702	364.915	0.0490403	0.688791	0.798873	321.698	331.816
AAGAB	1853.57	1604.85	1591.74	1340.54	1508.3	1444.58	-0.234577	0.000219826	0.00102264	1683.39	1431.14
AAK1	714.664	657.38	631.373	1374.34	1223.14	1289.26	0.966208	2.81636e-13	5.16419e-12	667.806	1295.58
AAMDC	181.17	156.793	163.394	174.609	120.063	146.267	-0.15778	0.316064	0.472139	167.119	146.98
AAMP	1958.72	2338.95	2284.81	2010.82	1590.84	2231.71	-0.149767	0.0558951	0.123602	2194.16	1944.45
AANAT	0.9104	1.91796	1.86446	11.2651	22.5119	1.50791	2.37443	0.00346683	0.0117593	1.56427	11.7616
AAR2	761.549	828.558	741.885	481.582	420.222	538.324	-0.656761	1.03723e-12	1.79013e-11	777.331	480.043
AARD	3.1864	0.47949	2.20345	0	0	1.50791	-0.8463	0.525122	0.670516	1.95645	0.502637
AARS	4215.15	4476.51	4195.54	3725.92	2844	3634.07	-0.317711	4.52807e-07	3.65295e-06	4295.74	3401.33
AARS2	617.706	748.963	757.479	599.865	615.324	649.91	-0.174538	0.049661	0.112354	708.049	621.7
AASDH	504.817	432.02	422.385	411.175	540.285	414.676	-0.0292856	0.758146	0.847775	453.074	455.379
AASDHPPT	1515.82	1461.48	1563.26	1126.51	960.506	1102.28	-0.496307	8.377e-09	8.90799e-08	1513.52	1063.1
AASS	584.021	497.231	512.048	644.926	765.404	592.609	0.29577	0.00178346	0.00657887	531.1	667.646
AATBC	7.2832	9.1103	8.8138	5.63254	0	12.0633	-0.428927	0.523953	0.66964	8.40243	5.89861
AATF	1571.35	1456.21	1460.21	1306.75	1680.89	1345.06	-0.0801669	0.331076	0.487874	1495.92	1444.23
AATK	4.0968	5.75388	6.94935	19.7139	7.50396	6.03165	0.92073	0.153993	0.276793	5.60001	11.0832
ABALON	144.298	133.298	148.14	168.976	90.0475	165.87	-0.0530351	0.747402	0.841029	141.912	141.631
ABAT	117.897	137.614	117.122	81.6718	142.575	122.141	-0.0900475	0.570525	0.709668	124.211	115.463
ABCA1	1779.83	1833.09	1703.27	1844.66	1740.92	1651.16	-0.0240225	0.764899	0.852186	1772.06	1745.58
ABCA10	9.104	9.58979	8.8138	8.44881	7.50396	16.587	0.255405	0.659165	0.776532	9.1692	10.8466
ABCA11P	97.4128	93.021	97.4603	92.9369	90.0475	104.046	0.0420056	0.814695	0.885029	95.9647	95.6767
ABCA12	213.944	180.768	172.886	107.018	120.063	116.109	-0.681475	1.45839e-05	8.88104e-05	189.199	114.397
ABCA13	39.6024	28.7694	37.1197	78.8555	52.5277	48.2532	0.712187	0.00391744	0.0131047	35.1638	59.8788
ABCA17P	5.4624	6.71285	3.72892	0	15.0079	4.52373	-0.182427	0.830175	0.89655	5.30139	6.51055
ABCA2	629.541	826.64	872.906	1244.79	1223.14	1032.92	0.577209	1.26137e-09	1.51397e-08	776.362	1166.95
ABCA3	1570.89	2175.92	2096.33	2483.95	2266.19	2284.49	0.276075	0.00703564	0.0217534	1947.72	2344.88
ABCA4	3.1864	2.87694	2.54244	2.81627	7.50396	3.01582	0.385471	0.669776	0.78537	2.86859	4.44535
ABCA5	163.417	120.831	133.733	174.609	127.567	143.252	0.117548	0.489838	0.641145	139.327	148.476
ABCA6	11.8352	7.67183	7.28834	22.5301	22.5119	10.5554	0.92572	0.0635191	0.136838	8.93179	18.5325
ABCA7	215.309	301.599	318.822	284.443	330.174	325.709	0.190148	0.0827293	0.169175	278.577	313.442
ABCA8	0.9104	0.958979	0.169496	2.81627	0	0	0.840369	0.639495	NA	0.679625	0.938756
ABCA9	3.6416	2.87694	3.72892	5.63254	0	9.04747	0.898345	0.229894	0.374946	3.41582	4.89334
ABCB1	893.102	773.417	767.648	642.109	697.868	717.766	-0.226654	0.00910515	0.0272945	811.389	685.914
ABCB10	612.699	595.526	609	380.196	330.174	428.247	-0.6366	4.92974e-08	4.65806e-07	605.742	379.539
ABCB4	178.438	168.78	165.598	177.425	180.095	199.044	0.126962	0.360962	0.518042	170.939	185.521
ABCB5	2.276	3.83592	2.54244	0	15.0079	0	-1.05078	0.472167	0.625161	2.88479	5.00264
ABCB6	340.489	415.238	381.367	312.606	322.67	411.66	-0.0690801	0.51632	0.663492	379.031	348.979
ABCB7	597.677	514.492	512.557	444.97	352.686	459.913	-0.339004	0.000421374	0.00182026	541.575	419.19
ABCB8	302.253	437.295	465.098	470.317	382.702	443.326	0.118851	0.211346	0.351562	401.548	432.115
ABCB9	79.2048	90.144	95.5959	92.9369	52.5277	78.4114	-0.278606	0.217481	0.359253	88.3149	74.6253
ABCC1	918.593	1101.39	1003.42	1222.26	998.026	1176.17	0.188193	0.0506038	0.114076	1007.8	1132.15
ABCC10	480.691	595.047	606.627	659.007	525.277	634.831	0.143264	0.0864775	0.175402	560.788	606.372
ABCC11	0.9104	0	0.508489	2.81627	7.50396	0	1.91651	0.18892	0.324322	0.472963	3.44008
ABCC2	28.6776	24.9335	23.3905	45.0603	30.0158	21.1108	0.259089	0.448518	0.602836	25.6672	32.0623
ABCC3	1906.83	2010.02	2082.43	2407.91	2333.73	2462.42	0.264777	0.00112019	0.00437786	1999.76	2401.35
ABCC4	5955.38	5400.49	5155.23	6539.38	6070.7	6541.32	0.226227	1.79515e-07	1.56318e-06	5503.7	6383.8
ABCC5	1006.45	896.646	896.805	926.552	892.971	943.953	-0.0165757	0.872098	0.923046	933.299	921.159
ABCC5-AS1	3.6416	1.43847	3.72892	8.44881	0	3.01582	0.423957	0.639785	0.761682	2.93633	3.82154
ABCC6	39.6024	45.5515	46.9505	90.1206	22.5119	60.3165	0.38692	0.102808	0.201521	44.0348	57.6496
ABCC6P1	6.828	7.67183	5.76287	8.44881	7.50396	4.52373	-0.0986833	0.886177	0.932411	6.75423	6.8255
ABCC6P2	1.8208	3.35643	2.88144	2.81627	0	1.50791	-0.614332	0.570053	0.709242	2.68622	1.44139
ABCC9	120.173	77.1978	87.9685	70.4067	112.559	58.8086	-0.363366	0.103178	0.202142	95.113	80.5915
ABCD1	121.994	209.057	220.006	385.829	330.174	313.646	0.930041	2.5252e-11	3.75337e-10	183.686	343.216
ABCD3	1723.39	1649.44	1612.59	1236.34	1620.85	1168.63	-0.356219	1.11823e-06	8.424e-06	1661.81	1341.94
ABCD4	857.141	962.336	967.824	892.757	675.356	845.938	-0.206872	0.00520655	0.0167493	929.1	804.684
ABCE1	2988.84	2743.16	2845.67	2238.93	2243.68	2150.28	-0.368426	1.54378e-07	1.35858e-06	2859.22	2210.97
ABCF1	2336.54	2219.56	2185.99	1929.14	2183.65	2002.51	-0.150228	0.00987447	0.0292682	2247.36	2038.43
ABCF2	2626.05	2673.15	2546.34	1985.47	1830.97	2275.44	-0.343451	7.15758e-07	5.57422e-06	2615.18	2030.62
ABCF3	1250.89	1270.65	1294.1	1134.96	825.435	1200.3	-0.23825	0.00172543	0.00640238	1271.88	1053.56
ABCG1	16.8424	26.3719	23.3905	25.3464	7.50396	33.1741	0.0152869	0.972286	0.98572	22.2016	22.0081
ABCG2	26.8568	23.0155	24.4075	33.7952	22.5119	21.1108	0.0879258	0.81259	0.883427	24.7599	25.806
ABCG4	4.0968	2.87694	2.03395	2.81627	0	1.50791	-0.640704	0.594939	0.7282	3.00256	1.44139
ABCG5	2.276	3.83592	2.54244	5.63254	0	0	-0.5573	0.637477	0.760133	2.88479	1.87751
ABHD1	13.2008	13.9052	14.0682	19.7139	0	15.0791	-0.455358	0.418265	0.574688	13.7247	11.5977
ABHD10	731.506	703.891	739.682	571.703	472.749	502.135	-0.484528	2.09548e-07	1.80741e-06	725.026	515.529
ABHD11	365.981	441.13	454.928	478.766	337.678	373.962	-0.090065	0.396709	0.55355	420.68	396.802
ABHD11-AS1	10.0144	12.9462	12.2037	8.44881	7.50396	15.0791	-0.0657808	0.903529	0.943411	11.7214	10.344
ABHD12	828.008	861.643	817.141	957.531	1020.54	1067.6	0.285326	0.000669948	0.00275857	835.598	1015.22
ABHD12B	3.6416	3.83592	4.23741	5.63254	0	1.50791	-0.566508	0.553547	0.695103	3.90497	2.38015
ABHD13	541.233	511.136	496.285	487.214	412.718	518.722	-0.0927824	0.345681	0.502848	516.218	472.885
ABHD14A	80.5704	114.598	121.529	109.834	52.5277	88.9668	-0.254277	0.264313	0.415052	105.566	83.7763
ABHD14B	1411.12	1534.37	1600.55	1165.94	1650.87	1254.58	-0.205587	0.000524154	0.00221846	1515.35	1357.13
ABHD15	502.541	487.641	520.014	456.236	412.718	500.627	-0.109682	0.238229	0.385024	503.399	456.527
ABHD16A	710.112	911.989	853.583	1839.02	1343.21	1866.79	1.05596	3.23736e-50	2.75448e-48	825.228	1683.01
ABHD16B	43.6992	48.4285	57.1202	45.0603	75.0396	58.8086	0.200396	0.407715	0.564624	49.7493	59.6361
ABHD17A	7.7384	16.7821	18.8141	22.5301	7.50396	10.5554	-0.0583797	0.911852	0.948705	14.4449	13.5298
ABHD17B	393.748	404.21	395.096	304.157	187.599	334.756	-0.481911	6.05743e-05	0.000319507	397.684	275.504
ABHD17C	99.6887	106.447	115.257	121.1	67.5356	108.57	-0.105296	0.623504	0.750804	107.131	99.0683
ABHD2	4577.49	4623.72	4331.14	4232.85	4007.11	4449.85	-0.0813336	0.167093	0.294722	4510.78	4229.94
ABHD3	174.797	152.957	166.784	166.16	112.559	147.775	-0.202532	0.191492	0.327594	164.846	142.165
ABHD4	291.783	279.063	271.363	174.609	217.615	211.108	-0.458112	0.000531775	0.00224601	280.736	201.11
ABHD5	1165.77	1046.73	1090.54	1033.57	937.995	919.826	-0.191189	0.0238109	0.0617591	1101.01	963.797
ABHD6	324.557	309.271	289.161	278.811	232.623	278.964	-0.202888	0.103199	0.202156	307.663	263.466
ABHD8	75.108	114.119	128.478	118.283	105.055	102.538	0.0742174	0.748488	0.841753	105.902	108.626
ABI1	1842.19	1772.67	1719.71	1788.33	1868.49	1779.34	0.0253672	0.657205	0.775226	1778.19	1812.05
ABI2	1297.32	1184.34	1161.73	1264.5	1260.66	1230.46	0.0495901	0.498341	0.648083	1214.46	1251.88
ABI3	0.9104	1.43847	1.18647	2.81627	0	1.50791	0.613542	0.640637	NA	1.17845	1.44139
ABI3BP	147.03	115.078	120.681	245.015	285.15	164.362	0.792834	1.55398e-05	9.40029e-05	127.596	231.509
ABL1	3721.26	4009.97	4090.45	4539.83	3549.37	4321.67	0.0810731	0.224067	0.367518	3940.56	4136.96
ABL2	2653.81	2392.65	2259.05	2852.88	2701.42	2646.38	0.173004	0.00515262	0.0165992	2435.17	2733.56
ABLIM1	4578.85	4315.41	3927.06	4722.88	4990.13	4721.27	0.169905	0.00120229	0.00467064	4273.77	4811.43
ABLIM2	13.2008	14.3847	17.4581	14.0813	7.50396	9.04747	-0.459619	0.396053	0.552931	15.0145	10.2109
ABLIM3	1503.07	1484.5	1391.23	1303.93	1283.18	1332.99	-0.153846	0.0544683	0.121109	1459.6	1306.7
ABO	11.8352	9.1103	13.2207	36.6115	52.5277	27.1424	1.62211	2.20783e-06	1.57586e-05	11.3887	38.7605
ABR	3572.41	4268.42	4024.86	4303.26	4149.69	4256.83	0.10302	0.063272	0.136419	3955.23	4236.59
ABRA	14.1112	9.1103	5.25438	39.4278	30.0158	18.0949	1.65765	0.000140911	0.000686016	9.49196	29.1795
ABRACL	1005.99	936.923	915.958	946.266	1080.57	1127.92	0.149937	0.129939	0.242759	952.957	1051.58
ABT1	301.797	355.302	344.416	402.726	330.174	402.612	0.209099	0.0354839	0.0855409	333.839	378.504
ABTB1	74.6528	92.062	96.4434	67.5904	67.5356	104.046	-0.0413751	0.83517	0.899756	87.7194	79.724
ABTB2	613.154	744.168	726.122	619.579	757.9	677.052	-0.0214576	0.77167	0.856846	694.481	684.844
ACAA1	1156.21	988.228	1050.71	923.736	570.301	1048	-0.3057	0.0153465	0.0426805	1065.05	847.345
ACAA2	1037.86	961.377	954.772	867.411	757.9	870.065	-0.219674	0.0165388	0.0454322	984.668	831.792
ACACA	2390.25	2001.39	1928.19	1836.21	1755.93	1930.13	-0.177847	0.0118339	0.0341369	2106.61	1840.75
ACACB	85.1224	96.3774	98.1383	104.202	90.0475	64.8402	-0.17176	0.421248	0.57748	93.2127	86.3632
ACAD10	323.647	345.233	345.264	397.094	330.174	322.693	0.00756871	0.949037	0.97139	338.048	349.987
ACAD11	42.3336	53.2233	47.9674	28.1627	37.5198	57.3006	-0.0828228	0.765487	0.852614	47.8415	40.9944
ACAD8	594.036	648.27	598.83	490.031	360.19	482.532	-0.451742	2.05169e-05	0.000120936	613.712	444.251
ACAD9	1077	1046.25	1089.01	1070.18	983.018	1069.11	-0.0390442	0.57861	0.71557	1070.75	1040.77
ACADL	86.0328	73.3619	71.0189	76.0393	15.0079	69.3639	-0.402599	0.0946667	0.188849	76.8045	53.4704
ACADM	1248.16	1200.16	1214.78	1146.22	1178.12	1075.14	-0.115052	0.228884	0.373735	1221.03	1133.16
ACADS	228.055	345.712	340.687	450.603	210.111	432.771	0.295194	0.0329876	0.0806009	304.818	364.495
ACADSB	456.565	406.607	389.163	349.217	345.182	339.28	-0.268566	0.0169871	0.0464557	417.445	344.56
ACADVL	6304.97	6619.83	6827.99	5212.91	4990.13	5831.09	-0.292903	6.34674e-08	5.90202e-07	6584.26	5344.71
ACAP1	23.2152	34.5233	41.5266	28.1627	15.0079	37.6978	-0.162393	0.629885	0.75569	33.0883	26.9561
ACAP2	2015.17	1941.93	1936.33	2030.53	2191.16	1921.08	0.049421	0.472346	0.625216	1964.48	2047.59
ACAP3	485.698	607.513	668.324	580.151	547.789	597.133	-0.0338568	0.735565	0.832132	587.178	575.024
ACAT1	1930.5	1832.61	1880.05	1605.27	2101.11	1777.83	-0.0625643	0.301542	0.456247	1881.05	1828.07
ACAT2	651.391	608.952	658.832	487.214	540.285	566.975	-0.257013	0.00472071	0.015429	639.725	531.491
ACBD3	1968.28	1798.09	1856.32	1560.21	2086.1	1459.66	-0.191939	0.00105225	0.00414975	1874.23	1701.99
ACBD4	256.277	272.35	305.602	261.913	217.615	229.203	-0.247112	0.0522938	0.117146	278.076	236.243
ACBD5	1697.44	1573.21	1608.35	2115.02	2003.56	1951.24	0.313765	4.76416e-07	3.82984e-06	1626.33	2023.27
ACBD6	633.183	647.79	669.341	619.579	600.317	704.195	-0.00425875	0.965074	0.981296	650.105	641.363
ACBD7	18.208	12.4667	16.6106	28.1627	75.0396	30.1582	1.24413	0.000335625	0.00148579	15.7618	44.4535
ACCS	110.158	119.872	121.868	84.4881	90.0475	126.665	-0.201605	0.314742	0.470511	117.3	100.4
ACD	218.041	274.268	294.923	321.055	270.142	266.9	0.10839	0.37297	0.529971	262.411	286.032
ACE	5.9176	5.27439	5.42388	8.44881	0	3.01582	-0.659899	0.41966	0.576073	5.53862	3.82154
ACE2	21.8496	19.1796	19.6616	28.1627	22.5119	37.6978	0.605913	0.0530719	0.118562	20.2302	29.4574
ACER2	131.553	118.434	116.783	98.5694	52.5277	81.4272	-0.610409	0.00239561	0.00853607	122.257	77.5081
ACER3	796.6	769.101	793.751	1137.77	1253.16	1143	0.572622	6.67968e-17	1.69629e-15	786.484	1177.98
ACHE	5.9176	15.8232	10.5088	5.63254	22.5119	7.53956	-0.146995	0.793258	0.871201	10.7498	11.8947
ACIN1	2969.72	2761.38	2759.23	2802.19	3249.21	3021.85	0.0848418	0.352568	0.50983	2830.11	3024.42
ACKR1	0.4552	0	1.01698	0	0	0	-0.106776	0.946363	0.969775	0.490726	0
ACKR2	4.0968	10.0693	4.5764	11.2651	30.0158	7.53956	1.06467	0.0672532	0.143289	6.24749	16.2735
ACKR3	25.036	31.1668	27.6279	25.3464	30.0158	34.682	0.232228	0.425081	0.581247	27.9436	30.0147
ACKR4	5.0072	4.31541	4.06791	143.63	127.567	120.633	4.90228	1.03228e-59	1.06191e-57	4.4635	130.61
ACLY	17679.5	18881.3	18421.9	19682.9	16073.5	20706.6	0.0503429	0.344508	0.501684	18327.6	18821
ACMSD	397.845	406.128	395.943	281.627	390.206	349.835	-0.241875	0.0239035	0.0619641	399.972	340.556
ACO1	4314.84	3950.51	3833.67	3816.04	3894.55	4140.73	-0.0224639	0.68786	0.798298	4033.01	3950.44
ACO2	1391.55	1666.71	1661.23	1470.09	1425.75	1527.51	-0.0775794	0.289079	0.442725	1573.16	1474.45
ACOT1	10.9248	20.6181	20.1701	2.81627	7.50396	6.03165	-2.07151	0.00403464	0.0134406	17.2376	5.45062
ACOT11	6.828	9.58979	7.96632	8.44881	0	6.03165	-0.419009	0.578757	0.715702	8.12804	4.82682
ACOT13	665.502	642.996	617.136	698.435	1013.03	737.369	0.29488	0.000359265	0.00157741	641.878	816.279
ACOT2	135.194	147.683	143.563	126.732	37.5198	146.267	-0.337536	0.055203	0.122488	142.147	103.506
ACOT4	40.0576	40.2771	39.4926	30.979	7.50396	33.1741	-0.581778	0.0752963	0.156894	39.9424	23.8857
ACOT6	2.7312	0.958979	2.03395	0	0	0	-1.81413	0.280931	NA	1.90804	0
ACOT7	554.433	608.952	643.577	650.558	510.269	764.511	0.128504	0.274862	0.426986	602.321	641.779
ACOT8	169.79	182.686	202.209	230.934	187.599	182.457	0.103291	0.501187	0.650899	184.895	200.33
ACOT9	819.815	751.36	757.648	701.251	825.435	752.448	-0.039869	0.583169	0.718962	776.274	759.711
ACOX1	3289.73	3285.94	3096.36	2852.88	2671.41	3021.85	-0.164626	0.00130569	0.00503474	3224.01	2848.71
ACOX2	43.6992	42.6746	47.6284	47.8766	30.0158	30.1582	-0.404857	0.207413	0.347089	44.6674	36.0169
ACOX3	275.851	309.75	304.076	346.401	255.135	328.725	0.0786172	0.51029	0.658588	296.559	310.087
ACOXL	2.276	1.91796	2.37295	0	0	0	-1.97788	0.175679	0.30619	2.18897	0
ACP1	1369.7	1329.62	1294.1	1098.34	1118.09	1194.27	-0.218357	0.00199591	0.00727266	1331.14	1136.9
ACP2	877.625	946.512	964.942	1436.3	1005.53	1492.83	0.52224	1.73172e-13	3.23729e-12	929.693	1311.55
ACP5	163.872	170.219	182.039	354.85	382.702	313.646	0.977013	5.73519e-16	1.35619e-14	172.043	350.399
ACP6	325.923	328.93	358.993	323.871	247.631	336.264	-0.123331	0.300652	0.455239	337.949	302.589
ACPP	0	0.47949	0	8.44881	0	0	4.49735	0.0207183	NA	0.15983	2.81627
ACPT	5.0072	2.39745	7.96632	5.63254	7.50396	4.52373	-0.011675	0.98929	0.995107	5.12366	5.88674
ACRBP	23.2152	18.2206	22.0345	19.7139	22.5119	21.1108	0.0411184	0.914229	0.949945	21.1568	21.1122
ACRC	54.1688	38.8387	52.3743	50.6928	67.5356	36.1899	-0.0668109	0.821994	0.890619	48.4606	51.4728
ACRV1	4.0968	1.91796	2.88144	0	0	1.50791	-1.41845	0.252368	0.401009	2.9654	0.502637
ACSBG1	5.9176	3.35643	2.37295	2.81627	0	6.03165	-0.184016	0.853378	0.911123	3.88232	2.94931
ACSBG2	5.4624	4.7949	5.76287	2.81627	0	6.03165	-0.418982	0.613234	0.743173	5.34006	2.94931
ACSF2	361.429	407.087	425.775	397.094	412.718	517.214	0.191776	0.0549391	0.122051	398.097	442.342
ACSF3	318.185	375.92	426.283	439.338	397.71	407.136	0.143795	0.148572	0.269415	373.463	414.728
ACSL1	3810.93	3587.06	3497.05	2920.47	2941.55	3314.39	-0.233512	3.4305e-05	0.000190959	3631.68	3058.8
ACSL3	1996.05	1867.61	1929.38	1624.99	2228.68	1785.37	-0.0689868	0.235213	0.381232	1931.01	1879.68
ACSL4	5361.34	4641.94	4603.52	4244.12	5320.31	4178.42	-0.113803	0.0211651	0.0559811	4868.93	4580.95
ACSL5	117.897	102.131	117.969	1033.57	885.467	1028.4	3.12736	9.53193e-194	3.09924e-191	112.666	982.478
ACSL6	2.7312	0.47949	0.847481	0	7.50396	1.50791	0.407579	0.745048	0.839721	1.35272	3.00396
ACSM1	11.38	22.536	17.9666	33.7952	37.5198	58.8086	1.37279	6.68007e-05	0.000349213	17.2942	43.3745
ACSM2A	2.276	2.87694	3.22043	0	0	1.50791	-1.34828	0.326847	0.48329	2.79112	0.502637
ACSM2B	4.0968	5.75388	6.10186	2.81627	0	3.01582	-1.10294	0.269215	0.420942	5.31751	1.94403
ACSM3	254.912	246.458	232.21	247.832	255.135	262.377	0.0589769	0.641066	0.762589	244.526	255.114
ACSM5	89.2192	107.406	106.105	202.771	127.567	205.076	0.863352	8.52474e-09	9.04009e-08	100.91	178.472
ACSM6	1.3656	2.87694	1.52547	8.44881	0	3.01582	1.01231	0.300342	0.454885	1.92267	3.82154
ACSS1	179.349	155.355	177.971	354.85	322.67	416.184	1.11492	1.27998e-17	3.45783e-16	170.891	364.568
ACSS2	929.518	891.851	865.109	642.109	675.356	640.862	-0.470066	2.72517e-09	3.11291e-08	895.492	652.776
ACSS3	470.221	420.992	435.266	464.684	397.71	446.342	-0.00107587	0.990862	0.996006	442.16	436.245
ACTA1	0.9104	0.958979	1.35597	8.44881	0	0	1.32087	0.362149	0.519459	1.07512	2.81627
ACTA2	239.89	260.363	219.159	211.22	285.15	235.234	0.00811444	0.953194	0.973762	239.804	243.868
ACTA2-AS1	3.1864	3.83592	2.71194	28.1627	0	7.53956	1.33636	0.069807	0.147725	3.24475	11.9007
ACTB	48214.8	51279.5	55845.6	61966.4	55326.7	61565	0.203106	0.00213629	0.00771626	51780	59619.3
ACTBL2	207.571	210.016	199.836	67.5904	82.5435	75.3956	-1.44537	7.38985e-13	1.30256e-11	205.808	75.1765
ACTG1	30466.1	36396.1	35985.2	31398.6	21881.5	33602.3	-0.231958	0.0015426	0.00581086	34282.5	28960.8
ACTG1P17	5.9176	6.23336	2.71194	0	0	6.03165	-0.735866	0.483509	0.635511	4.9543	2.01055
ACTG1P20	28.2224	32.6053	34.2382	16.8976	30.0158	22.6187	-0.672787	0.0869573	0.17621	31.6886	23.1774
ACTG1P4	12.2904	12.9462	12.2037	28.1627	7.50396	30.1582	0.845491	0.0585642	0.128316	12.4801	21.9416
ACTG2	4.0968	0.958979	1.35597	0	0	0	-1.82114	0.265049	NA	2.13725	0
ACTL10	35.0504	43.6336	43.2215	39.4278	15.0079	30.1582	-0.502295	0.125003	0.235373	40.6352	28.198
ACTL6A	1449.81	1333.94	1342.58	1132.14	1058.06	1215.38	-0.253782	0.000418444	0.00180947	1375.44	1135.19
ACTL7A	0.9104	1.91796	0.338992	5.63254	0	0	1.01059	0.488654	0.64001	1.05578	1.87751
ACTN1	9373.93	10855.6	10352.3	10079.4	9079.79	9908.49	-0.0701129	0.381176	0.538145	10194	9689.23
ACTN1-AS1	1.8208	1.91796	2.37295	2.81627	0	3.01582	0.182371	0.865619	0.919264	2.03723	1.94403
ACTN2	45.9752	28.7694	37.1197	81.6718	52.5277	58.8086	0.772876	0.00455441	0.0149579	37.2881	64.336
ACTN4	9647.05	13152.9	13075.1	18871.8	17461.7	16985.1	0.57507	3.10201e-11	4.55495e-10	11958.3	17772.9
ACTR10	1467.56	1303.25	1327.83	977.245	1020.54	1004.27	-0.452845	7.89758e-09	8.42409e-08	1366.22	1000.68
ACTR1A	4439.56	4528.3	4540.97	4128.65	3654.43	4223.66	-0.159347	0.00038597	0.00168249	4502.95	4002.25
ACTR1B	1334.19	1585.67	1557.33	1337.73	1073.07	1361.64	-0.239186	0.000483459	0.00206155	1492.4	1257.48
ACTR2	6558.97	4924.84	5162.52	5429.77	5282.79	5564.19	-0.0165746	0.835146	0.899756	5548.78	5425.58
ACTR3	9151.34	8407.85	8752.45	10763.8	12141.4	11089.2	0.361197	8.8771e-16	2.06693e-14	8770.54	11331.5
ACTR3B	78.7496	70.9645	79.8327	90.1206	90.0475	90.4747	0.208623	0.303586	0.458616	76.5156	90.2143
ACTR3C	71.0112	50.8259	54.0693	90.1206	90.0475	99.5222	0.666374	0.00248445	0.0088164	58.6355	93.2301
ACTR5	155.223	166.862	155.937	109.834	150.079	113.093	-0.431129	0.00996752	0.0294912	159.341	124.336
ACTR6	439.723	406.607	406.791	546.356	652.844	470.468	0.370012	0.00066564	0.00274332	417.707	556.556
ACTR8	1210.83	1094.67	1106.3	799.82	735.388	864.033	-0.490587	2.22657e-09	2.59051e-08	1137.27	799.747
ACTRT3	133.374	118.913	121.19	92.9369	67.5356	88.9668	-0.586136	0.00231049	0.00827322	124.492	83.1464
ACVR1	783.854	788.76	733.749	960.348	765.404	918.318	0.226396	0.0072338	0.0223053	768.788	881.356
ACVR1B	1626.43	1468.2	1535.47	1315.2	1470.78	1402.36	-0.155626	0.0376187	0.0896663	1543.36	1396.11
ACVR1C	15.0216	16.3026	12.8817	36.6115	97.5514	18.0949	1.32188	8.71325e-05	0.000446021	14.7353	50.7526
ACVR2A	373.719	297.284	328.823	354.85	337.678	354.359	0.080782	0.458016	0.611897	333.275	348.962
ACVR2B	409.68	393.661	382.892	385.829	375.198	459.913	0.0741293	0.43447	0.589525	395.411	406.98
ACVR2B-AS1	18.208	11.5078	12.7122	33.7952	60.0317	25.6345	1.31796	0.000229481	0.00106236	14.1427	39.8205
ACVRL1	5.9176	8.63081	11.0173	11.2651	22.5119	36.1899	1.47571	0.000495731	0.00210796	8.52189	23.3223
ACY1	2.276	1.91796	1.35597	0	7.50396	3.01582	0.566707	0.604978	0.736721	1.84998	3.50659
ACY3	6.3728	3.83592	4.23741	39.4278	60.0317	22.6187	2.91439	2.70811e-10	3.52713e-09	4.81537	40.6927
ACYP1	107.882	108.365	87.2906	70.4067	67.5356	79.9193	-0.435082	0.0621376	0.13445	101.179	72.6205
ACYP2	96.0472	75.7594	86.1041	81.6718	67.5356	60.3165	-0.320503	0.124683	0.234915	85.9702	69.8413
ADA	114.255	111.721	114.41	78.8555	60.0317	122.141	-0.279267	0.146758	0.266817	113.462	87.0093
ADAL	182.99	163.985	180.683	146.446	75.0396	125.157	-0.544772	0.00125387	0.00485396	175.886	115.547
ADAM10	6679.15	6069.38	6000	5748	5890.61	5826.57	-0.0970955	0.0331934	0.080995	6249.51	5821.73
ADAM11	4.552	3.83592	5.93237	2.81627	0	1.50791	-1.38069	0.223557	0.366813	4.77343	1.44139
ADAM12	1354.22	1414.01	1295.29	1064.55	1140.6	996.73	-0.353995	8.81507e-07	6.75809e-06	1354.51	1067.29
ADAM15	2121.69	2942.63	2805.67	2996.51	2183.65	2975.11	0.075745	0.318622	0.474674	2623.33	2718.42
ADAM17	1558.15	1488.82	1499.7	1309.56	1448.26	1518.47	-0.0758687	0.22174	0.364456	1515.56	1425.43
ADAM18	2.276	1.91796	1.52547	2.81627	15.0079	0	0.340883	0.748655	0.841834	1.90647	5.94139
ADAM19	2045.67	2287.17	2081.75	2433.26	1996.05	2317.66	0.0871519	0.28148	0.434669	2138.2	2248.99
ADAM1A	86.0328	70.0055	76.6123	107.018	150.079	78.4114	0.397983	0.0544472	0.121077	77.5502	111.836
ADAM20	17.2976	14.3847	10.0003	47.8766	15.0079	28.6503	1.23253	0.00160636	0.00601593	13.8942	30.5116
ADAM20P1	5.9176	7.19234	7.62733	25.3464	30.0158	21.1108	1.82233	0.000101639	0.000513213	6.91242	25.491
ADAM21	6.3728	7.19234	7.62733	19.7139	7.50396	10.5554	0.75854	0.166204	0.293468	7.06416	12.5911
ADAM21P1	0.4552	0	0.677985	5.63254	0	0	2.31142	0.179222	NA	0.377728	1.87751
ADAM22	62.3624	58.9772	55.0863	70.4067	45.0237	58.8086	0.0390124	0.873722	0.924073	58.8086	58.0797
ADAM23	1.3656	1.91796	0.677985	2.81627	0	0	-0.0586521	0.967196	NA	1.32051	0.938756
ADAM28	80.5704	58.0182	76.7818	90.1206	90.0475	94.9984	0.351625	0.0913163	0.183378	71.7901	91.7222
ADAM32	24.5808	11.5078	17.1191	59.1416	75.0396	24.1266	1.39123	0.000225825	0.00104733	17.7359	52.7693
ADAM33	1.3656	0.958979	1.01698	0	0	0	-1.11223	0.537961	NA	1.11385	0
ADAM7	1.3656	0.958979	0.508489	2.81627	22.5119	0	1.82665	0.132343	0.246239	0.944356	8.44271
ADAM8	27.312	43.1541	45.2555	78.8555	67.5356	55.7927	0.770002	0.00183014	0.00672789	38.5738	67.3946
ADAM9	9218.71	8212.7	8140.9	7280.05	8299.38	7326.94	-0.1684	0.000600845	0.00250347	8524.1	7635.46
ADAMTS1	11491.5	10406.4	10230.3	8398.11	9957.75	9700.4	-0.203281	0.00260796	0.00920086	10709.4	9352.09
ADAMTS10	33.2296	30.2078	34.5772	28.1627	60.0317	27.1424	0.0187676	0.954984	0.974793	32.6716	38.4456
ADAMTS12	271.754	242.142	238.651	137.997	172.591	206.584	-0.472551	0.000623053	0.0025851	250.849	172.391
ADAMTS13	38.692	51.7849	56.2728	45.0603	67.5356	49.7611	0.0642802	0.805428	0.878947	48.9165	54.119
ADAMTS14	490.705	609.431	682.9	673.088	390.206	542.848	-0.12745	0.272708	0.424544	594.346	535.381
ADAMTS15	162.962	199.468	192.548	76.0393	75.0396	81.4272	-1.2224	8.20085e-10	1.01097e-08	184.992	77.502
ADAMTS16	17.7528	16.3026	19.8311	19.7139	0	9.04747	-0.84063	0.167723	0.295435	17.9622	9.58712
ADAMTS17	10.9248	16.7821	16.1021	8.44881	0	19.6029	-0.382835	0.47519	0.627851	14.603	9.35055
ADAMTS18	30.0432	29.2489	32.3738	36.6115	7.50396	18.0949	-0.658248	0.112098	0.215713	30.5553	20.7368
ADAMTS19	5.4624	6.71285	5.25438	0	7.50396	4.52373	-0.658038	0.450935	0.605336	5.80988	4.00923
ADAMTS2	60.0864	74.3209	79.3242	76.0393	75.0396	84.4431	0.168317	0.410664	0.567413	71.2438	78.5073
ADAMTS20	0.4552	0.47949	0.338992	0	0	0	0.499683	0.755574	0.846201	0.424561	0
ADAMTS3	2789.92	2458.82	2354.13	2900.76	2558.85	2925.35	0.160274	0.0127609	0.0364872	2534.29	2794.98
ADAMTS5	1373.34	1217.9	1179.35	884.308	960.506	889.668	-0.462141	3.52699e-10	4.53527e-09	1256.87	911.494
ADAMTS6	149.761	133.298	128.987	177.425	112.559	176.426	0.253411	0.095074	0.189503	137.348	155.47
ADAMTS7	144.298	210.496	228.989	278.811	217.615	312.138	0.512591	2.31563e-05	0.000134663	194.595	269.521
ADAMTS8	0.9104	0.958979	0.508489	11.2651	15.0079	7.53956	3.86495	9.51925e-06	6.02456e-05	0.792622	11.2708
ADAMTS9	1944.16	1928.51	1863.27	3596.38	3241.71	3154.55	0.802716	5.74581e-31	2.9061e-29	1911.98	3330.88
ADAMTS9-AS1	45.9752	35.9617	39.6621	112.651	75.0396	99.5222	1.24427	8.75254e-08	7.98428e-07	40.533	95.7375
ADAMTS9-AS2	45.9752	35.9617	35.5942	39.4278	15.0079	31.6661	-0.488535	0.138594	0.255521	39.177	28.7006
ADAMTSL1	116.986	150.56	141.36	399.91	315.166	313.646	1.31972	8.79474e-23	3.2614e-21	136.302	342.907
ADAMTSL3	97.4128	104.049	85.9346	154.895	90.0475	90.4747	0.209759	0.23979	0.386585	95.7989	111.806
ADAMTSL4	69.6456	112.68	92.3754	132.365	105.055	134.204	0.500034	0.013034	0.0371515	91.567	123.875
ADAMTSL4-AS1	14.5664	12.9462	12.8817	16.8976	37.5198	22.6187	0.814522	0.0403414	0.0947543	13.4648	25.6787
ADAMTSL5	37.3264	53.2233	50.6794	45.0603	75.0396	43.7294	0.0943259	0.718032	0.819711	47.0764	54.6098
ADAP1	19.5736	28.2899	28.1364	19.7139	22.5119	30.1582	-0.0216866	0.956364	0.975873	25.3333	24.128
ADAP2	264.471	257.486	246.109	163.344	97.5514	182.457	-0.726381	1.28633e-06	9.5608e-06	256.022	147.784
ADAR	7977.83	7188.51	6967.65	13895.5	12141.4	13028.4	0.829261	1.07668e-48	8.79112e-47	7378	13021.7
ADARB1	127.911	113.639	122.376	166.16	225.119	120.633	0.37569	0.0442441	0.102311	121.309	170.637
ADARB2	1.3656	4.31541	2.71194	8.44881	0	3.01582	0.517669	0.62238	0.750184	2.79765	3.82154
ADAT1	641.376	587.854	595.101	605.498	615.324	571.499	-0.0361454	0.680892	0.793451	608.111	597.44
ADAT2	269.933	242.622	254.244	261.913	172.591	227.695	-0.202368	0.10684	0.207903	255.6	220.733
ADAT3	4.552	11.9872	10.0003	14.0813	45.0237	21.1108	1.45603	0.000457997	0.00195894	8.84651	26.7386
ADCK1	174.342	181.727	183.395	109.834	105.055	94.9984	-0.838227	7.98038e-07	6.17801e-06	179.821	103.296
ADCK2	366.436	416.676	393.909	306.973	277.646	307.614	-0.389386	0.000404399	0.00175275	392.341	297.411
ADCK3	138.381	203.304	183.395	123.916	165.087	119.125	-0.404567	0.0173176	0.0472317	175.026	136.043
ADCK4	304.073	435.856	432.385	512.561	375.198	440.31	0.186603	0.0890723	0.179863	390.771	442.69
ADCK5	78.7496	109.324	137.292	132.365	120.063	147.775	0.288599	0.119172	0.22667	108.455	133.401
ADCY1	12.2904	11.9872	12.3732	22.5301	7.50396	9.04747	0.0702568	0.891285	0.935792	12.217	13.0272
ADCY10	8.6488	6.23336	7.28834	16.8976	7.50396	7.53956	0.440548	0.444301	0.599005	7.39017	10.647
ADCY10P1	115.166	105.008	96.4434	185.874	75.0396	88.9668	0.112204	0.611465	0.741941	105.539	116.627
ADCY2	13.2008	7.67183	8.64431	0	7.50396	4.52373	-1.45318	0.0901031	0.181582	9.83898	4.00923
ADCY3	237.614	288.173	274.245	250.648	225.119	229.203	-0.179257	0.138633	0.255567	266.677	234.99
ADCY4	3.1864	2.87694	2.54244	2.81627	7.50396	6.03165	0.887864	0.281522	0.434698	2.86859	5.45062
ADCY5	77.384	95.8979	108.647	84.4881	60.0317	75.3956	-0.330084	0.137722	0.254273	93.9763	73.3051
ADCY6	1870.87	1985.57	1956.5	1791.15	1395.74	1803.46	-0.200726	0.00022126	0.00102852	1937.64	1663.45
ADCY7	678.248	728.345	749.512	898.39	667.852	761.495	0.110889	0.177336	0.308369	718.702	775.912
ADCY8	7.7384	10.0693	6.27136	11.2651	0	21.1108	0.700002	0.191495	0.327594	8.02635	10.7919
ADCY9	391.927	488.12	468.996	659.007	547.789	701.179	0.534369	1.35754e-06	1.00644e-05	449.681	635.992
ADCYAP1	0	0.47949	0.169496	2.81627	7.50396	1.50791	3.75158	0.0217743	0.0573341	0.216329	3.94271
ADD1	5377.73	5463.3	5357.95	5849.39	5357.83	5770.78	0.0746249	0.159396	0.284482	5399.66	5659.33
ADD2	42.3336	36.9207	30.3398	19.7139	37.5198	12.0633	-0.927764	0.0253834	0.0650227	36.5314	23.099
ADD3	3712.61	3310.4	3299.24	2320.61	2851.5	2593.61	-0.416407	2.69991e-14	5.55479e-13	3440.75	2588.57
ADD3-AS1	1.8208	1.91796	1.69496	0	0	3.01582	-0.00374014	0.997629	0.999675	1.81124	1.00527
ADGB	2.276	1.91796	1.35597	2.81627	7.50396	1.50791	0.63147	0.573539	0.71209	1.84998	3.94271
ADGRA2	20.484	18.2206	26.6109	14.0813	30.0158	13.5712	-0.400531	0.341254	0.498659	21.7718	19.2228
ADGRA3	1415.22	1327.23	1300.71	940.634	870.459	901.731	-0.569562	1.62894e-16	4.04636e-15	1347.72	904.275
ADGRB1	14.1112	17.2616	14.0682	8.44881	15.0079	15.0791	-0.160968	0.743839	0.838714	15.147	12.8453
ADGRB2	64.1832	126.106	105.935	95.7531	52.5277	64.8402	-0.42024	0.0609279	0.132431	98.7414	71.0403
ADGRB3	10.9248	9.1103	7.45783	16.8976	7.50396	19.6029	0.867139	0.0647526	0.138953	9.16431	14.6681
ADGRD1	0	2.39745	1.86446	0	0	3.01582	0.326683	0.834102	NA	1.42064	1.00527
ADGRE2	48.2512	43.1541	54.4083	53.5091	67.5356	58.8086	0.273875	0.268277	0.419836	48.6045	59.9511
ADGRE5	574.462	796.912	750.699	878.676	682.86	790.146	0.174649	0.117635	0.224517	707.358	783.894
ADGRF1	470.221	389.825	434.588	202.771	180.095	206.584	-1.1435	8.86975e-20	2.76542e-18	431.545	196.483
ADGRF2	15.932	21.0975	20.3395	16.8976	30.0158	16.587	0.0148397	0.972696	0.985963	19.123	21.1668
ADGRF3	18.6632	21.0975	16.4411	56.3254	37.5198	21.1108	0.963257	0.0043977	0.0144868	18.734	38.3186
ADGRF4	18.6632	19.1796	16.4411	33.7952	37.5198	16.587	0.538722	0.144529	0.263554	18.0946	29.3007
ADGRF5	1.3656	0	0.847481	0	0	3.01582	1.22608	0.464725	NA	0.737693	1.00527
ADGRG1	4794.16	9051.33	7216.47	7632.09	6963.67	6551.88	0.018746	0.924524	0.956462	7020.65	7049.21
ADGRG2	10.4696	12.4667	10.0003	28.1627	120.063	39.2057	2.13358	2.95149e-11	4.35148e-10	10.9789	62.4772
ADGRG6	1829.9	1545.87	1620.38	1061.73	1020.54	1147.52	-0.604028	1.99002e-16	4.91645e-15	1665.39	1076.6
ADGRL1	139.746	191.796	193.734	239.383	300.158	244.282	0.556118	1.43828e-05	8.7703e-05	175.092	261.274
ADGRL2	2280.55	2079.55	2045.99	2053.06	2633.89	1940.68	0.00945418	0.861112	0.916105	2135.36	2209.21
ADGRL3	14.1112	22.0565	14.0682	14.0813	15.0079	10.5554	-0.361908	0.467333	0.621019	16.7453	13.2149
ADGRL4	1263.63	1174.27	1191.22	1042.02	1155.61	999.745	-0.193321	0.0127582	0.0364852	1209.71	1065.79
ADGRV1	18.6632	15.3437	15.2547	5.63254	7.50396	21.1108	-0.401385	0.426193	0.582416	16.4205	11.4158
ADH1A	4.552	2.87694	3.22043	2.81627	7.50396	6.03165	0.623693	0.418257	0.574688	3.54979	5.45062
ADH1B	0.4552	0.958979	0.677985	5.63254	0	4.52373	2.35718	0.0455017	0.1047	0.697388	3.38542
ADH1C	3.6416	5.27439	3.72892	16.8976	7.50396	12.0633	1.60743	0.00864608	0.0260685	4.21497	12.155
ADH4	1.8208	2.39745	1.69496	30.979	30.0158	15.0791	3.63586	1.68808e-10	2.26337e-09	1.97107	25.358
ADH5	3120.85	2945.03	2939.57	2962.71	2446.29	3030.9	-0.0723258	0.206428	0.346068	3001.82	2813.3
ADH6	14.1112	13.4257	15.2547	30.979	7.50396	15.0791	0.249668	0.595908	0.729018	14.2639	17.854
ADHFE1	65.0936	59.4567	63.0526	28.1627	22.5119	42.2215	-0.94086	0.00177692	0.00656405	62.5343	30.9654
ADI1	1183.97	1123.44	1169.02	884.308	877.963	936.413	-0.362724	8.37692e-07	6.45753e-06	1158.81	899.561
ADIG	0	0	1.18647	0	0	0	0.436084	0.832518	NA	0.395491	0
ADIPOR1	1935.05	1831.65	1838.7	1706.66	1921.01	1581.8	-0.128996	0.0669672	0.142796	1868.47	1736.49
ADIPOR2	2249.14	1740.07	1769.54	1475.72	1343.21	1633.07	-0.344998	4.33098e-05	0.000235469	1919.58	1484
ADIRF	526.666	729.304	790.022	1005.41	667.852	1069.11	0.465397	4.0807e-07	3.31851e-06	681.997	914.123
ADK	738.789	663.134	722.393	509.745	555.293	553.404	-0.39591	3.39434e-05	0.000189105	708.105	539.48
ADM	118.807	119.872	107.291	295.708	277.646	283.487	1.30085	1.22143e-20	3.99279e-19	115.324	285.614
ADM2	93.7712	148.642	138.478	208.404	202.607	197.536	0.700407	9.91123e-07	7.51306e-06	126.964	202.849
ADM5	15.932	13.4257	27.9669	14.0813	7.50396	15.0791	-0.593037	0.312286	0.4678	19.1082	12.2215
ADNP	1432.51	1433.19	1361.56	2286.81	2581.36	1789.89	0.621393	2.79795e-07	2.3553e-06	1409.09	2219.35
ADNP-AS1	20.0288	15.8232	16.4411	16.8976	30.0158	27.1424	0.47531	0.235549	0.381708	17.431	24.6853
ADNP2	1148.47	1186.26	1168.51	1258.87	1185.63	1165.62	0.0346778	0.567345	0.70692	1167.74	1203.37
ADO	718.305	812.735	779.344	830.799	615.324	699.671	-0.10769	0.319777	0.475671	770.128	715.265
ADORA1	583.111	655.942	626.289	456.236	450.237	535.309	-0.34849	0.000320681	0.00142657	621.78	480.594
ADORA2A	0	0	0.169496	0	0	1.50791	3.21399	0.0681391	0.144922	0.0564987	0.502637
ADORA2A-AS1	1.8208	1.43847	1.86446	2.81627	0	0	-0.645643	0.595342	0.72864	1.70791	0.938756
ADORA2B	160.686	152.478	149.835	101.386	105.055	131.188	-0.420917	0.0116554	0.0336966	154.333	112.543
ADPGK	979.135	945.074	907.991	954.715	862.955	1035.94	0.0347921	0.652034	0.771726	944.067	951.202
ADPGK-AS1	5.0072	4.31541	5.42388	14.0813	15.0079	18.0949	1.75317	0.000369667	0.001618	4.91549	15.7281
ADPRH	235.338	243.581	226.955	219.669	240.127	242.774	0.016091	0.891407	0.935867	235.291	234.19
ADPRHL1	7.7384	1.91796	5.42388	16.8976	37.5198	6.03165	1.51028	0.0385372	0.0913891	5.02674	20.1497
ADPRHL2	990.06	1140.23	1166.81	1512.34	1125.59	1390.29	0.296986	1.15196e-05	7.15136e-05	1099.03	1342.74
ADPRM	136.105	133.778	125.766	115.467	120.063	167.378	0.114572	0.485918	0.63771	131.883	134.303
ADRA1B	123.814	142.888	143.055	112.651	112.559	117.617	-0.206571	0.236733	0.383184	136.586	114.276
ADRA1D	0.9104	0.958979	1.01698	0	7.50396	3.01582	1.5262	0.177058	0.307974	0.962119	3.50659
ADRA2A	18.6632	12.9462	18.1361	11.2651	22.5119	9.04747	-0.511116	0.310374	0.466009	16.5818	14.2748
ADRA2C	11.38	13.9052	11.8647	5.63254	15.0079	9.04747	-0.482763	0.421653	0.577904	12.3833	9.89597
ADRB1	0	0.47949	0.169496	0	0	1.50791	2.39821	0.200871	NA	0.216329	0.502637
ADRB2	126.546	104.529	113.223	70.4067	105.055	91.9826	-0.379905	0.043021	0.0998886	114.766	89.1482
ADRBK1	693.269	840.545	895.957	830.799	637.836	867.049	-0.0200761	0.788988	0.868351	809.924	778.562
ADRBK2	46.4304	49.8669	48.6454	67.5904	97.5514	54.2848	0.481414	0.0380752	0.0905412	48.3142	73.1422
ADRM1	726.044	964.254	980.027	1278.59	1305.69	1253.07	0.525341	1.98493e-13	3.69169e-12	890.108	1279.12
ADSL	2133.07	1908.85	1839.2	1456.01	1335.7	1639.1	-0.392448	8.87064e-06	5.64941e-05	1960.37	1476.94
ADSS	1300.51	1168.04	1179.19	1064.55	1215.64	1185.22	-0.0673982	0.306881	0.46206	1215.91	1155.14
ADSSL1	55.5344	56.1003	58.3067	47.8766	30.0158	42.2215	-0.532019	0.0728999	0.152816	56.6471	40.038
ADTRP	30.0432	23.495	27.4584	25.3464	15.0079	18.0949	-0.451136	0.249977	0.398387	26.9989	19.4831
AEBP1	246.718	426.266	370.18	399.91	375.198	318.169	0.0731462	0.638178	0.760418	347.721	364.426
AEBP2	532.584	589.772	510.353	687.17	750.396	637.847	0.334719	0.00036151	0.00158631	544.236	691.804
AEN	1354.67	1505.6	1442.07	1546.13	1275.67	1479.26	0.0130536	0.827768	0.89448	1434.12	1433.69
AES	2513.16	3467.19	3293.14	2900.76	2476.31	3052.01	-0.11633	0.0906614	0.182385	3091.16	2809.69
AFAP1	702.828	921.1	819.345	861.778	802.923	862.525	0.0614046	0.496202	0.646565	814.424	842.409
AFAP1-AS1	20.9392	18.7001	24.0685	30.979	30.0158	27.1424	0.413614	0.263666	0.414401	21.2359	29.3791
AFAP1L1	530.763	529.357	534.761	490.031	330.174	384.517	-0.403057	9.50107e-05	0.000482419	531.627	401.574
AFAP1L2	251.725	264.678	265.77	185.874	255.135	183.965	-0.383539	0.00268961	0.00945961	260.725	208.324
AFF1	2511.79	2546.57	2309.89	4370.85	3887.05	3802.95	0.713789	7.04672e-15	1.5403e-13	2456.09	4020.28
AFF2	54.1688	48.9079	45.425	70.4067	120.063	91.9826	0.923758	4.99467e-06	3.34226e-05	49.5006	94.1509
AFF3	49.6168	55.1413	50.6794	59.1416	75.0396	51.269	0.214377	0.363844	0.520887	51.8125	61.8167
AFF4	6186.16	5555.85	5345.4	7367.36	8141.79	6781.08	0.370817	4.13602e-09	4.58919e-08	5695.8	7430.08
AFG3L1P	247.173	244.06	246.787	259.097	300.158	259.361	0.101303	0.391918	0.548378	246.007	272.872
AFG3L2	1754.34	1612.52	1590.55	1025.12	983.018	1305.85	-0.547252	2.21419e-10	2.92357e-09	1652.47	1104.66
AFMID	208.937	231.593	214.074	132.365	120.063	164.362	-0.591363	0.000132973	0.000651203	218.201	138.93
AFP	4.552	6.23336	6.10186	5.63254	7.50396	4.52373	-0.0546046	0.948207	0.97102	5.62908	5.88674
AFTPH	1216.29	1126.32	1134.1	1013.86	1215.64	998.238	-0.132002	0.0419376	0.0978597	1158.9	1075.91
AGA	604.505	581.621	589.338	532.275	502.765	619.752	-0.0673284	0.491809	0.642848	591.822	551.597
AGAP1	880.812	919.661	845.956	918.104	1275.67	934.905	0.192294	0.00761109	0.0232991	882.143	1042.89
AGAP1-IT1	8.1936	6.71285	7.11884	2.81627	7.50396	6.03165	-0.476273	0.520351	0.666517	7.34176	5.45062
AGAP11	10.0144	8.15132	14.9157	22.5301	22.5119	15.0791	0.710205	0.125641	0.236353	11.0271	20.0404
AGAP2	0.9104	2.39745	1.69496	0	0	3.01582	0.0333544	0.978121	0.988568	1.6676	1.00527
AGAP2-AS1	10.9248	14.3847	11.5257	33.7952	15.0079	25.6345	1.08512	0.00931742	0.0278528	12.2784	24.8125
AGAP3	564.903	747.045	726.969	746.311	682.86	738.877	0.105989	0.171428	0.300652	679.639	722.683
AGAP4	7.7384	6.71285	7.28834	5.63254	0	9.04747	-0.176235	0.803554	0.87788	7.24653	4.89334
AGAP5	11.8352	11.5078	13.2207	16.8976	7.50396	16.587	0.238506	0.626986	0.753493	12.1879	13.6629
AGAP6	52.348	55.6208	48.3064	59.1416	52.5277	51.269	-0.030908	0.904192	0.943956	52.0917	54.3128
AGBL2	11.8352	8.63081	8.8138	19.7139	7.50396	24.1266	0.946749	0.0214757	0.0566792	9.75994	17.1148
AGBL3	40.968	33.5643	37.9672	53.5091	37.5198	55.7927	0.457591	0.0771034	0.159788	37.4998	48.9405
AGBL4	6.3728	1.91796	2.03395	2.81627	0	1.50791	-0.777177	0.584829	0.720131	3.44157	1.44139
AGBL5	1165.31	1139.75	1095.62	881.492	930.491	906.255	-0.329861	2.61545e-05	0.000149991	1133.56	906.079
AGER	50.5272	43.1541	56.6117	42.244	52.5277	40.7136	-0.270578	0.338816	0.495913	50.0977	45.1618
AGFG1	2856.38	2660.21	2555.66	3030.31	3009.09	2549.88	0.0763438	0.197847	0.33545	2690.75	2863.09
AGFG2	146.119	167.821	168.649	149.262	112.559	132.696	-0.284583	0.0809231	0.16621	160.863	131.506
AGGF1	1280.48	1207.83	1218.85	1075.81	1553.32	1064.59	-0.0678542	0.273143	0.424967	1235.72	1231.24
AGK	644.563	609.431	609.508	656.191	615.324	553.404	-0.0477591	0.586305	0.721265	621.168	608.306
AGL	1099.31	1015.08	1002.23	1095.53	998.026	1037.44	0.0218002	0.765014	0.852262	1038.87	1043.67
AGMAT	88.3088	91.5825	81.0192	73.223	97.5514	79.9193	-0.0585159	0.769368	0.854811	86.9702	83.5646
AGMO	8.6488	9.58979	7.62733	19.7139	15.0079	10.5554	0.749466	0.109866	0.212541	8.62197	15.0924
AGO1	982.776	987.749	888.16	757.576	750.396	735.861	-0.343239	3.50857e-05	0.000194472	952.895	747.944
AGO2	609.968	661.216	665.781	1084.26	1103.08	862.525	0.624397	3.06169e-12	4.98188e-11	645.655	1016.62
AGO3	343.221	317.902	278.821	368.931	397.71	357.375	0.262751	0.0191663	0.0514569	313.315	374.672
AGO4	560.351	535.59	496.454	571.703	547.789	520.23	0.0414534	0.64065	0.762316	530.798	546.574
AGPAT1	1205.37	1293.66	1238.34	960.348	1050.55	953	-0.345541	1.13901e-05	7.08301e-05	1245.79	987.967
AGPAT2	165.693	256.527	278.821	315.422	262.638	313.646	0.373881	0.00399744	0.0133356	233.68	297.235
AGPAT3	2717.54	2868.31	2801.6	3559.76	3534.36	3712.48	0.366467	2.89834e-11	4.28004e-10	2795.82	3602.2
AGPAT4	1278.66	1200.16	1207.32	1619.35	1088.07	1440.06	0.185322	0.00755904	0.023167	1228.71	1382.49
AGPAT4-IT1	74.1976	66.1696	70.3409	143.63	97.5514	88.9668	0.60194	0.0117558	0.0339438	70.236	110.049
AGPAT5	1172.59	1085.08	1093.25	985.694	1050.55	1046.49	-0.121484	0.104858	0.204614	1116.98	1027.58
AGPAT6	3136.33	3121	3079.24	2678.27	2701.42	2690.11	-0.214	7.36954e-05	0.000383166	3112.19	2689.94
AGPAT9	741.065	669.367	677.646	518.193	562.797	628.799	-0.251176	0.00834795	0.0252701	696.026	569.93
AGPS	5075.93	4609.33	4630.13	3604.82	3699.45	3742.64	-0.366745	9.78615e-12	1.53476e-10	4771.8	3682.3
AGR2	3.1864	3.83592	4.4069	2.81627	15.0079	4.52373	0.515408	0.486806	0.63845	3.80974	7.44931
AGRN	2662.92	4860.59	4745.56	7820.78	7563.99	6856.47	0.886785	2.08075e-25	8.76999e-24	4089.69	7413.75
AGRP	5.0072	6.23336	4.4069	8.44881	0	4.52373	-0.191877	0.816057	0.885821	5.21582	4.32418
AGT	30.4984	38.8387	35.5942	76.0393	67.5356	33.1741	0.645379	0.02018	0.0537232	34.9771	58.9163
AGTPBP1	1370.61	1250.03	1290.04	1289.85	1485.78	1245.54	0.0178716	0.761213	0.850004	1303.56	1340.39
AGTR1	2.7312	3.35643	3.38992	5.63254	0	3.01582	0.0639604	0.944288	0.968381	3.15918	2.88279
AGTRAP	404.673	545.659	549.676	650.558	502.765	585.07	0.234047	0.0245748	0.0633305	500.003	579.464
AGXT2	66.9144	60.8952	68.1375	78.8555	60.0317	73.8877	0.151383	0.465942	0.619442	65.3157	70.9249
AHCTF1	956.83	805.543	797.141	991.327	1013.03	868.557	0.15772	0.0346357	0.0837958	853.171	957.639
AHCTF1P1	10.0144	6.23336	4.74589	36.6115	615.324	19.6029	3.13765	6.52481e-09	7.05485e-08	6.99788	223.846
AHCY	4190.11	4348.01	4344.87	2985.24	3001.58	3513.43	-0.430153	4.09921e-12	6.60516e-11	4294.33	3166.75
AHCYL1	5572.1	4804.97	4765.39	4201.87	4689.97	4356.36	-0.196303	0.000175249	0.000832923	5047.48	4416.07
AHCYL2	650.936	540.385	541.54	574.519	607.821	565.467	0.0161908	0.861026	0.916105	577.62	582.602
AHDC1	78.2944	153.437	153.564	242.199	285.15	194.521	0.893489	5.51223e-07	4.38858e-06	128.432	240.623
AHI1	427.433	395.099	379.502	470.317	345.182	370.946	-0.010646	0.918641	0.953105	400.678	395.482
AHNAK	53191	51560	48438.5	74591.7	64061.3	68932.7	0.442859	9.52183e-05	0.000483204	51063.2	69195.2
AHNAK2	6776.1	7785.95	7470.21	9907.63	8637.05	9563.18	0.355005	2.83026e-05	0.00016085	7344.09	9369.29
AHR	2552.31	2548.01	2467.7	2250.2	2844	2064.33	-0.121975	0.0494912	0.112068	2522.67	2386.18
AHRR	47.796	89.6646	68.1375	61.9579	67.5356	48.2532	-0.279159	0.30096	0.455556	68.5327	59.2489
AHSA1	2041.57	1889.67	1925.65	1582.74	1936.02	1706.96	-0.1797	0.00686475	0.0212947	1952.3	1741.91
AHSA2	614.975	563.88	664.764	630.844	607.821	535.309	-0.0859703	0.478244	0.630593	614.54	591.324
AICDA	7.2832	4.7949	8.47481	2.81627	0	7.53956	-0.526429	0.459496	0.61329	6.85097	3.45194
AIDA	261.285	207.619	208.989	185.874	82.5435	197.536	-0.480729	0.00422788	0.013989	225.964	155.318
AIF1L	3150.44	3126.75	3047.88	1695.39	2131.12	1875.84	-0.72751	3.6258e-33	1.9766e-31	3108.36	1900.79
AIFM1	1892.72	1589.99	1576.99	1075.81	907.979	1367.68	-0.557956	1.9966e-10	2.65358e-09	1686.57	1117.16
AIFM2	194.826	193.234	184.073	129.548	105.055	165.87	-0.434085	0.00514617	0.0165814	190.711	133.491
AIFM3	4.552	8.15132	6.77985	0	7.50396	1.50791	-1.7614	0.10763	0.209105	6.49439	3.00396
AIG1	1144.37	1024.19	1008.67	940.634	960.506	977.127	-0.141919	0.040196	0.0945227	1059.08	959.422
AIM1	805.704	765.265	703.918	1751.72	1988.55	1789.89	1.28176	1.09184e-86	1.50607e-84	758.296	1843.39
AIM1L	0.9104	3.35643	5.59338	0	0	7.53956	0.15926	0.864554	0.918693	3.28673	2.51319
AIM2	0.4552	0.47949	0.169496	2.81627	0	0	1.90024	0.189	0.324327	0.368062	0.938756
AIMP1	1215.38	1096.59	1076.64	830.799	855.451	904.747	-0.363921	4.95329e-08	4.67546e-07	1129.54	863.666
AIMP2	334.572	360.576	372.892	377.38	315.166	352.851	-0.0338788	0.765761	0.852726	356.013	348.466
AIP	397.389	497.231	508.658	588.6	442.733	547.372	0.195494	0.0557191	0.123377	467.759	526.235
AIRN	6.3728	2.39745	5.42388	30.979	15.0079	7.53956	1.61108	0.0106369	0.0311694	4.73137	17.8421
AJAP1	137.47	156.793	142.546	168.976	195.103	152.299	0.207272	0.15614	0.27985	145.603	172.126
AJUBA	2311.05	2422.86	2187.86	1853.1	1478.28	1688.86	-0.454627	3.80245e-11	5.53438e-10	2307.26	1673.42
AK1	736.968	949.869	966.298	687.17	630.332	838.399	-0.258227	0.00546243	0.0174701	884.378	718.634
AK2	1902.74	1919.4	1926.32	1993.92	2041.08	2062.82	0.0877679	0.227743	0.372173	1916.15	2032.61
AK3	1754.8	1594.78	1633.27	1563.03	1710.9	1613.47	-0.0289664	0.616639	0.745733	1660.95	1629.13
AK4	2591.91	2418.55	2273.11	2788.11	2408.77	2616.23	0.116706	0.0536508	0.119627	2427.86	2604.37
AK5	3315.68	3195.8	3284.33	2151.63	2543.84	2276.95	-0.502728	3.16015e-16	7.62118e-15	3265.27	2324.14
AK6	472.497	431.061	441.368	366.115	502.765	381.502	-0.142512	0.163318	0.289425	448.309	416.794
AK7	107.882	94.4595	96.2739	50.6928	82.5435	82.9351	-0.455338	0.0240579	0.0623288	99.5386	72.0572
AK8	27.7672	25.8924	30.5093	25.3464	37.5198	18.0949	-0.233973	0.514801	0.662296	28.0563	26.987
AK9	102.875	74.3209	79.3242	115.467	112.559	101.03	0.357342	0.0660009	0.141232	85.5068	109.685
AKAP1	1192.62	1167.56	1182.41	940.634	832.939	1031.41	-0.317177	9.39477e-05	0.000477955	1180.86	934.995
AKAP10	1004.63	1005.01	958.162	915.287	937.995	909.271	-0.105469	0.151106	0.272922	989.266	920.851
AKAP11	2316.97	1859.94	1849.03	2717.7	2768.96	2368.93	0.379471	1.01346e-05	6.38515e-05	2008.65	2618.53
AKAP12	33110.8	30245.2	29661.2	23715.8	25971.2	25188.2	-0.320042	5.09333e-07	4.07825e-06	31005.7	24958.4
AKAP13	2716.18	2592.6	2442.27	3635.8	3444.32	3424.47	0.441799	1.45902e-08	1.50005e-07	2583.68	3501.53
AKAP14	0.9104	0.47949	0.677985	0	0	3.01582	1.28595	0.384812	NA	0.689291	1.00527
AKAP2	1.3656	0.47949	1.86446	2.81627	0	6.03165	1.39273	0.16893	0.297158	1.23652	2.94931
AKAP3	10.0144	10.5488	11.1868	5.63254	0	15.0791	-0.255361	0.653613	0.772942	10.5833	6.90388
AKAP5	190.729	152.957	159.835	126.732	180.095	156.823	-0.12724	0.372292	0.52928	167.84	154.55
AKAP6	162.506	155.355	147.631	135.181	97.5514	102.538	-0.465609	0.00809623	0.0246006	155.164	111.757
AKAP7	141.112	125.147	119.664	132.365	157.583	150.791	0.220627	0.134919	0.24996	128.641	146.913
AKAP8	609.968	613.267	612.559	684.353	630.332	672.529	0.111335	0.162189	0.287959	611.931	662.405
AKAP8L	1148.47	1122.49	1173.08	1202.55	1380.73	1271.17	0.146635	0.0439917	0.101833	1148.01	1284.81
AKAP9	2775.35	2427.18	2388.71	3770.98	4037.13	3546.61	0.574801	2.05522e-16	5.05696e-15	2530.41	3784.91
AKIP1	352.78	319.34	338.145	391.461	435.229	431.263	0.310261	0.00479776	0.0156399	336.755	419.318
AKIRIN1	1767.09	1711.78	1717	1565.85	1620.85	1578.78	-0.128085	0.027508	0.0693432	1731.95	1588.49
AKIRIN2	309.081	279.542	284.415	326.687	390.206	360.391	0.314531	0.0021081	0.00762802	291.013	359.095
AKNA	519.383	608.472	640.018	1022.31	862.955	999.745	0.726631	1.01048e-16	2.54126e-15	589.291	961.669
AKR1A1	2266.89	2352.38	2301.93	2005.18	1725.91	2462.42	-0.140489	0.0779425	0.161142	2307.07	2064.5
AKR1B1	7234.95	7731.77	7436.31	6629.5	4892.58	6924.33	-0.264368	1.7621e-05	0.000105298	7467.67	6148.8
AKR1B10	5.4624	7.19234	10.5088	0	7.50396	3.01582	-1.50704	0.118121	0.225233	7.72117	3.50659
AKR1C1	63.728	67.1285	58.9847	25.3464	45.0237	30.1582	-0.990749	0.00145808	0.00554718	63.2804	33.5095
AKR1C2	50.5272	44.113	43.2215	36.6115	45.0237	43.7294	-0.115951	0.674011	0.788359	45.9539	41.7882
AKR1C3	1153.48	1148.38	1069.01	780.106	645.34	931.889	-0.485789	9.30408e-07	7.09714e-06	1123.62	785.779
AKR1C6P	1.3656	1.91796	1.18647	0	0	3.01582	0.231508	0.842008	0.903913	1.49001	1.00527
AKR1D1	1.3656	0.958979	0.338992	0	0	0	-0.64791	0.700036	NA	0.887857	0
AKR1E2	56.9	63.7721	54.4083	39.4278	52.5277	34.682	-0.536149	0.0548707	0.121914	58.3601	42.2125
AKR7A2	1187.62	1341.61	1283.76	954.715	862.955	1168.63	-0.318302	2.90688e-05	0.000164886	1271	995.434
AKR7A2P1	5.0072	5.75388	8.9833	8.44881	0	15.0791	0.427596	0.464146	0.617686	6.58146	7.84264
AKR7A3	9.5592	8.63081	10.5088	16.8976	0	3.01582	-0.738879	0.28756	0.441159	9.56626	6.63781
AKR7L	4.0968	4.7949	5.08489	0	0	1.50791	-2.08225	0.0773153	0.160082	4.65886	0.502637
AKT1	2692.96	3333.89	3465.18	3911.8	3721.96	3997.47	0.301187	1.28264e-06	9.54014e-06	3164.01	3877.08
AKT1S1	508.913	567.236	567.982	540.724	772.908	530.785	0.0996885	0.270459	0.422263	548.044	614.805
AKT2	1679.69	2028.72	2077.68	2306.52	2506.32	2290.52	0.285271	3.61476e-07	2.97279e-06	1928.7	2367.79
AKT3	1558.6	1313.8	1305.63	1484.17	1883.49	1485.29	0.18885	0.00343979	0.0116785	1392.68	1617.65
AKTIP	359.153	295.366	298.991	214.036	292.654	297.059	-0.22711	0.0631105	0.13615	317.837	267.916
ALAD	524.39	527.918	493.912	518.193	562.797	511.182	0.0381625	0.715192	0.817773	515.407	530.724
ALAS1	1302.33	1206.88	1281.22	1039.2	847.947	1136.97	-0.289142	4.89234e-05	0.000262927	1263.47	1008.04
ALAS2	0.4552	2.39745	0.847481	2.81627	0	1.50791	0.696751	0.618233	NA	1.23338	1.44139
ALB	3.6416	5.27439	3.55942	5.63254	0	6.03165	0.0732868	0.925155	0.956774	4.15847	3.88806
ALCAM	8541.37	7688.14	7831.07	8164.36	9469.99	7685.83	0.0550495	0.299341	0.453935	8020.19	8440.06
ALDH16A1	140.657	232.073	233.905	205.588	165.087	256.345	0.126215	0.357915	0.515171	202.212	209.007
ALDH18A1	3499.58	3232.72	3289.58	2438.89	2446.29	2602.66	-0.414224	2.11966e-13	3.93021e-12	3340.63	2495.94
ALDH1A1	667.323	552.852	571.711	261.913	360.19	367.93	-0.842027	2.62579e-11	3.89336e-10	597.295	330.011
ALDH1A2	66.004	54.6618	62.7136	59.1416	67.5356	39.2057	-0.267439	0.343348	0.500815	61.1265	55.2943
ALDH1A3	5300.8	4890.31	5201.5	3624.54	3519.36	3937.16	-0.464943	5.88344e-13	1.05232e-11	5130.87	3693.68
ALDH1B1	2178.59	2410.39	2318.37	1546.13	1275.67	1574.26	-0.626894	5.2559e-24	2.08042e-22	2302.45	1465.35
ALDH1L1	46.4304	55.6208	60.1712	36.6115	22.5119	28.6503	-0.809427	0.0104765	0.030777	54.0741	29.2579
ALDH1L1-AS2	0.9104	0.47949	1.18647	0	0	0	-0.647314	0.704753	NA	0.858788	0
ALDH1L2	229.421	192.755	179.666	273.178	292.654	217.139	0.356999	0.00302338	0.0104399	200.614	260.991
ALDH2	1148.47	1176.67	1188.51	1146.22	930.491	1230.46	-0.071464	0.326104	0.482526	1171.21	1102.39
ALDH3A1	2.7312	1.43847	1.18647	2.81627	0	0	-0.665211	0.676144	NA	1.78538	0.938756
ALDH3A2	660.04	601.28	608.491	650.558	465.245	603.165	-0.0879702	0.329482	0.486357	623.27	572.989
ALDH3B1	349.138	425.787	439.334	425.257	397.71	372.454	-0.0430534	0.681693	0.793946	404.753	398.473
ALDH4A1	1042.86	1402.51	1397.67	1081.45	727.884	1150.54	-0.34442	0.000264455	0.0012032	1281.01	986.623
ALDH5A1	229.421	206.66	203.226	236.567	270.142	223.171	0.169238	0.230038	0.375142	213.102	243.293
ALDH6A1	1119.79	1100.43	1044.44	881.492	998.026	874.589	-0.25374	0.000272363	0.00123516	1088.22	918.036
ALDH7A1	1235.87	845.82	921.551	822.35	720.38	986.174	-0.20705	0.0777196	0.160772	1001.08	842.968
ALDH8A1	310.446	339.479	322.382	168.976	90.0475	125.157	-1.33617	1.0046e-17	2.73419e-16	324.102	128.06
ALDH9A1	1848.11	1803.84	1714.45	1230.71	1290.68	1429.5	-0.425202	1.01481e-09	1.23184e-08	1788.8	1316.96
ALDOA	13970.1	18046.1	18048	18190.3	14242.5	19040.4	0.0541561	0.392368	0.54888	16688	17157.7
ALDOB	0.9104	1.91796	1.69496	11.2651	0	6.03165	1.67381	0.0631154	0.13615	1.50777	5.76557
ALDOC	253.546	277.145	262.55	267.546	195.103	244.282	-0.135166	0.24989	0.398284	264.414	235.643
ALG1	343.221	364.412	361.366	281.627	232.623	229.203	-0.563407	1.27062e-06	9.46624e-06	356.333	247.817
ALG10	116.986	120.352	112.546	84.4881	90.0475	81.4272	-0.456316	0.0198733	0.0530498	116.628	85.3209
ALG10B	305.894	279.063	287.974	233.75	217.615	214.123	-0.411071	0.00108459	0.004257	290.977	221.829
ALG11	250.815	178.37	183.225	199.955	277.646	226.187	0.171139	0.21754	0.359253	204.137	234.596
ALG12	365.525	451.679	464.589	473.133	307.662	407.136	-0.109526	0.269005	0.420686	427.265	395.977
ALG13	453.834	453.118	438.148	951.899	727.884	719.274	0.840524	1.73558e-14	3.64072e-13	448.367	799.685
ALG14	111.524	98.2954	100.172	109.834	75.0396	113.093	0.00799594	0.96448	0.980966	103.331	99.3225
ALG1L9P	11.8352	9.58979	8.47481	16.8976	30.0158	1.50791	0.143578	0.80698	0.880114	9.9666	16.1405
ALG2	799.786	787.322	760.53	675.904	690.364	630.307	-0.244639	0.00189485	0.00693497	782.546	665.525
ALG3	525.301	613.267	611.373	574.519	600.317	586.578	0.0151369	0.880344	0.92853	583.314	587.138
ALG5	606.326	588.334	599.169	492.847	517.773	589.593	-0.13399	0.169223	0.297563	597.943	533.404
ALG6	310.446	303.996	297.805	278.811	195.103	206.584	-0.460583	0.000387038	0.00168593	304.083	226.832
ALG8	603.595	535.11	558.66	506.928	510.269	568.483	-0.0798547	0.408421	0.565133	565.788	528.56
ALG9	725.588	638.201	654.594	673.088	577.805	548.88	-0.176231	0.0313193	0.0772536	672.795	599.924
ALK	9.104	13.9052	10.8478	16.8976	15.0079	36.1899	1.16386	0.00279219	0.00976943	11.2857	22.6985
ALKBH1	253.546	228.237	218.142	219.669	270.142	212.616	-0.0152835	0.902307	0.942907	233.308	234.142
ALKBH2	254.912	262.281	255.092	194.323	217.615	251.821	-0.181036	0.143243	0.261759	257.428	221.253
ALKBH3	318.185	286.255	312.721	337.952	352.686	348.328	0.174283	0.110856	0.213844	305.72	346.322
ALKBH3-AS1	4.552	4.7949	4.4069	19.7139	15.0079	6.03165	1.46353	0.0147177	0.0412024	4.5846	13.5845
ALKBH4	135.194	162.547	157.293	132.365	90.0475	177.934	-0.0981626	0.584998	0.720149	151.678	133.449
ALKBH5	2339.73	2488.07	2383.12	2247.38	2393.76	2384.01	-0.0427349	0.482252	0.634362	2403.64	2341.72
ALKBH6	106.062	114.119	130.343	92.9369	142.575	107.062	-0.115861	0.527223	0.67267	116.841	114.191
ALKBH7	62.8176	110.283	102.715	121.1	67.5356	102.538	0.0606441	0.766183	0.85273	91.9383	97.0577
ALKBH8	468.401	379.276	403.74	377.38	375.198	411.66	-0.0780387	0.521983	0.667632	417.139	388.079
ALMS1	1059.25	987.749	923.754	1658.78	1643.37	1415.93	0.66103	2.23809e-12	3.7114e-11	990.251	1572.69
ALMS1-IT1	6.828	1.43847	4.23741	28.1627	15.0079	12.0633	1.97221	0.000504965	0.00214372	4.16796	18.4113
ALMS1P	0.9104	0	1.35597	8.44881	15.0079	0	2.46645	0.00697312	0.0215856	0.755456	7.81891
ALOX12	16.3872	22.536	20.0006	33.7952	22.5119	21.1108	0.420924	0.248227	0.396327	19.6413	25.806
ALOX12-AS1	4.552	2.39745	4.4069	2.81627	0	1.50791	-1.10732	0.295881	0.449896	3.78545	1.44139
ALOX12B	3.1864	5.75388	3.89841	5.63254	0	4.52373	-0.3344	0.708003	0.812195	4.27956	3.38542
ALOX12P2	10.9248	17.2616	16.1021	16.8976	7.50396	15.0791	-0.135591	0.782068	0.864142	14.7629	13.1602
ALOX15B	0.9104	2.87694	1.52547	0	0	1.50791	-0.683326	0.606256	0.737635	1.77093	0.502637
ALOX5	159.775	196.591	181.022	256.28	172.591	241.266	0.371625	0.00480593	0.0156597	179.129	223.379
ALOX5AP	1.3656	2.87694	4.4069	2.81627	7.50396	4.52373	0.580918	0.487228	0.638831	2.88315	4.94799
ALOXE3	1.3656	0.47949	1.35597	0	0	3.01582	0.656285	0.599363	0.731791	1.06702	1.00527
ALPK1	409.68	385.989	361.535	1256.06	1193.13	1147.52	1.63146	4.98229e-95	7.68793e-93	385.735	1198.9
ALPK2	3312.94	2928.72	3005	1791.15	1733.41	1887.91	-0.756307	6.9115e-36	4.08586e-34	3082.22	1804.16
ALPK3	1019.65	1253.39	1177.32	1551.76	1553.32	1497.36	0.417575	2.47955e-06	1.75399e-05	1150.12	1534.15
ALPL	4.552	7.19234	7.45783	8.44881	7.50396	4.52373	0.0263726	0.969134	0.983502	6.40073	6.8255
ALS2	2214.09	1983.65	1883.78	1608.09	1560.82	1651.16	-0.321335	1.95629e-06	1.41014e-05	2027.17	1606.69
ALS2CL	469.311	580.662	634.085	484.398	382.702	455.389	-0.335528	0.000421949	0.00182231	561.353	440.83
ALS2CR11	18.208	17.7411	16.7801	30.979	7.50396	21.1108	0.157955	0.702695	0.807897	17.5764	19.8646
ALS2CR12	9.104	3.35643	8.47481	28.1627	7.50396	15.0791	1.12762	0.0520958	0.116818	6.97841	16.9153
ALX1	1.8208	2.87694	1.18647	0	0	3.01582	-0.175781	0.892494	0.936641	1.9614	1.00527
ALX3	39.1472	39.3181	38.8146	42.244	15.0079	25.6345	-0.49429	0.120724	0.229022	39.0933	27.6288
ALX4	6.3728	4.7949	7.28834	5.63254	0	6.03165	-0.395316	0.61294	0.742987	6.15201	3.88806
ALYREF	494.347	642.996	656.798	746.311	472.749	773.559	0.195122	0.0645086	0.138627	598.047	664.206
AMACR	348.683	390.305	413.74	346.401	270.142	389.041	-0.201042	0.213181	0.353774	384.243	335.195
AMBP	16.8424	12.9462	14.9157	16.8976	0	15.0791	-0.593725	0.29718	0.451373	14.9014	10.6589
AMBRA1	730.14	1007.89	893.584	1011.04	802.923	839.907	0.0249294	0.813575	0.884129	877.204	884.624
AMD1	2570.51	2348.06	2356	2061.51	2221.17	2147.27	-0.178872	0.00834161	0.0252579	2424.86	2143.32
AMDHD1	5.4624	10.0693	10.8478	8.44881	22.5119	13.5712	0.630872	0.241131	0.388473	8.79315	14.844
AMDHD2	75.5632	134.257	171.7	208.404	157.583	183.965	0.584454	0.0019252	0.00703896	127.173	183.317
AMELX	1.8208	0.958979	2.20345	2.81627	0	9.04747	1.45	0.14292	0.261352	1.66108	3.95458
AMER1	238.98	216.729	215.769	321.055	337.678	275.948	0.447645	0.000456819	0.00195482	223.826	311.56
AMFR	2854.1	3117.64	2911.1	2275.55	2041.08	2329.72	-0.408384	9.83407e-09	1.03502e-07	2960.95	2215.45
AMH	2.7312	7.67183	7.96632	0	7.50396	9.04747	0.061612	0.936867	0.963538	6.12312	5.51714
AMIGO1	102.42	120.831	111.529	42.244	67.5356	49.7611	-1.18044	3.66687e-06	2.51948e-05	111.593	53.1802
AMIGO2	6573.54	6314.88	6252.72	5500.17	5620.46	5381.74	-0.2158	8.28552e-06	5.32332e-05	6380.38	5500.79
AMIGO3	44.6096	59.4567	80.5107	87.3043	45.0237	84.4431	0.298596	0.196167	0.333134	61.5257	72.257
AMMECR1	1521.28	1504.64	1434.62	1295.48	1538.31	1296.8	-0.129202	0.0315118	0.077662	1486.84	1376.87
AMMECR1L	1339.65	1214.55	1193.08	1053.28	1170.62	1070.62	-0.194104	0.00300342	0.0103858	1249.09	1098.17
AMN	0.4552	0.47949	0.847481	2.81627	0	1.50791	1.61134	0.271053	NA	0.594057	1.44139
AMN1	142.933	143.367	137.97	126.732	172.591	140.236	0.0341984	0.830859	0.897129	141.423	146.52
AMOT	931.794	1002.61	902.737	850.513	840.443	978.635	-0.0584887	0.540554	0.684126	945.715	889.864
AMOTL1	3136.78	3274.43	2996.69	2996.51	2911.54	3033.92	-0.0663107	0.274181	0.426253	3135.97	2980.65
AMOTL2	1929.59	2398.41	2291.42	1923.51	1778.44	1774.81	-0.268621	3.90983e-05	0.000214817	2206.47	1825.59
AMPD2	1206.28	1609.65	1580.72	1315.2	960.506	1239.5	-0.29563	0.000210273	0.000983219	1465.55	1171.74
AMPD3	232.152	222.004	214.921	225.301	255.135	168.886	-0.118627	0.368622	0.525885	223.026	216.441
AMPH	3.1864	1.43847	1.52547	2.81627	7.50396	1.50791	0.539152	0.581745	0.717936	2.05011	3.94271
AMT	170.7	175.014	188.819	107.018	127.567	131.188	-0.564801	0.000753956	0.00307115	178.177	121.925
AMTN	23.2152	23.9745	22.543	8.44881	7.50396	12.0633	-1.20577	0.015123	0.0421427	23.2442	9.33869
AMY2B	169.79	127.065	141.868	191.506	157.583	134.204	0.110799	0.56813	0.707511	146.241	161.098
AMZ1	28.2224	24.454	31.6958	22.5301	22.5119	28.6503	-0.232756	0.523012	0.668657	28.1241	24.5641
AMZ2	1198.54	1024.67	1096.3	785.739	1080.57	986.174	-0.232559	0.017132	0.0468238	1106.5	950.828
AMZ2P1	28.2224	26.8514	31.8653	30.979	22.5119	22.6187	-0.156244	0.661999	0.778662	28.9797	25.3698
ANAPC1	889.46	820.886	770.869	751.944	510.269	698.163	-0.299296	0.000260596	0.00118772	827.072	653.459
ANAPC10	183.901	173.575	169.327	174.609	157.583	164.362	-0.0623203	0.669595	0.785263	175.601	165.518
ANAPC11	320.461	426.746	456.453	473.133	292.654	550.388	0.17328	0.0893698	0.180364	401.22	438.725
ANAPC13	1009.63	1016.04	1029.35	749.127	877.963	737.369	-0.39676	5.4677e-06	3.63608e-05	1018.34	788.153
ANAPC15	48.2512	46.031	42.8825	25.3464	15.0079	22.6187	-1.17154	0.00212701	0.00769035	45.7216	20.991
ANAPC16	1689.7	1735.27	1690.72	1396.87	1215.64	1557.67	-0.273277	0.000141462	0.000687966	1705.23	1390.06
ANAPC2	266.747	350.507	366.112	298.524	232.623	413.168	0.00407006	0.975543	0.987364	327.789	314.772
ANAPC4	636.824	578.744	594.593	681.537	532.781	586.578	-0.000706535	0.993411	0.997505	603.387	600.299
ANAPC5	2256.43	2372.51	2363.46	2013.63	1966.04	2028.14	-0.219945	5.36404e-05	0.000285664	2330.8	2002.6
ANAPC7	1244.06	1157.01	1154.61	1211	1043.05	1054.03	-0.109858	0.126994	0.238309	1185.23	1102.69
ANG	29.1328	32.1258	28.4754	16.8976	22.5119	24.1266	-0.466239	0.180776	0.313065	29.9113	21.1787
ANGEL1	422.425	439.212	395.265	295.708	232.623	307.614	-0.539973	2.67255e-06	1.87956e-05	418.968	278.648
ANGEL2	821.636	759.032	749.343	689.986	772.908	743.4	-0.0824983	0.287275	0.440844	776.67	735.431
ANGPT1	4.552	5.75388	5.42388	28.1627	22.5119	28.6503	2.37973	9.77439e-10	1.19125e-08	5.24325	26.4416
ANGPT2	25.036	13.9052	20.1701	59.1416	60.0317	48.2532	1.44796	1.14572e-05	7.11988e-05	19.7037	55.8088
ANGPTL1	15.4768	8.63081	9.83078	56.3254	22.5119	34.682	1.84911	4.8395e-10	6.14488e-09	11.3128	37.8397
ANGPTL2	331.385	386.948	350.179	768.841	720.38	610.704	0.965639	8.18635e-15	1.78298e-13	356.171	699.975
ANGPTL3	10.9248	6.71285	6.27136	45.0603	7.50396	18.0949	1.19603	0.0318606	0.0783413	7.96967	23.5531
ANGPTL4	1225.85	1762.6	1824.97	6421.09	5492.9	6313.63	1.94078	6.1401e-158	1.62027e-155	1604.47	6075.87
ANGPTL5	1.3656	0.47949	0.508489	0	0	0	-0.42685	0.804173	NA	0.784526	0
ANGPTL6	5.0072	2.87694	2.37295	2.81627	7.50396	1.50791	-0.218345	0.819008	0.888071	3.41903	3.94271
ANGPTL7	7.2832	7.67183	7.11884	19.7139	15.0079	10.5554	0.935136	0.0665945	0.142218	7.35796	15.0924
ANK1	251.725	257.486	247.634	275.994	345.182	203.568	0.0357126	0.788183	0.868089	252.282	274.915
ANK2	1451.63	1425.04	1323.43	1796.78	2056.08	1857.75	0.437015	1.1809e-11	1.82838e-10	1400.03	1903.54
ANK3	353.235	322.697	303.907	287.259	427.726	318.169	0.0393784	0.718854	0.820233	326.613	344.385
ANKAR	80.5704	69.526	73.0529	157.711	127.567	108.57	0.766238	3.4955e-05	0.000193807	74.3831	131.283
ANKDD1A	12.2904	11.0283	13.3902	25.3464	22.5119	18.0949	0.771352	0.0563445	0.124475	12.2363	21.9844
ANKDD1B	77.8392	87.7466	77.2903	101.386	45.0237	84.4431	-0.0466967	0.83006	0.896532	80.9587	76.9508
ANKEF1	198.012	186.521	175.598	135.181	247.631	161.347	-0.107276	0.438904	0.593683	186.71	181.386
ANKFY1	1593.2	1461.48	1456.82	2875.41	2844	2744.4	0.906528	6.34307e-36	3.76204e-34	1503.83	2821.27
ANKH	403.762	423.869	373.231	481.582	412.718	482.532	0.228495	0.031135	0.0768894	400.287	458.944
ANKHD1	59.6312	54.1823	48.8149	81.6718	37.5198	39.2057	-0.0880763	0.726722	0.825822	54.2095	52.7991
ANKHD1-EIF4EBP3	7.7384	3.83592	3.89841	2.81627	7.50396	13.5712	0.82216	0.24591	0.393802	5.15758	7.96381
ANKIB1	2881.87	2452.11	2456.17	3210.55	2753.95	2916.3	0.202614	0.000463673	0.00198182	2596.72	2960.27
ANKK1	0.9104	0.47949	0.508489	0	0	0	-0.286809	0.877768	NA	0.632793	0
ANKLE1	18.6632	21.577	18.8141	19.7139	7.50396	10.5554	-0.646112	0.199685	0.337529	19.6848	12.5911
ANKLE2	2376.6	2406.56	2334.13	2041.79	2168.64	2254.33	-0.135205	0.0156923	0.0434762	2372.43	2154.92
ANKMY1	92.4056	120.831	116.613	95.7531	60.0317	128.172	-0.10055	0.623255	0.750644	109.95	94.6524
ANKMY2	634.093	580.182	593.745	568.886	675.356	604.673	0.00926818	0.915869	0.950858	602.674	616.305
ANKRA2	269.478	261.322	248.651	199.955	255.135	208.092	-0.270804	0.0370481	0.0886078	259.817	221.06
ANKRD1	77.8392	68.0875	73.2224	36.6115	112.559	66.3481	-0.14014	0.517601	0.664236	73.0497	71.8397
ANKRD10	942.264	902.879	840.193	1250.42	825.435	1093.24	0.242235	0.00124544	0.00482592	895.112	1056.36
ANKRD11	1070.17	1114.81	1154.44	1712.29	2386.26	1646.64	0.722007	1.17497e-13	2.24726e-12	1113.14	1915.06
ANKRD12	1115.24	830.476	863.244	1912.25	2003.56	1572.75	0.956765	1.42959e-20	4.63992e-19	936.32	1829.52
ANKRD13A	1364.23	1168.04	1195.46	1399.69	1500.79	1399.34	0.201987	0.00286501	0.00998394	1242.58	1433.27
ANKRD13B	168.424	221.045	209.158	180.241	225.119	215.631	0.0619003	0.661294	0.778248	199.542	206.997
ANKRD13C	1153.93	1152.21	1176.47	1168.75	1253.16	1005.78	-0.0494635	0.549923	0.692079	1160.87	1142.56
ANKRD13D	273.575	381.194	425.775	490.031	397.71	413.168	0.278976	0.00708135	0.0218677	360.181	433.636
ANKRD16	70.556	71.444	76.2733	33.7952	37.5198	61.8244	-0.643278	0.0148685	0.0415414	72.7577	44.3798
ANKRD17	4002.12	3422.12	3354.67	4632.76	6288.32	4458.89	0.467723	1.11452e-11	1.73297e-10	3592.97	5126.66
ANKRD18A	189.818	172.137	182.378	335.136	352.686	283.487	0.815651	1.41713e-08	1.46027e-07	181.444	323.77
ANKRD18B	40.5128	37.8797	32.8823	50.6928	60.0317	43.7294	0.464189	0.0725049	0.152198	37.0916	51.4846
ANKRD18DP	0.9104	1.91796	1.18647	0	0	1.50791	-0.325026	0.825604	0.892831	1.33828	0.502637
ANKRD19P	27.312	22.0565	24.0685	45.0603	45.0237	25.6345	0.544384	0.0922647	0.184814	24.479	38.5728
ANKRD2	30.9536	32.6053	42.7131	19.7139	15.0079	36.1899	-0.482762	0.168467	0.296543	35.424	23.6372
ANKRD20A12P	5.0072	1.91796	4.74589	14.0813	0	9.04747	1.0875	0.199469	0.337257	3.89035	7.7096
ANKRD20A19P	0.4552	0	0.508489	8.44881	0	0	3.13267	0.338549	NA	0.321229	2.81627
ANKRD20A4	1.8208	2.39745	1.86446	11.2651	0	3.01582	1.14954	0.220081	0.362351	2.02757	4.7603
ANKRD20A5P	7.7384	5.75388	10.6783	8.44881	15.0079	13.5712	0.585525	0.280057	0.432996	8.05684	12.3426
ANKRD20A8P	4.552	1.43847	2.03395	2.81627	0	7.53956	0.742034	0.467626	0.62131	2.67481	3.45194
ANKRD20A9P	7.2832	4.31541	7.45783	25.3464	0	12.0633	0.306987	0.617067	0.746061	6.35215	12.4699
ANKRD22	0.4552	0.958979	1.18647	5.63254	7.50396	6.03165	2.80143	0.00378339	0.012717	0.866884	6.38938
ANKRD23	36.8712	40.7566	43.5605	53.5091	45.0237	55.7927	0.372621	0.145757	0.265341	40.3961	51.4419
ANKRD24	7.2832	6.23336	5.08489	5.63254	7.50396	4.52373	-0.161845	0.827288	0.894174	6.20048	5.88674
ANKRD26	590.394	474.695	484.251	659.007	615.324	619.752	0.301759	0.00386751	0.0129635	516.447	631.361
ANKRD27	995.977	954.184	899.347	898.39	877.963	851.97	-0.121221	0.0836766	0.170671	949.836	876.108
ANKRD28	1684.69	1518.06	1482.92	1250.42	1245.66	1313.39	-0.28616	7.24777e-06	4.71817e-05	1561.89	1269.82
ANKRD29	273.12	245.499	254.922	287.259	300.158	301.582	0.199315	0.071763	0.151024	257.847	296.333
ANKRD30B	1.8208	0.958979	1.69496	5.63254	7.50396	3.01582	1.56279	0.104387	0.20387	1.49158	5.38411
ANKRD30BL	477.049	1208.79	1277.32	9963.96	6445.9	8273.91	3.15723	3.76243e-49	3.14249e-47	987.722	8227.92
ANKRD31	15.0216	15.3437	13.8987	19.7139	30.0158	12.0633	0.296713	0.485162	0.637132	14.7547	20.5977
ANKRD32	207.116	184.603	188.48	191.506	165.087	182.457	-0.088337	0.534697	0.679207	193.4	179.684
ANKRD33	9.104	7.67183	5.76287	8.44881	0	12.0633	0.132717	0.851382	0.909976	7.5129	6.83737
ANKRD33B	1661.02	1697.39	1656.49	1484.17	1605.85	1441.56	-0.15477	0.0198925	0.053083	1671.63	1510.53
ANKRD34A	19.1184	24.9335	23.0515	16.8976	15.0079	30.1582	-0.0210621	0.957414	0.976506	22.3678	20.6879
ANKRD34B	304.529	332.286	281.703	174.609	210.111	186.981	-0.681609	3.03154e-06	2.10961e-05	306.173	190.567
ANKRD35	5.0072	6.71285	6.94935	16.8976	0	7.53956	0.463841	0.471839	0.624911	6.22313	8.14572
ANKRD36	444.275	387.907	376.112	1044.84	525.277	680.068	0.902979	1.83093e-08	1.85932e-07	402.765	750.06
ANKRD36B	147.03	122.749	123.902	312.606	195.103	214.123	0.851427	3.71439e-07	3.04509e-06	131.227	240.611
ANKRD36BP1	767.012	727.865	620.187	1506.7	1155.61	1037.44	0.814424	2.21086e-10	2.92129e-09	705.021	1233.25
ANKRD36BP2	32.3192	30.2078	25.9329	30.979	30.0158	30.1582	0.103694	0.739634	0.835127	29.4867	30.3843
ANKRD36C	198.012	151.519	162.208	380.196	247.631	272.932	0.819653	3.77317e-08	3.63502e-07	170.58	300.253
ANKRD37	24.1256	25.4129	28.8144	16.8976	22.5119	33.1741	-0.0658065	0.847699	0.907455	26.1176	24.1945
ANKRD39	58.2656	103.57	106.274	81.6718	37.5198	111.585	-0.111424	0.681506	0.793863	89.3698	76.9257
ANKRD40	1557.24	1462.92	1496.31	1467.28	1425.75	1332.99	-0.101292	0.0849163	0.172813	1505.49	1408.67
ANKRD42	673.24	675.121	709.85	625.212	682.86	619.752	-0.113352	0.161707	0.287395	686.071	642.608
ANKRD44	288.597	280.501	268.652	422.44	442.733	453.881	0.679463	2.34235e-12	3.8702e-11	279.25	439.685
ANKRD44-IT1	1.8208	2.87694	1.86446	14.0813	0	7.53956	1.55311	0.132081	0.245924	2.1874	7.20697
ANKRD45	15.932	19.1796	18.9836	30.979	30.0158	19.6029	0.510748	0.142451	0.260756	18.0317	26.8659
ANKRD46	284.955	281.46	291.703	194.323	135.071	162.854	-0.778766	1.26486e-07	1.1284e-06	286.039	164.083
ANKRD49	180.259	164.465	170.513	135.181	225.119	180.949	0.0377863	0.79687	0.87315	171.746	180.416
ANKRD50	1689.7	1388.12	1376.99	2024.9	2056.08	1823.07	0.405436	2.53262e-06	1.78805e-05	1484.94	1968.02
ANKRD52	1671.95	2160.1	1880.56	3117.61	3166.67	2641.86	0.630842	7.10104e-10	8.81362e-09	1904.2	2975.38
ANKRD53	2.7312	8.15132	5.08489	2.81627	15.0079	9.04747	0.661545	0.304502	0.45962	5.32247	8.95722
ANKRD54	310.901	370.645	370.01	411.175	232.623	378.486	-0.013835	0.895299	0.938237	350.519	340.761
ANKRD55	18.208	18.2206	11.3562	25.3464	37.5198	22.6187	0.765258	0.0683206	0.145187	15.9283	28.495
ANKRD6	231.697	219.606	217.633	284.443	240.127	259.361	0.244004	0.0532648	0.118897	222.979	261.31
ANKRD61	15.932	19.1796	18.6446	28.1627	15.0079	19.6029	0.025254	0.952826	0.973517	17.9187	20.9245
ANKRD62P1-PARP4P3	1.8208	2.87694	3.38992	8.44881	15.0079	6.03165	1.58482	0.0306194	0.0758574	2.69589	9.82946
ANKRD65	0.4552	2.39745	3.38992	2.81627	7.50396	3.01582	0.751468	0.519139	0.665715	2.08086	4.44535
ANKRD7	25.4912	31.1668	16.4411	14.0813	15.0079	18.0949	-0.559554	0.224858	0.368449	24.3664	15.7281
ANKRD9	86.9432	100.693	101.528	98.5694	45.0237	84.4431	-0.38367	0.0981727	0.194423	96.3881	76.0121
ANKS1A	1171.68	1256.26	1205.46	1146.22	975.514	1087.2	-0.162038	0.0306902	0.0759868	1211.13	1069.65
ANKS1B	57.3552	46.5105	51.1879	42.244	30.0158	24.1266	-0.698818	0.0249976	0.0642152	51.6845	32.1288
ANKS3	233.517	316.463	310.348	267.546	322.67	274.44	-0.0225696	0.85024	0.909356	286.776	288.219
ANKS4B	5.4624	7.19234	5.25438	8.44881	0	6.03165	-0.271694	0.749202	0.842171	5.96971	4.82682
ANKS6	1417.04	1411.62	1451.74	1729.19	1590.84	1601.4	0.198601	0.000789529	0.00320386	1426.8	1640.48
ANKZF1	704.649	746.086	693.24	782.923	810.427	689.116	0.0556024	0.529901	0.674811	714.658	760.822
ANLN	1154.84	1016.04	1069.52	1008.22	1080.57	1043.47	-0.0422679	0.542699	0.685784	1080.13	1044.09
ANO10	1433.42	1449.5	1456.65	1357.44	1305.69	1265.14	-0.147409	0.0269135	0.0681181	1446.52	1309.42
ANO2	2.7312	3.35643	2.71194	0	0	0	-2.37418	0.0825319	0.168828	2.93319	0
ANO3	0.4552	0.47949	1.35597	0	0	0	-0.715957	0.629244	0.755258	0.763553	0
ANO4	12.2904	13.4257	15.2547	59.1416	45.0237	36.1899	1.69614	6.03866e-07	4.77429e-06	13.6569	46.7851
ANO5	291.328	266.596	240.515	290.076	247.631	274.44	0.06366	0.61285	0.742987	266.146	270.715
ANO6	4391.31	4069.91	3734.85	3979.39	4960.12	4125.65	0.0802599	0.136447	0.252252	4065.36	4355.05
ANO7	45.52	67.1285	59.4932	118.283	172.591	119.125	1.19755	4.39893e-12	7.05688e-11	57.3806	136.666
ANO8	152.947	206.181	213.735	188.69	262.638	200.552	0.134718	0.352336	0.509599	190.954	217.294
ANO9	117.442	141.449	159.157	143.63	127.567	129.68	-0.0729786	0.64573	0.7663	139.349	133.626
ANOS1	129.277	127.065	115.427	95.7531	97.5514	82.9351	-0.42637	0.0233266	0.0607191	123.923	92.0799
ANP32A	2200.44	1820.14	1874.46	1563.03	1785.94	1820.05	-0.18187	0.0192199	0.05158	1965.01	1723.01
ANP32A-IT1	13.2008	19.1796	17.2886	47.8766	37.5198	46.7453	1.44006	1.91993e-06	1.38503e-05	16.5563	44.0472
ANP32AP1	1.8208	2.87694	1.69496	11.2651	0	4.52373	0.915636	0.281212	0.434366	2.1309	5.26294
ANP32B	619.982	478.531	460.013	633.66	1058.06	594.117	0.454208	0.0449542	0.103677	519.509	761.945
ANP32E	1532.2	1226.05	1281.9	833.616	1170.62	1025.38	-0.427509	2.39118e-05	0.000138526	1346.72	1009.87
ANPEP	6067.81	8685.95	7844.96	12163.5	12058.9	9830.08	0.581989	1.44071e-06	1.06181e-05	7532.91	11350.8
ANTXR1	895.378	886.097	793.073	988.51	1193.13	906.255	0.234935	0.0105575	0.0309699	858.183	1029.3
ANTXR2	1260.9	1076.45	1075.28	1092.71	1208.14	1186.73	0.0374726	0.630254	0.755838	1137.55	1162.53
ANXA1	4405.42	3987.92	4144.35	3970.94	4322.28	4403.1	0.0211306	0.771097	0.856315	4179.23	4232.11
ANXA10	2.276	4.7949	1.86446	19.7139	0	21.1108	2.3946	7.51993e-05	0.000390093	2.97845	13.6082
ANXA11	3492.29	3950.51	3872.14	3886.45	3159.17	3798.43	-0.047048	0.4016	0.558449	3771.65	3614.68
ANXA13	5.4624	11.5078	6.77985	8.44881	0	3.01582	-0.810174	0.330739	0.4875	7.91667	3.82154
ANXA2	26193.1	23195.8	24018.6	23667.9	30781.2	27183.1	0.128804	0.121582	0.230408	24469.2	27210.8
ANXA2P1	1.8208	1.91796	3.38992	11.2651	0	6.03165	1.13496	0.175339	0.305806	2.37623	5.76557
ANXA2P2	96.0472	123.229	173.395	76.0393	82.5435	81.4272	-0.72879	0.0557389	0.123391	130.89	80.0033
ANXA2P3	3.6416	3.35643	4.06791	5.63254	0	6.03165	0.400111	0.652117	0.771771	3.68865	3.88806
ANXA2R	25.4912	21.577	27.2889	50.6928	22.5119	55.7927	0.762378	0.0133509	0.0379358	24.7857	42.9991
ANXA3	1184.43	1059.19	1102.91	1011.04	1058.06	1038.95	-0.106006	0.136058	0.251661	1115.51	1036.02
ANXA4	8702.51	8867.68	9016.35	7164.59	6348.35	6722.27	-0.387121	2.39093e-09	2.76232e-08	8862.18	6745.07
ANXA5	10619.8	9810.36	10120.3	8876.88	12749.2	9870.79	0.00361535	0.946397	0.969775	10183.5	10499
ANXA6	4212.42	4229.58	4130.62	3762.53	3789.5	4294.53	-0.0765592	0.219932	0.362268	4190.87	3948.86
ANXA7	4513.76	4205.6	4217.24	3478.09	3496.84	3753.19	-0.2628	1.85255e-05	0.000110017	4312.2	3576.04
ANXA9	95.1368	88.2261	103.223	107.018	90.0475	94.9984	0.0287473	0.881647	0.929495	95.5287	97.3547
AOAH	0.4552	1.43847	0.847481	0	0	0	-0.579604	0.718466	0.819972	0.913717	0
AOC1	4.0968	8.63081	5.42388	0	7.50396	6.03165	-0.373732	0.633685	0.757871	6.0505	4.51187
AOC2	25.9464	22.536	24.7465	16.8976	22.5119	25.6345	-0.130698	0.723886	0.823783	24.4096	21.6813
AOC3	0.9104	0.958979	0.847481	0	0	1.50791	0.241875	0.87169	0.922882	0.90562	0.502637
AOX1	928.152	808.899	800.192	715.332	742.892	785.622	-0.157013	0.0485867	0.110376	845.748	747.949
AP1AR	765.191	708.686	763.242	723.781	780.412	658.957	-0.0719601	0.398087	0.555006	745.706	721.05
AP1B1	1701.54	2246.89	2229.72	2399.46	1860.98	2314.64	0.110395	0.199394	0.337194	2059.38	2191.7
AP1G1	3578.78	3185.73	3045.85	3447.11	3834.52	3388.28	0.113462	0.0687862	0.146041	3270.12	3556.64
AP1G2	852.589	940.759	980.027	929.369	810.427	943.953	-0.0303309	0.69059	0.799928	924.458	894.583
AP1M1	1099.31	1304.21	1266.98	1126.51	802.923	1164.11	-0.20761	0.00290682	0.0101064	1223.5	1031.18
AP1M2	206.661	213.852	198.819	149.262	112.559	113.093	-0.777758	7.52464e-06	4.87922e-05	206.444	124.972
AP1S1	2254.6	2351.42	2316.17	1850.29	2033.57	2028.14	-0.233534	0.000906339	0.00363895	2307.4	1970.67
AP1S2	469.311	460.31	458.996	473.133	390.206	372.454	-0.169903	0.127346	0.23882	462.872	411.931
AP1S3	904.937	935.005	912.568	833.616	922.987	705.703	-0.193744	0.0543462	0.120896	917.503	820.768
AP2A1	1056.52	1556.42	1442.75	1929.14	1665.88	1759.73	0.418315	7.78905e-09	8.31806e-08	1351.9	1784.92
AP2A2	1465.74	1839.8	1810.22	2030.53	1605.85	1728.07	0.0757478	0.281286	0.434444	1705.25	1788.15
AP2B1	7758.42	5762.03	5889.66	6505.58	6168.25	6432.75	-0.0104012	0.908565	0.946567	6470.04	6368.86
AP2M1	11876.2	11141.9	11504.7	9445.76	8419.44	11043.9	-0.245894	0.000314082	0.00139892	11507.6	9636.38
AP2S1	1300.51	1431.28	1369.53	1241.97	1058.06	1316.41	-0.175929	0.0510694	0.115026	1367.1	1205.48
AP3B1	2007.89	1738.63	1806.49	1698.21	1823.46	1783.86	-0.0580804	0.350727	0.508107	1851	1768.51
AP3B2	2.7312	2.87694	3.72892	0	0	0	-2.68171	0.0513432	0.115486	3.11235	0
AP3D1	3120.85	4062.24	3877.4	5381.89	5748.03	5034.92	0.536828	2.12266e-16	5.20881e-15	3686.83	5388.28
AP3M1	1804.87	1591.43	1584.45	1568.66	1650.87	1507.91	-0.0765023	0.192476	0.328885	1660.25	1575.81
AP3M2	747.893	644.914	629.34	540.724	630.332	503.642	-0.299548	0.000738484	0.00301487	674.049	558.233
AP3S1	824.367	751.84	785.446	878.676	1058.06	937.921	0.272963	0.000229531	0.00106236	787.217	958.218
AP3S2	8.6488	6.71285	4.74589	2.81627	0	10.5554	-0.453887	0.532452	0.67697	6.70251	4.45722
AP4B1	239.435	244.06	231.023	197.139	187.599	220.155	-0.229521	0.0845509	0.172204	238.173	201.631
AP4B1-AS1	7.7384	9.58979	10.6783	8.44881	0	7.53956	-0.908225	0.218434	0.360355	9.33548	5.32945
AP4E1	802.972	754.717	762.055	965.98	757.9	773.559	0.108619	0.196727	0.333893	773.248	832.479
AP4M1	312.267	364.892	375.604	292.892	195.103	289.519	-0.444948	0.000418479	0.00180947	350.921	259.171
AP4S1	161.141	148.162	156.276	216.853	195.103	191.505	0.311344	0.029624	0.0737886	155.193	201.153
AP5B1	445.641	508.259	501.031	602.681	607.821	568.483	0.271315	0.000802996	0.00325273	484.977	592.995
AP5M1	1479.4	1424.08	1395.46	1143.41	1125.59	1164.11	-0.313985	7.26228e-07	5.65093e-06	1432.98	1144.37
AP5S1	254.457	338.52	310.856	247.832	240.127	358.883	-0.0405139	0.785189	0.866203	301.277	282.28
AP5Z1	218.041	269.953	337.467	535.091	360.19	471.976	0.736026	1.03312e-10	1.41644e-09	275.153	455.752
APAF1	923.145	806.981	782.056	974.429	937.995	960.54	0.208898	0.00367432	0.0124008	837.394	957.654
APBA1	36.8712	39.7976	35.9332	19.7139	30.0158	13.5712	-0.997848	0.00424718	0.0140451	37.534	21.1003
APBA2	182.08	202.345	222.888	253.464	240.127	224.679	0.225377	0.0936424	0.18715	202.437	239.423
APBA3	96.9576	160.15	170.174	174.609	127.567	152.299	0.137574	0.376353	0.533612	142.427	151.492
APBB1	466.125	602.718	629.34	557.621	330.174	577.53	-0.176075	0.121897	0.230862	566.061	488.442
APBB1IP	443.82	542.782	452.894	464.684	615.324	386.025	-0.0382843	0.809285	0.881697	479.832	488.678
APBB2	1134.81	1106.18	1074.78	1287.03	1403.24	1227.44	0.229162	0.00129299	0.00498892	1105.26	1305.9
APBB3	172.066	170.219	183.395	109.834	210.111	125.157	-0.365647	0.0261205	0.0665085	175.226	148.367
APC	1554.96	1426.48	1303.93	1636.25	2093.6	1554.66	0.270117	6.50993e-05	0.0003412	1428.46	1761.5
APC2	17.7528	23.495	37.4587	47.8766	60.0317	33.1741	0.732741	0.0210041	0.0556037	26.2355	47.0274
APCDD1	0.4552	0.47949	0.508489	0	0	0	0.0825857	0.967133	NA	0.481059	0
APCDD1L	252.181	335.643	316.28	354.85	322.67	333.248	0.176221	0.143977	0.262811	301.368	336.923
APCDD1L-AS1	72.832	71.444	60.8491	59.1416	52.5277	67.856	-0.177535	0.465075	0.618605	68.375	59.8418
APEH	3645.69	4126.01	4000.45	3249.97	2904.03	3578.27	-0.257976	2.43621e-05	0.000140865	3924.05	3244.09
APEX1	3156.36	3234.16	3274.16	2188.24	1943.52	2123.14	-0.616137	2.69419e-26	1.17923e-24	3221.56	2084.97
APEX2	438.813	470.859	473.742	422.44	375.198	428.247	-0.14694	0.178322	0.30964	461.138	408.628
APH1A	3070.78	3266.28	3081.27	2934.55	2153.64	3100.27	-0.182879	0.0112077	0.0325937	3139.44	2729.48
APH1B	323.192	291.53	288.991	222.485	217.615	294.043	-0.259064	0.0285227	0.0714757	301.238	244.714
API5	2384.79	2070.92	2148.36	2233.3	2228.68	2243.77	0.0329834	0.528604	0.673865	2201.36	2235.25
APIP	164.327	166.383	166.954	146.446	112.559	132.696	-0.315096	0.0424727	0.0988636	165.888	130.567
APITD1	31.4088	32.1258	30.8483	19.7139	22.5119	21.1108	-0.671469	0.0783151	0.161839	31.461	21.1122
APLF	224.869	225.84	221.193	214.036	247.631	211.108	-0.00684112	0.958249	0.97714	223.967	224.258
APLN	2.276	5.27439	2.71194	5.63254	0	3.01582	0.0497269	0.952737	0.973481	3.42077	2.88279
APLP1	12.2904	19.1796	14.0682	19.7139	7.50396	10.5554	-0.268866	0.61145	0.741941	15.1794	12.5911
APLP2	26037	25393.8	23788.8	21195.2	22384.3	22246.2	-0.195649	7.42807e-05	0.000385878	25073.2	21941.9
APMAP	3332.52	3153.12	3153.14	2554.36	2648.9	2925.35	-0.237489	0.000110759	0.000552813	3212.93	2709.53
APOA1	5.9176	8.63081	9.83078	2.81627	7.50396	1.50791	-1.53027	0.110654	0.213611	8.1264	3.94271
APOA1-AS	3.1864	0.958979	1.69496	0	0	0	-1.96138	0.167323	0.294998	1.94678	0
APOA1BP	1168.04	1157.49	1129.18	943.45	1043.05	910.779	-0.272136	0.00119569	0.00464798	1151.57	965.76
APOBEC2	6.3728	8.63081	8.9833	8.44881	7.50396	12.0633	0.245871	0.681322	0.793766	7.99564	9.33869
APOBEC3B	27.312	34.5233	32.3738	22.5301	30.0158	30.1582	-0.152566	0.636197	0.7593	31.403	27.5681
APOBEC3C	314.998	349.068	316.449	484.398	667.852	535.309	0.760099	2.29786e-12	3.80704e-11	326.839	562.52
APOBEC3D	6.828	11.5078	7.79683	30.979	60.0317	37.6978	2.22882	3.50025e-11	5.12319e-10	8.71086	42.9028
APOBEC3F	85.5776	88.2261	105.427	287.259	360.19	253.329	1.62311	5.47817e-35	3.16656e-33	93.0768	300.259
APOBEC3G	84.212	66.1696	60.1712	644.926	495.261	569.991	3.06106	1.7516e-133	3.88941e-131	70.1842	570.059
APOBEC3H	3.6416	3.35643	1.86446	2.81627	0	6.03165	0.396185	0.676717	0.790369	2.95416	2.94931
APOBEC4	3.1864	2.39745	1.35597	0	0	1.50791	-1.03534	0.423621	0.579816	2.31327	0.502637
APOC1	10.9248	10.5488	8.13582	14.0813	7.50396	9.04747	0.13403	0.809808	0.881829	9.8698	10.2109
APOE	22.76	47.4695	46.9505	73.223	90.0475	64.8402	0.933294	0.000168514	0.000804062	39.06	76.0369
APOF	0.4552	1.91796	0.508489	2.81627	0	1.50791	1.05623	0.486755	NA	0.960549	1.44139
APOL1	599.498	529.836	486.963	3421.77	3181.68	3373.2	2.63849	1.08015e-237	4.37054e-235	538.766	3325.55
APOL2	1620.97	1536.28	1520.21	8865.61	9747.64	9487.78	2.58277	0	0	1559.15	9367.01
APOL3	64.1832	56.1003	67.29	949.083	907.979	954.508	3.88166	5.81938e-290	2.86376e-287	62.5245	937.19
APOL4	0.9104	0	0.338992	177.425	127.567	126.665	8.50237	2.86444e-30	1.42114e-28	0.416464	143.886
APOL6	1318.71	1167.08	1171.73	12752.1	12899.3	12301.5	3.37665	0	0	1219.17	12651
APOLD1	55.0792	49.3874	62.5441	61.9579	30.0158	63.3323	-0.065007	0.805116	0.878756	55.6702	51.7687
APOM	36.416	36.4412	32.7128	22.5301	30.0158	30.1582	-0.39209	0.25337	0.402212	35.19	27.5681
APOO	184.811	151.039	160.174	95.7531	82.5435	134.204	-0.573194	0.000953647	0.00380957	165.341	104.167
APOOL	384.189	403.251	352.383	546.356	780.412	527.769	0.651333	5.33608e-10	6.73782e-09	379.941	618.179
APOPT1	457.931	453.597	486.793	459.052	532.781	538.324	0.126291	0.225958	0.369721	466.107	510.052
APP	34199.6	29509.7	29783.5	28421.8	30721.2	31189.6	-0.0521595	0.388738	0.545438	31164.3	30110.9
APPBP2	2070.25	1940.49	1905.48	1875.63	2326.23	1916.56	0.0277903	0.631666	0.756421	1972.07	2039.47
APPL1	2393.9	2278.53	2291.08	1962.94	2168.64	1931.63	-0.21	0.000386434	0.00168411	2321.17	2021.07
APPL2	1194.44	1139.27	1116.64	949.083	802.923	953	-0.331853	8.07486e-07	6.23888e-06	1150.12	901.669
APRT	1007.36	1360.79	1398.17	1230.71	787.915	1272.68	-0.155372	0.040766	0.0956283	1255.44	1097.1
APTR	52.8032	54.1823	50.0014	28.1627	52.5277	43.7294	-0.370914	0.180361	0.312465	52.329	41.4733
APTX	929.063	802.666	822.057	599.865	570.301	627.291	-0.501343	2.46405e-10	3.23471e-09	851.262	599.152
AQP1	40440.9	45139.2	44934.5	45099.7	36566.8	43453.5	-0.0499698	0.443248	0.598004	43504.8	41706.7
AQP11	28.2224	23.9745	28.8144	53.5091	37.5198	34.682	0.537644	0.100878	0.198444	27.0037	41.9036
AQP3	48.7064	43.6336	42.7131	22.5301	30.0158	21.1108	-0.96292	0.00683058	0.0212057	45.0177	24.5522
AQP4	62.8176	63.7721	66.951	39.4278	22.5119	21.1108	-1.26108	6.77776e-05	0.000354083	64.5136	27.6835
AQP4-AS1	4.0968	3.83592	3.72892	16.8976	0	3.01582	0.670303	0.428456	0.584281	3.88721	6.63781
AQP5	0.9104	2.39745	1.52547	0	0	3.01582	0.161746	0.903268	0.943332	1.6111	1.00527
AQP6	1.3656	0.958979	1.35597	2.81627	7.50396	3.01582	1.58694	0.143016	0.261476	1.22685	4.44535
AQP7	1.3656	1.91796	1.35597	2.81627	7.50396	4.52373	1.57306	0.129611	0.242271	1.54651	4.94799
AQP7P1	22.3048	17.2616	18.8141	36.6115	30.0158	40.7136	0.853105	0.0142694	0.0401697	19.4602	35.7803
AQP7P3	8.6488	12.9462	12.3732	14.0813	0	6.03165	-1.10593	0.0997972	0.196848	11.3227	6.70433
AQP9	3.6416	2.87694	2.54244	2.81627	0	4.52373	0.136487	0.862747	0.917254	3.02033	2.44667
AQR	1674.68	1456.21	1460.55	1537.68	1785.94	1611.96	0.0992747	0.0761474	0.158293	1530.48	1645.19
AR	110.158	108.844	98.1383	101.386	112.559	135.712	0.210079	0.231866	0.377323	105.714	116.552
ARAF	673.24	900.961	865.617	816.718	705.372	722.29	-0.104312	0.244992	0.39285	813.273	748.127
ARAP1	1122.52	1358.39	1287.66	1585.56	1238.15	1519.97	0.221334	0.00369976	0.0124727	1256.19	1447.9
ARAP2	799.331	698.616	684.426	1554.58	1425.75	1337.52	0.985374	3.91483e-50	3.30006e-48	727.458	1439.28
ARAP3	202.109	288.653	266.618	270.362	225.119	232.218	-0.0473049	0.726333	0.825535	252.46	242.566
ARC	0	1.43847	0.847481	0	0	0	-0.19617	0.913387	NA	0.761983	0
ARCN1	4988.08	4764.21	4521.65	4010.37	4517.38	3950.73	-0.204734	0.000213956	0.000998387	4757.98	4159.49
AREG	0	0	1.35597	2.81627	0	6.03165	2.60565	0.0246143	0.0634093	0.45199	2.94931
AREL1	2587.36	2423.82	2272.78	2219.22	2026.07	2224.17	-0.157263	0.00832606	0.0252248	2427.98	2156.49
ARF1	5684.08	6616.48	6607.47	5539.6	4179.7	5820.54	-0.262085	5.34665e-09	5.83643e-08	6302.68	5179.95
ARF3	4988.08	5115.67	4695.22	5421.32	5950.64	5808.48	0.210571	0.00134996	0.00518457	4932.99	5726.81
ARF4	4483.26	4425.69	4438.6	3790.7	3789.5	3466.69	-0.280393	9.57202e-08	8.67533e-07	4449.18	3682.29
ARF5	1245.88	1479.7	1376.48	1284.22	1163.11	1209.35	-0.169552	0.0248575	0.0638979	1367.36	1218.89
ARF6	3735.82	3464.79	3550.78	3351.36	3751.98	3347.56	-0.0522361	0.417734	0.574305	3583.8	3483.63
ARFGAP1	1634.17	2161.54	2230.23	2872.59	2453.79	2990.19	0.483637	1.15271e-18	3.34213e-17	2008.65	2772.19
ARFGAP2	2103.02	2372.51	2389.39	1813.68	1793.45	2002.51	-0.283339	1.8634e-05	0.00011059	2288.31	1869.88
ARFGAP3	2490.4	2373.47	2282.94	2478.32	2716.43	2543.85	0.110614	0.0340402	0.0826184	2382.27	2579.53
ARFGEF1	3511.41	3027.5	3045.68	3207.73	3196.69	3297.8	0.0294783	0.608431	0.739145	3194.86	3234.07
ARFGEF2	3010.24	2785.83	2625.33	2430.44	2333.73	2415.67	-0.220263	0.000111809	0.000557302	2807.13	2393.28
ARFGEF3	674.606	671.285	639.848	1180.02	983.018	1120.38	0.747624	1.48944e-24	6.04001e-23	661.913	1094.47
ARFIP1	1432.97	1322.91	1329.87	1295.48	1298.18	1203.31	-0.11911	0.0693004	0.146846	1361.92	1265.66
ARFIP2	903.116	931.648	919.517	856.146	637.836	812.764	-0.238979	0.00283565	0.00989489	918.094	768.915
ARFRP1	645.473	819.927	842.735	678.721	682.86	829.351	-0.0471361	0.57743	0.714994	769.379	730.311
ARG1	2.276	2.39745	1.52547	14.0813	15.0079	10.5554	2.68404	2.48902e-05	0.000143645	2.0663	13.2149
ARG2	398.755	360.097	374.756	321.055	375.198	324.201	-0.167442	0.0876358	0.177376	377.869	340.151
ARGFXP2	3.6416	0.958979	3.22043	5.63254	37.5198	7.53956	2.04836	0.00284534	0.0099211	2.607	16.8973
ARGLU1	962.748	851.574	917.822	1058.92	907.979	937.921	0.0852406	0.310047	0.465632	910.714	968.272
ARHGAP1	2403.91	2859.2	2619.39	3145.77	2453.79	2893.68	0.118188	0.243232	0.390785	2627.5	2831.08
ARHGAP10	442.454	422.43	423.063	326.687	360.19	349.835	-0.315862	0.00130117	0.00501838	429.316	345.571
ARHGAP11A	500.72	486.202	487.641	450.603	420.222	476.5	-0.0926332	0.329702	0.486551	491.521	449.108
ARHGAP11B	20.484	18.2206	14.5767	39.4278	60.0317	16.587	0.872357	0.00963019	0.028628	17.7604	38.6821
ARHGAP12	1352.4	1263.93	1278.68	1788.33	1770.93	1574.26	0.38444	8.24422e-11	1.14398e-09	1298.34	1711.17
ARHGAP17	424.701	420.512	406.282	616.763	675.356	520.23	0.50641	4.48302e-07	3.62142e-06	417.165	604.116
ARHGAP18	764.736	706.288	726.291	540.724	742.892	580.546	-0.272553	0.00112758	0.00440388	732.438	621.387
ARHGAP19	183.446	165.424	167.801	174.609	97.5514	149.283	-0.27527	0.0709682	0.149663	172.224	140.481
ARHGAP20	9.5592	9.1103	9.83078	61.9579	37.5198	33.1741	2.17339	1.50124e-09	1.78191e-08	9.50009	44.2172
ARHGAP21	1490.32	1433.19	1322.92	2078.41	2348.74	1972.35	0.577261	4.55163e-19	1.35198e-17	1415.48	2133.16
ARHGAP22	1803.05	2165.85	2212.43	2714.88	2626.38	2851.46	0.412386	2.83299e-09	3.22798e-08	2060.45	2730.91
ARHGAP23	702.828	882.261	840.532	999.775	1125.59	919.826	0.306557	0.00149797	0.00566932	808.54	1015.06
ARHGAP24	858.052	701.973	741.716	968.796	1065.56	1075.14	0.440537	6.87376e-09	7.40576e-08	767.247	1036.5
ARHGAP25	12.7456	17.2616	12.0342	11.2651	7.50396	10.5554	-0.642426	0.323195	0.479681	14.0138	9.7748
ARHGAP26	907.668	745.606	779.344	1436.3	1283.18	1366.17	0.762834	5.94574e-17	1.51625e-15	810.873	1361.88
ARHGAP26-AS1	3.1864	0.958979	3.22043	5.63254	0	6.03165	0.786418	0.401688	0.558486	2.45527	3.88806
ARHGAP26-IT1	1.3656	0	2.20345	2.81627	0	3.01582	0.897206	0.411023	0.567701	1.18968	1.94403
ARHGAP27	664.136	794.035	834.43	1011.04	998.026	986.174	0.386739	1.48406e-08	1.52493e-07	764.2	998.414
ARHGAP28	74.1976	68.567	76.2733	84.4881	67.5356	93.4905	0.138123	0.510708	0.658894	73.0126	81.8381
ARHGAP29	21158.6	19046.8	18543.4	20341.9	21258.7	19259	0.0479153	0.38746	0.544231	19582.9	20286.6
ARHGAP30	17.2976	16.7821	14.2377	16.8976	15.0079	16.587	0.0873528	0.843973	0.904956	16.1058	16.1642
ARHGAP31	1032.39	1046.25	973.756	1202.55	1170.62	1248.55	0.261352	0.00314713	0.0108037	1017.47	1207.24
ARHGAP31-AS1	5.4624	4.7949	3.89841	11.2651	7.50396	3.01582	0.431357	0.559107	0.700393	4.71857	7.26162
ARHGAP32	244.897	221.045	203.904	349.217	382.702	348.328	0.697328	9.9593e-10	1.21135e-08	223.282	360.082
ARHGAP33	14.1112	14.3847	19.1531	28.1627	22.5119	18.0949	0.444073	0.308736	0.464048	15.883	22.9232
ARHGAP35	2813.13	2985.3	2737.53	3019.04	3256.72	3020.35	0.11708	0.0453393	0.104419	2845.32	3098.7
ARHGAP39	61.452	100.693	86.6126	76.0393	120.063	113.093	0.360324	0.0559138	0.123628	82.9191	103.065
ARHGAP4	55.5344	84.3902	82.0362	87.3043	82.5435	79.9193	0.177075	0.370571	0.527756	73.9869	83.2557
ARHGAP40	241.711	228.717	281.194	318.238	270.142	256.345	0.13867	0.330417	0.48716	250.541	281.575
ARHGAP42	464.304	431.541	430.52	399.91	465.245	417.692	-0.0499302	0.569448	0.708861	442.122	427.616
ARHGAP44	35.5056	28.7694	33.3908	30.979	30.0158	28.6503	-0.109101	0.758804	0.848303	32.5552	29.8817
ARHGAP5	4165.08	3634.05	3633.15	5257.97	5830.57	4847.94	0.466786	4.69174e-15	1.03423e-13	3810.76	5312.16
ARHGAP5-AS1	77.384	67.608	69.324	50.6928	45.0237	42.2215	-0.656891	0.0118765	0.0342272	71.4387	45.9794
ARHGAP6	247.173	268.994	256.787	326.687	232.623	248.805	0.0484058	0.692785	0.801566	257.651	269.372
ARHGAP8	2.276	1.91796	2.71194	2.81627	0	6.03165	0.581573	0.533607	0.678249	2.30197	2.94931
ARHGDIA	1270.92	2367.24	2163.28	2345.95	2086.1	2080.92	0.197512	0.117144	0.223735	1933.81	2170.99
ARHGDIB	54.1688	48.9079	48.3064	33.7952	22.5119	24.1266	-0.90745	0.005572	0.0177555	50.461	26.8112
ARHGEF1	561.261	863.561	865.448	980.061	765.404	998.238	0.302977	0.00239184	0.00852596	763.423	914.568
ARHGEF10	893.557	868.356	852.227	1002.59	847.947	912.287	0.0768338	0.274505	0.426617	871.38	920.942
ARHGEF10L	487.974	677.998	757.479	802.637	622.828	753.956	0.204259	0.0228322	0.0596949	641.15	726.474
ARHGEF11	946.816	1045.77	980.366	1103.98	1118.09	1093.24	0.16223	0.0490792	0.111231	990.983	1105.1
ARHGEF12	10090	9347.65	8856.01	9445.76	9792.66	9801.43	0.0418679	0.32831	0.484862	9431.21	9679.95
ARHGEF16	111.524	181.727	186.954	109.834	97.5514	131.188	-0.413712	0.0208127	0.0551772	160.068	112.858
ARHGEF17	743.796	880.343	906.296	1022.31	870.459	858.002	0.12382	0.167767	0.295484	843.479	916.922
ARHGEF18	723.312	941.718	875.109	813.902	727.884	915.302	-0.0159155	0.84784	0.907553	846.713	819.029
ARHGEF19	79.2048	95.4184	103.393	67.5904	60.0317	107.062	-0.109193	0.574032	0.712425	92.672	78.2279
ARHGEF2	1183.06	1284.07	1325.8	1610.91	1500.79	1473.23	0.271113	1.64863e-05	9.92993e-05	1264.31	1528.31
ARHGEF25	20.0288	20.6181	19.6616	2.81627	0	12.0633	-1.50825	0.0136015	0.0385097	20.1028	4.95985
ARHGEF26	31.864	41.2361	37.9672	45.0603	60.0317	36.1899	0.263894	0.330381	0.48716	37.0224	47.0939
ARHGEF28	3604.27	3294.09	3182.8	2785.29	3001.58	2967.57	-0.20056	0.000272021	0.00123392	3360.39	2918.15
ARHGEF3	602.229	551.413	537.981	481.582	465.245	471.976	-0.241049	0.0133875	0.0379924	563.874	472.935
ARHGEF3-AS1	0.9104	0	0.338992	0	0	4.52373	2.5888	0.0453312	0.104414	0.416464	1.50791
ARHGEF33	9.104	11.9872	11.0173	16.8976	22.5119	10.5554	0.450634	0.342387	0.499814	10.7028	16.655
ARHGEF34P	29.588	26.3719	26.7804	36.6115	22.5119	21.1108	-0.0134346	0.968191	0.982764	27.5801	26.7447
ARHGEF37	414.687	447.364	441.199	405.543	442.733	376.978	-0.11337	0.280599	0.43364	434.416	408.418
ARHGEF38	55.9896	54.1823	64.9171	19.7139	45.0237	31.6661	-0.994914	0.000966858	0.00385811	58.363	32.1346
ARHGEF39	63.728	65.6901	64.4086	50.6928	22.5119	48.2532	-0.599089	0.0240316	0.0622783	64.6089	40.486
ARHGEF4	11.8352	10.0693	14.0682	8.44881	7.50396	24.1266	0.167986	0.749524	0.842373	11.9909	13.3598
ARHGEF40	620.437	752.319	743.919	1022.31	660.348	931.889	0.331873	0.000159906	0.000767415	705.558	871.514
ARHGEF5	156.134	195.152	169.835	239.383	142.575	193.013	0.15985	0.29017	0.443948	173.707	191.657
ARHGEF6	54.1688	39.7976	38.8146	42.244	45.0237	42.2215	-0.0295423	0.909737	0.947342	44.2603	43.1631
ARHGEF7	967.3	830.476	869.855	1087.08	1170.62	1096.25	0.319414	6.30032e-05	0.00033155	889.21	1117.98
ARHGEF9	410.59	399.415	400.181	354.85	352.686	328.725	-0.228206	0.03766	0.0897414	403.395	345.42
ARHGEF9-IT1	0.4552	1.43847	0.508489	2.81627	0	0	0.744538	0.666	NA	0.800719	0.938756
ARID1A	574.917	682.793	657.815	1684.13	1898.5	1268.15	1.29968	3.61409e-21	1.21637e-19	638.508	1616.93
ARID1B	879.901	1039.53	924.771	1833.39	1665.88	1450.61	0.793153	9.44913e-13	1.64013e-11	948.069	1649.96
ARID2	995.067	867.876	824.938	1103.98	1275.67	1067.6	0.346602	1.47467e-05	8.9712e-05	895.96	1149.08
ARID3A	40.5128	49.8669	56.6117	67.5904	45.0237	66.3481	0.347314	0.123174	0.232747	48.9971	59.6541
ARID3B	51.4376	76.2388	61.0186	81.6718	67.5356	67.856	0.221884	0.344223	0.50165	62.8984	72.3545
ARID3C	0	0.47949	1.52547	2.81627	0	1.50791	1.31072	0.375582	0.532809	0.668319	1.44139
ARID4A	597.677	418.594	453.741	554.805	712.876	494.595	0.222017	0.057045	0.125778	490.004	587.425
ARID4B	1381.53	1132.07	1208.85	1523.6	1845.97	1429.5	0.339103	6.43164e-07	5.06301e-06	1240.82	1599.69
ARID5A	64.1832	85.3492	94.9179	171.792	172.591	146.267	0.967709	4.6625e-10	5.92427e-09	81.4834	163.55
ARID5B	2529.09	2222.43	2122.43	2790.92	3481.84	2724.8	0.361658	1.49963e-07	1.32293e-06	2291.32	2999.18
ARIH1	1978.75	1928.03	1893.78	2098.12	2356.24	1994.97	0.137368	0.0313206	0.0772536	1933.52	2149.78
ARIH2	2024.27	1872.89	1797.17	1650.33	1515.8	1690.37	-0.219214	0.00228089	0.00817849	1898.11	1618.83
ARIH2OS	11.8352	12.4667	7.96632	19.7139	15.0079	13.5712	0.524259	0.296237	0.450304	10.7561	16.0977
ARL1	2720.73	2441.56	2549.73	2038.98	3256.72	2301.07	-0.0791694	0.150446	0.272028	2570.67	2532.26
ARL10	137.015	137.134	126.275	245.015	240.127	212.616	0.770584	1.0258e-08	1.07777e-07	133.475	232.586
ARL13A	1.3656	3.35643	2.71194	2.81627	0	1.50791	-0.410525	0.755511	0.846201	2.47799	1.44139
ARL13B	460.207	427.225	433.063	521.01	727.884	471.976	0.309784	0.000388034	0.00168946	440.165	573.623
ARL14	4.552	3.35643	4.74589	0	0	3.01582	-1.28482	0.203114	0.342055	4.21811	1.00527
ARL14EP	597.222	527.439	530.015	397.094	435.229	471.976	-0.308756	0.00199989	0.00727989	551.558	434.767
ARL14EPL	2.276	2.87694	3.05093	5.63254	15.0079	27.1424	2.69769	7.08964e-07	5.52791e-06	2.73462	15.9276
ARL15	149.306	111.242	109.325	168.976	120.063	120.633	0.1825	0.338104	0.49515	123.291	136.557
ARL16	230.331	234.47	237.973	233.75	127.567	223.171	-0.239698	0.064559	0.138701	234.258	194.829
ARL17A	20.484	20.6181	20.848	33.7952	7.50396	31.6661	0.14279	0.715693	0.81814	20.65	24.3218
ARL2	390.561	487.161	507.641	673.088	465.245	583.562	0.31822	0.0016193	0.00605282	461.788	573.965
ARL2-SNX15	0.4552	0	0.338992	0	0	0	0.960852	0.621695	NA	0.264731	0
ARL2BP	1846.29	1800.96	1771.24	1315.2	1373.22	1290.77	-0.452817	2.16731e-08	2.17544e-07	1806.16	1326.4
ARL3	562.172	476.613	473.742	428.073	465.245	505.15	-0.0912854	0.327172	0.483731	504.175	466.156
ARL4A	183.446	176.452	187.293	112.651	105.055	116.109	-0.670326	4.60313e-05	0.000248779	182.397	111.272
ARL4C	14481.7	14674.8	14832.6	12197.3	11060.8	12835.3	-0.274734	3.95138e-11	5.72825e-10	14663	12031.1
ARL4D	436.081	432.979	421.368	329.503	225.119	297.059	-0.579668	6.36896e-07	5.02017e-06	430.143	283.894
ARL5A	1125.25	1086.52	1120.71	926.552	960.506	773.559	-0.345672	0.000814559	0.00329296	1110.83	886.873
ARL5B	558.985	507.3	518.997	650.558	517.773	586.578	0.168783	0.0532962	0.118945	528.428	584.97
ARL6	153.402	139.052	137.292	118.283	127.567	144.76	-0.119633	0.45147	0.605837	143.249	130.203
ARL6IP1	6082.38	5692.98	5804.4	4413.09	5320.31	4994.2	-0.263597	0.000236392	0.00108913	5859.92	4909.2
ARL6IP4	1429.33	1625.95	1663.61	1833.39	1793.45	1952.75	0.246685	0.00103899	0.00410812	1572.96	1859.86
ARL6IP5	6182.98	5865.12	6181.87	5522.7	5627.97	5350.07	-0.146414	0.00958221	0.0284965	6076.65	5500.25
ARL6IP6	288.141	297.284	305.432	357.666	352.686	337.772	0.224738	0.0718326	0.151083	296.952	349.375
ARL8A	697.366	761.429	719.851	709.7	847.947	735.861	0.0573577	0.515707	0.662901	726.215	764.503
ARL8B	2342	1963.03	2077.35	2115.02	2318.72	2304.09	0.0844977	0.175385	0.305852	2127.46	2245.94
ARL9	4.0968	2.87694	3.05093	22.5301	30.0158	13.5712	2.58088	5.85558e-07	4.64163e-06	3.34156	22.0391
ARMC1	1116.15	1024.67	1012.4	920.92	937.995	963.556	-0.144827	0.0340548	0.0826429	1051.07	940.823
ARMC10	594.491	526.959	544.591	413.991	442.733	459.913	-0.330754	0.000401182	0.00174212	555.347	438.879
ARMC12	5.4624	4.31541	6.77985	5.63254	22.5119	9.04747	0.862898	0.192613	0.329058	5.51922	12.3973
ARMC2	64.1832	63.2926	63.3916	107.018	52.5277	70.8718	0.249999	0.26246	0.413039	63.6225	76.8059
ARMC2-AS1	1.3656	1.91796	1.18647	5.63254	7.50396	4.52373	1.86576	0.0514179	0.115582	1.49001	5.88674
ARMC3	24.5808	23.495	18.6446	19.7139	45.0237	33.1741	0.494164	0.176943	0.307804	22.2401	32.6372
ARMC4	19.5736	21.0975	21.0175	11.2651	15.0079	19.6029	-0.398245	0.373175	0.530179	20.5629	15.2919
ARMC5	120.628	157.752	173.395	194.323	150.079	176.426	0.241436	0.0950185	0.189413	150.592	173.609
ARMC6	475.684	629.57	697.986	656.191	442.733	619.752	-0.0283531	0.798162	0.874003	601.08	572.892
ARMC7	249.449	256.527	253.227	168.976	127.567	170.394	-0.674405	1.36035e-06	1.0077e-05	253.068	155.646
ARMC8	994.611	921.579	939.857	985.694	975.514	859.51	-0.0337773	0.651361	0.77123	952.016	940.239
ARMC9	756.542	778.212	741.377	605.498	577.805	657.449	-0.279952	0.000345642	0.00152531	758.71	613.584
ARMCX1	559.896	586.895	578.152	504.112	420.222	518.722	-0.220559	0.0181928	0.0492353	574.981	481.018
ARMCX2	1438.43	1490.73	1522.75	1312.38	1335.7	1274.19	-0.192507	0.00341298	0.0116004	1483.97	1307.42
ARMCX3	1905.92	1740.55	1757.68	1182.83	1373.22	1459.66	-0.415572	5.0329e-09	5.51046e-08	1801.38	1338.57
ARMCX4	128.366	112.201	126.105	202.771	90.0475	126.665	0.200464	0.392995	0.549421	122.224	139.828
ARMCX5	323.192	289.612	294.415	230.934	300.158	253.329	-0.227651	0.0666388	0.142296	302.406	261.474
ARMCX5-GPRASP2	15.4768	11.9872	11.0173	5.63254	15.0079	7.53956	-0.671097	0.266062	0.417266	12.8271	9.39334
ARMCX6	193.46	189.878	183.395	126.732	187.599	146.267	-0.344699	0.0223814	0.0587206	188.911	153.533
ARMS2	0.4552	0.958979	1.35597	0	0	3.01582	0.886388	0.500208	0.649999	0.923383	1.00527
ARMT1	1752.52	1742.47	1735.13	1194.1	1380.73	1301.33	-0.436416	2.32896e-09	2.69584e-08	1743.37	1292.05
ARNT	1440.71	1314.76	1304.1	1174.38	1343.21	1186.73	-0.143229	0.0288034	0.0720599	1353.19	1234.77
ARNT2	545.329	604.636	488.827	267.546	345.182	349.835	-0.759156	1.4302e-07	1.26721e-06	546.264	320.854
ARNTL	517.107	508.259	496.285	490.031	607.821	579.038	0.145558	0.105841	0.206355	507.217	558.963
ARNTL2	1257.72	1159.89	1112.91	2120.65	2191.16	1988.94	0.83263	3.19848e-43	2.32024e-41	1176.84	2100.25
ARNTL2-AS1	2.7312	0.958979	1.01698	2.81627	0	1.50791	0.289292	0.809812	0.881829	1.56905	1.44139
ARPC1A	2039.29	1982.69	1888.7	1760.17	1973.54	1921.08	-0.0675497	0.283748	0.436986	1970.23	1884.93
ARPC1B	2390.71	3044.76	3132.97	3528.78	2926.54	3839.14	0.282251	5.51485e-05	0.000293181	2856.15	3431.49
ARPC2	7311.42	6490.85	6450.35	7285.69	6783.58	7227.42	0.0809913	0.184257	0.318035	6750.87	7098.89
ARPC3	2492.67	2314.5	2316.34	2106.57	1988.55	2323.69	-0.133283	0.0602309	0.131229	2374.5	2139.6
ARPC4	2574.15	2800.7	2720.41	2191.06	1710.9	2448.85	-0.333373	8.68081e-07	6.66359e-06	2698.42	2116.94
ARPC5	2853.19	3008.8	3101.61	3117.61	2904.03	3266.14	0.0598765	0.380438	0.537571	2987.87	3095.93
ARPC5L	701.463	584.498	591.542	456.236	420.222	547.372	-0.367292	0.000450295	0.00192871	625.834	474.61
ARPIN	569.91	580.182	541.371	442.154	360.19	526.261	-0.284345	0.00475626	0.0155312	563.821	442.868
ARPP19	6680.97	6198.36	6271.7	5964.86	6393.37	5950.22	-0.0687479	0.148977	0.269934	6383.68	6102.82
ARPP21	10.9248	15.3437	11.1868	33.7952	30.0158	33.1741	1.45143	2.95265e-05	0.00016717	12.4851	32.3284
ARR3	6.3728	2.39745	2.54244	2.81627	0	6.03165	-0.00992417	0.990508	0.995813	3.7709	2.94931
ARRB1	407.859	424.828	409.333	222.485	277.646	262.377	-0.712926	1.36854e-09	1.63613e-08	414.007	254.169
ARRB2	172.066	175.493	145.258	115.467	157.583	85.951	-0.576992	0.00181394	0.00667911	164.272	119.667
ARRDC1	302.253	393.181	416.452	464.684	367.694	401.104	0.145454	0.154662	0.277633	370.629	411.161
ARRDC1-AS1	140.202	181.247	172.039	137.997	150.079	147.775	-0.203479	0.191763	0.32797	164.496	145.284
ARRDC2	267.202	247.896	261.533	267.546	307.662	318.169	0.212353	0.0736794	0.154054	258.877	297.792
ARRDC3	3501.85	3112.37	3107.71	3844.21	3932.07	3643.11	0.231584	3.41893e-05	0.000190372	3240.64	3806.46
ARRDC3-AS1	64.6384	43.1541	44.069	90.1206	45.0237	72.3798	0.371295	0.159562	0.28475	50.6205	69.1747
ARRDC4	1862.22	1807.68	1729.88	1151.85	1028.04	1180.69	-0.655766	1.7026e-18	4.85907e-17	1799.93	1120.2
ARSA	377.816	565.318	609.847	732.23	525.277	710.226	0.385127	0.00259491	0.00916372	517.661	655.911
ARSB	1772.09	1730.48	1560.72	1560.21	1613.35	1595.37	-0.0799748	0.25554	0.404633	1687.76	1589.64
ARSD	1234.5	1345.93	1235.97	1160.3	1058.06	1114.35	-0.198595	0.00510844	0.0164919	1272.13	1110.9
ARSE	390.561	429.143	396.791	340.769	337.678	416.184	-0.10376	0.319774	0.475671	405.498	364.877
ARSG	77.384	78.6363	74.5783	76.0393	82.5435	48.2532	-0.276742	0.238677	0.385474	76.8662	68.9453
ARSI	173.886	198.988	212.209	315.422	480.253	227.695	0.667438	0.129374	0.241852	195.028	341.123
ARSJ	1262.27	1228.93	1235.63	1472.91	1530.81	1453.63	0.254469	6.22969e-05	0.000327928	1242.28	1485.78
ARSK	218.041	204.263	204.073	236.567	232.623	200.552	0.0740371	0.549866	0.692079	208.792	223.247
ART1	0.4552	0.47949	0.847481	0	0	1.50791	0.837673	0.599141	NA	0.594057	0.502637
ART3	0.4552	0.958979	0.169496	5.63254	0	9.04747	3.7083	0.000644336	0.00266275	0.527892	4.89334
ART4	1.3656	1.91796	1.01698	5.63254	0	0	0.550285	0.692256	0.801105	1.43351	1.87751
ART5	0.4552	0.47949	2.71194	0	0	1.50791	-0.306829	0.832793	0.898581	1.21554	0.502637
ARTN	0.9104	2.87694	2.88144	0	0	1.50791	-1.04433	0.466463	NA	2.22292	0.502637
ARV1	315.453	270.432	292.042	245.015	240.127	256.345	-0.231098	0.0493767	0.111831	292.643	247.162
ARVCF	155.223	283.378	306.788	295.708	120.063	295.551	0.00218139	0.988944	0.9949	248.463	237.107
ASAH1	3928.37	3578.43	3690.95	3562.58	3954.59	3477.24	-0.0386594	0.404852	0.561555	3732.59	3664.8
ASAH2	9.5592	4.7949	6.10186	11.2651	7.50396	7.53956	0.170092	0.79591	0.872798	6.81865	8.76953
ASAH2B	2.276	1.91796	2.20345	2.81627	0	1.50791	-0.235745	0.825352	0.892665	2.13247	1.44139
ASAP1	756.997	716.357	681.883	1326.46	1455.77	1102.28	0.82549	1.60086e-12	2.69146e-11	718.413	1294.84
ASAP1-IT1	8.6488	9.58979	8.13582	39.4278	22.5119	21.1108	1.54341	0.000201555	0.000946099	8.79147	27.6835
ASAP1-IT2	2.7312	1.91796	3.55942	11.2651	0	7.53956	0.89379	0.276625	0.429027	2.73619	6.26821
ASAP2	2856.38	2510.61	2532.61	2852.88	3301.74	2774.56	0.158877	0.0107505	0.0314552	2633.2	2976.39
ASAP3	125.635	132.819	138.817	419.624	360.19	349.835	1.48447	4.39788e-32	2.32106e-30	132.424	376.55
ASB1	959.561	937.402	946.806	698.435	660.348	799.193	-0.386595	7.63974e-07	5.92186e-06	947.923	719.325
ASB12	1.8208	4.7949	2.54244	5.63254	0	7.53956	0.918859	0.308666	0.46398	3.05271	4.3907
ASB13	679.613	672.724	708.155	419.624	382.702	532.293	-0.595968	2.91188e-09	3.3158e-08	686.831	444.873
ASB14	30.0432	23.495	25.2549	53.5091	52.5277	66.3481	1.19843	2.5297e-06	1.78669e-05	26.2644	57.4616
ASB16	24.5808	38.8387	27.9669	25.3464	52.5277	28.6503	0.103073	0.75749	0.847543	30.4621	35.5081
ASB16-AS1	73.7424	82.4722	78.9852	53.5091	90.0475	66.3481	-0.201568	0.37758	0.534609	78.3999	69.9682
ASB2	1.8208	2.87694	4.06791	2.81627	0	6.03165	0.316095	0.753826	0.845277	2.92188	2.94931
ASB3	35.5056	31.6463	37.1197	22.5301	15.0079	40.7136	-0.251917	0.433973	0.589015	34.7572	26.0839
ASB4	0.9104	0.47949	0.508489	0	0	0	-0.243252	0.890208	NA	0.632793	0
ASB5	22.76	23.495	28.4754	36.6115	22.5119	16.587	-0.107305	0.792863	0.870978	24.9101	25.2368
ASB6	567.179	664.573	669.341	684.353	487.757	652.926	-0.0369078	0.635305	0.758792	633.697	608.345
ASB7	666.412	598.883	571.88	647.742	720.38	687.608	0.159051	0.0454124	0.104548	612.392	685.243
ASB8	417.418	381.674	373.061	290.076	232.623	337.772	-0.396683	0.000217801	0.00101425	390.718	286.824
ASB9	52.8032	62.8131	65.0866	28.1627	52.5277	51.269	-0.437157	0.0963715	0.191626	60.2343	43.9865
ASB9P1	3.1864	2.87694	2.03395	0	0	1.50791	-1.23681	0.314182	0.46998	2.6991	0.502637
ASCC1	873.984	791.637	777.31	687.17	968.01	775.067	-0.0414214	0.63251	0.757043	814.31	810.082
ASCC2	612.699	698.137	700.528	723.781	607.821	756.972	0.0875883	0.432268	0.587588	670.455	696.191
ASCC3	4770.49	4369.11	4174.01	5452.3	4967.62	5470.7	0.271423	2.75589e-08	2.71827e-07	4437.87	5296.87
ASCL1	2.276	0.958979	1.52547	0	0	0	-1.41313	0.378149	NA	1.58681	0
ASCL2	0	0	0	0	0	0	0	1	1	0	0
ASCL5	3.1864	2.39745	2.71194	2.81627	15.0079	1.50791	0.418663	0.676449	0.790145	2.76526	6.44403
ASF1A	567.179	518.808	527.811	453.419	510.269	529.277	-0.101506	0.285324	0.438746	537.933	497.655
ASF1B	265.837	280.981	311.026	304.157	172.591	295.551	-0.0984636	0.429315	0.584937	285.948	257.433
ASGR1	2.7312	2.39745	3.55942	30.979	52.5277	15.0791	3.26212	4.17703e-09	4.62906e-08	2.89602	32.8619
ASH1L	1693.8	1681.09	1516.65	2475.5	2438.79	2020.6	0.493463	1.7597e-07	1.53378e-06	1630.51	2311.63
ASH1L-AS1	13.656	14.3847	15.5937	19.7139	22.5119	13.5712	0.151291	0.729129	0.827643	14.5448	18.599
ASH2L	833.016	683.273	673.07	504.112	450.237	654.434	-0.3945	0.000500172	0.00212585	729.786	536.261
ASIC1	27.7672	32.6053	27.7974	19.7139	0	13.5712	-1.16198	0.0153329	0.0426491	29.39	11.095
ASIC2	33.6848	34.5233	38.1367	33.7952	82.5435	30.1582	0.188741	0.513319	0.660905	35.4482	48.8323
ASIC3	6.3728	4.7949	7.62733	2.81627	7.50396	7.53956	-0.0229969	0.973726	0.986293	6.26501	5.95326
ASIC4	1.3656	2.87694	1.86446	0	0	0	-1.84395	0.218348	0.360247	2.03567	0
ASIP	0.4552	0.958979	0.338992	2.81627	0	0	1.07697	0.548575	NA	0.58439	0.938756
ASL	863.059	1111.46	1200.37	1357.44	1013.03	1307.36	0.236432	0.00149646	0.00566596	1058.3	1225.95
ASNA1	1602.3	1905.49	1890.73	1751.72	1238.15	1765.76	-0.159573	0.0197143	0.0527104	1799.51	1585.21
ASNS	834.381	814.173	779.852	571.703	622.828	637.847	-0.401327	2.24309e-06	1.59789e-05	809.469	610.793
ASNSD1	903.572	891.371	880.024	687.17	847.947	758.48	-0.227904	0.00404086	0.0134557	891.656	764.532
ASPA	1.3656	2.39745	2.71194	2.81627	0	4.52373	0.572979	0.547889	0.690489	2.15833	2.44667
ASPDH	3.1864	1.43847	5.25438	2.81627	22.5119	1.50791	-0.0180599	0.985058	0.992636	3.29308	8.94535
ASPG	0.9104	1.91796	3.05093	5.63254	7.50396	3.01582	1.32804	0.182146	0.315049	1.95976	5.38411
ASPH	7301.4	6816.42	6884.94	7606.74	7789.11	7370.67	0.114854	0.00943202	0.02814	7000.92	7588.84
ASPHD1	113.345	187.48	184.073	208.404	217.615	176.426	0.299164	0.0295739	0.0736838	161.633	200.815
ASPHD2	182.99	192.755	184.751	506.928	412.718	518.722	1.37521	1.18877e-44	8.98136e-43	186.832	479.456
ASPM	609.512	556.687	551.371	771.658	667.852	876.097	0.476864	2.78223e-07	2.3464e-06	572.524	771.869
ASPN	4.552	1.91796	2.88144	8.44881	7.50396	4.52373	1.02606	0.189969	0.32558	3.11713	6.8255
ASPRV1	10.4696	7.19234	9.32229	5.63254	0	4.52373	-1.19494	0.129637	0.242294	8.99474	3.38542
ASPSCR1	155.678	218.647	210.514	287.259	195.103	214.123	0.267621	0.0642813	0.138219	194.947	232.162
ASRGL1	444.275	474.695	470.013	211.22	307.662	355.867	-0.639834	8.43873e-07	6.49937e-06	462.994	291.583
ASS1	1037.4	1103.79	1086.13	875.86	900.475	891.176	-0.279758	3.19955e-05	0.000179419	1075.77	889.17
ASTE1	129.732	130.901	119.495	107.018	142.575	116.109	-0.0823354	0.619582	0.7481	126.709	121.901
ASTN1	16.8424	15.8232	16.4411	16.8976	15.0079	10.5554	-0.319831	0.487291	0.638841	16.3689	14.1536
ASTN2	299.066	304.476	277.974	199.955	112.559	164.362	-0.890525	9.94283e-10	1.21096e-08	293.839	158.959
ASTN2-AS1	8.6488	6.71285	4.23741	16.8976	15.0079	4.52373	0.70376	0.340893	0.498276	6.53302	12.1431
ASUN	1041.95	908.633	926.466	811.085	1005.53	957.524	-0.0415143	0.5665	0.706254	959.017	924.713
ASXL1	1692.43	1610.61	1579.54	2086.86	1898.5	1939.17	0.283223	2.13659e-06	1.52981e-05	1627.52	1974.84
ASXL2	1245.88	1109.54	1102.4	1777.07	2273.7	1789.89	0.726361	7.54504e-15	1.64724e-13	1152.61	1946.89
ASXL3	14.5664	10.0693	10.5088	14.0813	0	10.5554	-0.2974	0.592667	0.726392	11.7148	8.21224
ATAD1	1920.49	1729.04	1760.05	1892.53	2183.65	1792.91	0.0960494	0.0881874	0.178277	1803.19	1956.36
ATAD2	981.411	894.248	906.974	1109.61	1028.04	1028.4	0.19638	0.015769	0.0436157	927.544	1055.35
ATAD2B	471.587	424.348	396.96	653.374	615.324	535.309	0.46704	4.07727e-07	3.3172e-06	430.965	601.336
ATAD3A	294.059	446.884	460.86	368.931	337.678	539.832	0.120218	0.345733	0.502852	400.601	415.481
ATAD3B	177.983	266.117	305.941	261.913	277.646	315.154	0.202729	0.111354	0.214531	250.014	284.904
ATAD3C	6.828	5.27439	6.61035	0	7.50396	7.53956	-0.285616	0.73204	0.829587	6.23758	5.0145
ATAD5	162.051	141.929	138.309	239.383	172.591	209.6	0.527895	4.59627e-05	0.000248483	147.43	207.191
ATAT1	108.338	115.078	118.478	121.1	135.071	126.665	0.145968	0.420576	0.576973	113.964	127.612
ATE1	1720.66	1650.88	1655.98	1410.95	1163.11	1340.53	-0.340869	3.25605e-07	2.70713e-06	1675.84	1304.87
ATE1-AS1	6.3728	7.67183	5.59338	2.81627	7.50396	7.53956	-0.0349171	0.960083	0.978352	6.546	5.95326
ATF1	562.172	509.218	503.573	475.949	525.277	373.962	-0.238949	0.0462078	0.106062	524.988	458.396
ATF2	2123.51	1960.15	1899.71	1965.76	2071.09	1717.51	-0.0750863	0.207419	0.347089	1994.46	1918.12
ATF3	167.514	128.983	141.19	563.254	412.718	514.198	1.7852	7.39983e-60	7.69921e-58	145.896	496.723
ATF4	3726.27	3609.6	3580.61	2985.24	3339.26	3383.75	-0.170466	0.024143	0.0624734	3638.82	3236.09
ATF5	145.664	177.891	159.326	292.892	382.702	245.79	0.857828	6.30572e-13	1.12233e-11	160.96	307.128
ATF6	2432.59	2264.15	2230.06	2334.69	2333.73	2186.47	-0.0166076	0.737606	0.833561	2308.93	2284.96
ATF6B	735.603	617.103	771.716	827.983	968.01	918.318	0.330191	0.0108773	0.0317394	708.141	904.771
ATF7	360.973	364.412	311.704	844.881	840.443	627.291	1.13884	1.16906e-15	2.69446e-14	345.696	770.872
ATF7IP	1445.71	1235.17	1258.34	1929.14	2116.12	1672.27	0.518489	1.91393e-09	2.24542e-08	1313.07	1905.84
ATF7IP2	59.6312	47.949	54.7473	59.1416	45.0237	46.7453	-0.0947639	0.734303	0.831118	54.1091	50.3035
ATG10	185.266	169.26	172.378	163.344	202.607	196.029	0.111419	0.399776	0.556678	175.635	187.326
ATG101	700.097	800.268	810.192	780.106	817.931	895.7	0.120421	0.121855	0.230805	770.186	831.246
ATG12	617.251	590.731	592.898	695.618	765.404	675.544	0.214164	0.00856722	0.0258522	600.293	712.189
ATG13	1457.55	1536.76	1492.08	1315.2	1163.11	1302.84	-0.239769	7.77588e-05	0.000401882	1495.46	1260.38
ATG14	740.155	717.796	678.154	718.148	780.412	717.766	0.0404337	0.596671	0.729649	712.035	738.775
ATG16L1	1729.76	1642.73	1663.27	1410.95	1388.23	1443.07	-0.245972	0.000357587	0.00157155	1678.59	1414.08
ATG16L2	363.705	368.728	409.672	368.931	337.678	372.454	-0.086439	0.555695	0.697079	380.702	359.688
ATG2A	409.225	593.129	645.611	723.781	802.923	744.908	0.470524	7.78112e-09	8.31448e-08	549.321	757.204
ATG2B	1321.44	1182.42	1106.64	1225.08	1185.63	1146.01	-0.0191545	0.793481	0.871271	1203.5	1185.57
ATG3	1049.69	984.392	964.942	960.348	1245.66	891.176	-0.000126329	0.998781	1	999.675	1032.39
ATG4A	342.765	310.23	318.822	290.076	420.222	295.551	-0.0132694	0.898078	0.93989	323.939	335.283
ATG4B	771.108	896.166	950.196	794.188	697.868	962.048	-0.0550741	0.529319	0.6744	872.49	818.034
ATG4C	239.435	189.878	199.328	177.425	165.087	143.252	-0.375649	0.0160456	0.0442865	209.547	161.921
ATG4D	126.546	181.727	182.886	118.283	165.087	183.965	-0.0052008	0.972402	0.98572	163.72	155.779
ATG5	864.424	865.958	892.906	912.471	922.987	815.78	-0.00195296	0.980611	0.990033	874.43	883.746
ATG7	668.688	731.222	704.087	647.742	592.813	655.942	-0.154905	0.0865858	0.175567	701.332	632.165
ATG9A	1169.41	1379.97	1352.07	1241.97	1080.57	1231.96	-0.116776	0.128525	0.240511	1300.48	1184.84
ATG9B	6.3728	2.87694	4.74589	5.63254	0	10.5554	0.247136	0.738531	0.834192	4.66521	5.39597
ATHL1	311.812	354.822	410.689	352.034	337.678	348.328	-0.0733419	0.565117	0.705254	359.108	346.013
ATIC	1336.01	1370.86	1290.88	974.429	1275.67	867.049	-0.41033	0.000883154	0.00355369	1332.59	1039.05
ATL1	116.986	104.529	104.071	109.834	105.055	113.093	-0.00989879	0.954709	0.974621	108.529	109.328
ATL2	1038.31	976.241	932.399	802.637	667.852	830.859	-0.313896	3.12272e-05	0.000175489	982.317	767.116
ATL3	4290.71	3960.58	3895.53	3920.25	3932.07	3676.29	-0.0773223	0.154144	0.276982	4048.94	3842.87
ATM	3323.87	3024.62	2860.59	3841.39	3519.36	3653.67	0.267977	5.69227e-08	5.32604e-07	3069.69	3671.47
ATMIN	2381.61	2209.97	2182.94	1751.72	2026.07	1890.92	-0.261727	3.00627e-05	0.000169783	2258.17	1889.57
ATN1	182.535	225.84	246.787	1501.07	2206.16	1176.17	2.80235	1.5051e-40	1.02257e-38	218.387	1627.8
ATOH8	7.2832	10.5488	8.8138	11.2651	22.5119	7.53956	0.371339	0.49397	0.644691	8.88192	13.7722
ATOX1	802.972	855.889	883.923	715.332	472.749	838.399	-0.316011	0.000307825	0.00137577	847.595	675.493
ATP10A	1997.87	2110.71	2091.92	2965.53	2453.79	2723.29	0.398748	1.64736e-07	1.44625e-06	2066.84	2714.2
ATP10B	3.6416	3.83592	4.74589	14.0813	15.0079	9.04747	1.52739	0.00645424	0.0201818	4.07447	12.7122
ATP10D	5537.96	4809.76	4695.72	3703.39	3819.51	3891.92	-0.390488	3.4421e-14	6.95602e-13	5014.48	3804.94
ATP11A	2266.89	2280.93	2224.81	2866.96	2979.07	2750.43	0.335233	6.20579e-06	4.08958e-05	2257.54	2865.49
ATP11A-AS1	12.7456	12.4667	12.7122	25.3464	30.0158	12.0633	0.580041	0.194767	0.331555	12.6415	22.4752
ATP11B	2260.52	2101.12	2109.04	2475.5	2671.41	2305.6	0.193731	0.0003555	0.00156389	2156.9	2484.17
ATP11C	1198.54	1090.84	1091.56	1506.7	1395.74	1396.33	0.352715	7.62e-09	8.15188e-08	1126.98	1432.92
ATP13A1	589.484	863.561	875.109	1154.67	915.483	1058.55	0.455816	9.79255e-06	6.18034e-05	776.051	1042.9
ATP13A2	878.991	1329.62	1286.31	1512.34	1080.57	1443.07	0.244431	0.00926352	0.0277099	1164.97	1345.33
ATP13A3	9491.37	9004.81	8844.48	9341.56	9297.4	8988.66	0.0166227	0.714978	0.817579	9113.56	9209.21
ATP13A4	2.7312	3.35643	4.5764	2.81627	0	0	-1.72724	0.18892	0.324322	3.55467	0.938756
ATP1A1	11416.4	11421.4	10530	8507.95	7151.27	8937.39	-0.425263	2.47313e-10	3.24429e-09	11122.6	8198.87
ATP1A1-AS1	50.5272	40.2771	42.5436	50.6928	30.0158	48.2532	0.0287874	0.916409	0.95131	44.4493	42.9873
ATP1A3	0	0	0.508489	0	0	4.52373	3.23912	0.0570995	NA	0.169496	1.50791
ATP1B1	2718.91	2642.95	2559.22	3627.35	4149.69	3849.7	0.549179	3.68421e-31	1.88964e-29	2640.36	3875.58
ATP1B3	1844.92	1725.2	1695.64	1160.3	1133.1	1348.07	-0.504235	1.07389e-13	2.06259e-12	1755.26	1213.82
ATP2A1	4.552	6.71285	7.96632	25.3464	15.0079	9.04747	1.24347	0.0163842	0.0450707	6.41039	16.4673
ATP2A1-AS1	6.828	9.58979	7.79683	2.81627	7.50396	1.50791	-1.51887	0.11001	0.212729	8.07154	3.94271
ATP2A2	3655.25	3397.18	3379.08	3987.84	3759.48	3520.97	0.110267	0.204001	0.343083	3477.17	3756.1
ATP2A3	1.3656	2.39745	3.89841	11.2651	0	1.50791	0.568192	0.559686	0.700782	2.55382	4.25766
ATP2B1	1452.54	1369.42	1356.99	982.878	1373.22	1138.47	-0.277633	7.25296e-05	0.000377535	1392.98	1164.86
ATP2B2	1.3656	0.47949	0.677985	8.44881	0	0	1.75481	0.299653	NA	0.841025	2.81627
ATP2B4	3826.86	3704.06	3251.11	4838.35	5305.3	4674.53	0.448904	8.10452e-10	9.99777e-09	3594.01	4939.39
ATP2C1	3885.59	3541.03	3475.18	4218.77	3999.61	4116.6	0.188601	0.000998478	0.00397297	3633.93	4111.66
ATP2C2	62.8176	51.3054	56.4422	87.3043	67.5356	90.4747	0.540682	0.0153714	0.0427367	56.8551	81.7715
ATP4A	0.9104	1.43847	2.03395	2.81627	0	0	-0.429733	0.757308	0.847463	1.46094	0.938756
ATP4B	1.3656	0.47949	1.01698	5.63254	7.50396	1.50791	2.0404	0.0818132	0.167678	0.954022	4.88147
ATP5A1	13003.7	12183.8	11844.7	9152.87	8524.49	10961	-0.355646	1.42523e-06	1.05276e-05	12344.1	9546.13
ATP5B	17244.8	15601.2	15212.8	10141.4	8284.37	10567.4	-0.711147	6.72163e-27	3.01447e-25	16019.6	9664.4
ATP5C1	2430.77	2336.55	2361.76	1965.76	2176.15	2148.77	-0.179401	0.00676832	0.0210303	2376.36	2096.89
ATP5D	147.485	268.994	278.482	413.991	495.261	390.549	0.916504	1.40139e-12	2.37584e-11	231.654	433.267
ATP5E	9.104	10.5488	13.5597	8.44881	15.0079	19.6029	0.257342	0.632284	0.756862	11.0708	14.3532
ATP5EP2	0	0.958979	2.20345	0	0	3.01582	0.620943	0.716201	0.818521	1.05414	1.00527
ATP5F1	2189.51	2074.75	2055.65	1613.72	1898.5	1847.19	-0.242615	0.0028556	0.00995305	2106.64	1786.47
ATP5G1	1295.04	1278.32	1248	675.904	540.285	847.446	-0.865861	1.63565e-12	2.74741e-11	1273.79	687.879
ATP5G2	3093.08	3053.87	2947.2	1900.98	1530.81	2281.47	-0.645895	3.06383e-17	8.03836e-16	3031.38	1904.42
ATP5G3	2909.18	2993.93	3059.58	2084.04	1673.38	2583.05	-0.475957	2.28096e-09	2.64702e-08	2987.56	2113.49
ATP5H	2322.43	2072.83	2051.92	1582.74	1635.86	1872.83	-0.325326	0.00011276	0.000561272	2149.06	1697.14
ATP5I	1102.49	1142.62	1092.91	1036.39	1065.56	1456.64	0.111555	0.292529	0.446356	1112.68	1186.2
ATP5J	1116.15	832.873	831.549	549.172	975.514	787.13	-0.300084	0.025296	0.064817	926.857	770.606
ATP5J2	1232.23	1275.92	1280.37	1036.39	1283.18	1262.12	-0.0880301	0.41759	0.574194	1262.84	1193.9
ATP5L	1895.91	1775.55	1696.15	1523.6	1620.85	1791.4	-0.114131	0.212081	0.352462	1789.2	1645.29
ATP5L2	2.7312	3.35643	3.05093	16.8976	0	1.50791	0.685404	0.400589	0.557469	3.04619	6.13517
ATP5O	2188.15	1959.19	1871.58	1453.19	1185.63	1664.73	-0.452103	1.32395e-09	1.58699e-08	2006.31	1434.52
ATP5S	158.865	168.78	141.529	154.895	105.055	168.886	-0.0635179	0.691465	0.800547	156.391	142.945
ATP5SL	696.911	724.509	715.105	763.209	697.868	681.576	-0.0120912	0.894736	0.938113	712.175	714.218
ATP6AP1	1803.96	2076.19	2034.63	1861.55	1568.33	2055.28	-0.0807625	0.191488	0.327594	1971.59	1828.39
ATP6AP1L	85.1224	81.5132	79.8327	45.0603	90.0475	90.4747	-0.0936144	0.694973	0.80277	82.1561	75.1942
ATP6AP2	3139.06	3006.4	2865.16	2357.22	2476.31	2438.29	-0.305486	1.02892e-07	9.27455e-07	3003.54	2423.94
ATP6V0A1	1819.43	1860.9	1684.45	2213.59	2573.86	2237.74	0.373246	1.18516e-09	1.4291e-08	1788.26	2341.73
ATP6V0A2	836.202	762.868	739.512	735.046	652.844	702.687	-0.148251	0.0706852	0.149152	779.527	696.859
ATP6V0A4	31.4088	23.9745	31.5263	14.0813	30.0158	12.0633	-0.868462	0.0372345	0.088972	28.9699	18.7202
ATP6V0B	1166.68	1390.52	1349.87	1058.92	817.931	1149.03	-0.351556	1.71312e-05	0.000102708	1302.35	1008.63
ATP6V0C	635.914	572.031	634.255	875.86	1283.18	821.812	0.601111	2.81502e-06	1.97166e-05	614.067	993.616
ATP6V0D1	2478.11	2650.62	2641.6	2199.51	1673.38	2171.39	-0.346179	7.15159e-08	6.59657e-07	2590.11	2014.76
ATP6V0D2	8.1936	7.67183	7.96632	0	7.50396	9.04747	-0.419064	0.568797	0.7081	7.94392	5.51714
ATP6V0E1	2651.54	2466.02	2475.49	2554.36	3001.58	2599.64	0.0867296	0.252644	0.401269	2531.02	2718.53
ATP6V0E2	623.168	868.835	873.414	757.576	637.836	738.877	-0.118446	0.160925	0.28647	788.473	711.43
ATP6V0E2-AS1	52.348	59.4567	49.6624	30.979	30.0158	19.6029	-1.10707	0.000895971	0.00360049	53.8224	26.8659
ATP6V1A	4145.05	3821.05	3756.21	4089.22	3924.57	4131.68	0.0610136	0.26787	0.419416	3907.44	4048.49
ATP6V1B1	3.1864	3.35643	2.20345	0	0	3.01582	-0.71948	0.559289	0.700477	2.91543	1.00527
ATP6V1B1-AS1	4.552	4.31541	3.38992	0	0	3.01582	-1.20584	0.284457	0.437781	4.08578	1.00527
ATP6V1B2	3487.74	2957.01	3035	3340.09	3121.65	3599.39	0.103721	0.0693916	0.147019	3159.92	3353.71
ATP6V1C1	2131.25	2001.39	1998.87	1517.97	1988.55	1581.8	-0.302988	2.09777e-07	1.80853e-06	2043.83	1696.11
ATP6V1C2	18.208	16.7821	16.2716	19.7139	7.50396	31.6661	0.381795	0.351564	0.508765	17.0873	19.628
ATP6V1D	2987.48	2721.58	2811.6	2329.05	2468.8	2337.26	-0.261226	3.84654e-07	3.14494e-06	2840.22	2378.37
ATP6V1E1	2867.76	2739.8	2585.5	2064.32	2153.64	2340.28	-0.313391	2.5859e-05	0.000148603	2731.02	2186.08
ATP6V1E2	40.0576	34.0438	35.4247	33.7952	15.0079	19.6029	-0.69762	0.0725771	0.15228	36.5087	22.802
ATP6V1F	1180.33	1276.4	1285.46	1025.12	1133.1	1063.08	-0.229539	0.0369284	0.0883939	1247.4	1073.77
ATP6V1G1	1839.46	1855.62	1975.31	1782.7	2273.7	1881.87	0.0391585	0.592068	0.725854	1890.13	1979.42
ATP6V1G2	22.76	27.3309	19.6616	28.1627	60.0317	18.0949	0.327243	0.364724	0.521632	23.2508	35.4298
ATP6V1H	1498.52	1497.93	1425.97	1295.48	1013.03	1106.81	-0.374105	5.46393e-06	3.6349e-05	1474.14	1138.44
ATP7A	650.936	619.98	590.864	642.109	622.828	642.37	0.0422262	0.608219	0.738986	620.593	635.769
ATP7B	485.243	529.836	471.708	447.787	300.158	331.741	-0.465065	8.83332e-05	0.000451663	495.596	359.895
ATP8A1	770.198	646.831	669.341	1439.11	1020.54	1244.03	0.84817	9.8592e-24	3.86888e-22	695.457	1234.56
ATP8A2	278.582	253.65	265.77	290.076	285.15	303.09	0.154681	0.16875	0.296899	266.001	292.772
ATP8B1	801.152	752.319	728.834	659.007	622.828	612.212	-0.266667	0.000586218	0.00245151	760.768	631.349
ATP8B2	1044.68	1062.55	1047.49	1070.18	862.955	969.587	-0.110635	0.10944	0.211875	1051.57	967.575
ATP8B3	112.434	137.134	133.733	121.1	172.591	147.775	0.194654	0.213999	0.354794	127.767	147.155
ATP8B4	1.3656	3.83592	2.88144	25.3464	15.0079	18.0949	2.91409	3.14891e-06	2.18403e-05	2.69432	19.4831
ATP8B5P	2.276	2.39745	2.03395	2.81627	15.0079	3.01582	1.07858	0.20508	0.344505	2.2358	6.94667
ATP9A	1269.1	1269.21	1173.08	1056.1	1178.12	1058.55	-0.187718	0.00764406	0.023396	1237.13	1097.59
ATP9B	497.533	498.669	481.878	492.847	472.749	437.294	-0.105432	0.28707	0.44065	492.693	467.63
ATPAF1	1027.39	922.059	936.975	760.393	990.522	946.969	-0.0933484	0.217172	0.358924	962.14	899.294
ATPAF2	226.234	208.578	238.99	225.301	247.631	239.758	0.05948	0.656457	0.774645	224.601	237.563
ATPIF1	1217.66	1237.56	1243.93	1084.26	1140.6	1228.95	-0.0956221	0.266736	0.418143	1233.05	1151.27
ATR	1805.32	1641.77	1585.98	2053.06	1853.48	1886.4	0.215274	0.000369874	0.00161852	1677.69	1930.98
ATRAID	2031.56	1989.4	1938.19	1636.25	1553.32	1738.62	-0.262548	0.000209593	0.000980541	1986.38	1642.73
ATRIP	232.607	256.527	243.397	149.262	150.079	173.41	-0.613489	1.04721e-05	6.56601e-05	244.177	157.584
ATRN	1840.83	1737.19	1625.13	1717.92	1755.93	1746.16	0.010922	0.881476	0.929406	1734.38	1740
ATRNL1	147.03	129.942	128.309	180.241	202.607	176.426	0.457842	0.0013551	0.00519992	135.093	186.425
ATRX	3021.62	2458.34	2420.75	3334.46	4044.63	3394.31	0.433396	9.48493e-08	8.60068e-07	2633.57	3591.13
ATXN1	701.463	709.645	648.323	977.245	892.971	823.32	0.375465	2.00861e-05	0.000118589	686.477	897.845
ATXN10	2052.5	2077.63	1932.43	1844.66	1785.94	1901.48	-0.118485	0.0971488	0.192668	2020.85	1844.02
ATXN1L	1732.95	1620.67	1580.72	1777.07	1928.52	1804.97	0.153196	0.0142636	0.0401697	1644.78	1836.85
ATXN2	526.211	551.893	533.574	1033.57	1065.56	785.622	0.813083	6.17599e-11	8.67689e-10	537.226	961.585
ATXN2L	655.032	840.066	776.293	1357.44	1470.78	1067.6	0.749635	2.65789e-09	3.04371e-08	757.13	1298.61
ATXN3	822.546	801.707	744.088	732.23	780.412	630.307	-0.172687	0.0386515	0.0916124	789.447	714.316
ATXN7	706.47	653.065	617.983	2019.26	4359.8	1599.89	1.7945	3.11652e-51	2.7151e-49	659.173	2659.65
ATXN7L1	126.09	126.106	114.071	211.22	202.607	214.123	0.810766	1.8188e-06	1.31677e-05	122.089	209.317
ATXN7L2	66.4592	92.062	96.7824	73.223	52.5277	49.7611	-0.560171	0.0147049	0.0411791	85.1012	58.5039
ATXN7L3	1437.98	1543	1497.16	1377.16	1200.63	1345.06	-0.191928	0.00225508	0.00809553	1492.71	1307.62
ATXN7L3B	2450.8	2249.77	2224.98	1771.43	1605.85	1729.57	-0.436639	4.20665e-16	1.0065e-14	2308.51	1702.28
AUH	222.137	207.619	231.701	245.015	150.079	256.345	0.0317937	0.813302	0.883937	220.486	217.146
AUNIP	65.0936	62.3336	60.0017	59.1416	52.5277	36.1899	-0.382347	0.137595	0.254116	62.4763	49.2864
AUP1	1492.6	1573.21	1552.08	1433.48	1223.14	1434.02	-0.161383	0.00623127	0.0195822	1539.29	1363.55
AURKA	477.049	449.282	430.52	411.175	270.142	351.343	-0.36182	0.000550461	0.00231902	452.284	344.22
AURKAIP1	638.645	837.189	869.007	825.167	645.34	943.953	0.0754551	0.41078	0.56753	781.614	804.82
AURKAPS1	25.4912	13.9052	15.4242	42.244	15.0079	45.2373	0.750018	0.0525317	0.117636	18.2735	34.1631
AURKB	199.833	222.004	219.328	222.485	150.079	235.234	-0.0251521	0.857186	0.913422	213.722	202.6
AURKC	13.2008	15.8232	9.83078	0	22.5119	9.04747	-0.626813	0.282371	0.435701	12.9516	10.5198
AUTS2	52.8032	59.4567	51.5269	146.446	97.5514	113.093	1.15857	1.69365e-09	1.9947e-08	54.5956	119.03
AVEN	406.038	381.674	395.943	259.097	210.111	289.519	-0.584437	5.60595e-07	4.45929e-06	394.552	252.909
AVIL	27.7672	29.7284	22.0345	19.7139	37.5198	36.1899	0.236476	0.497769	0.647615	26.51	31.1412
AVL9	2336.09	2240.65	2142.26	2061.51	2221.17	1857.75	-0.15217	0.0055572	0.0177208	2239.67	2046.81
AVPI1	110.614	121.311	132.207	76.0393	112.559	88.9668	-0.434443	0.0132291	0.0376368	121.377	92.5218
AVPR1A	2.7312	3.35643	0.508489	0	0	0	-1.97537	0.309065	NA	2.1987	0
AVPR1B	3.1864	3.35643	2.37295	5.63254	7.50396	4.52373	0.883766	0.271476	0.423169	2.97192	5.88674
AVPR2	0.9104	0	1.35597	2.81627	0	0	0.387749	0.810056	0.881934	0.755456	0.938756
AWAT1	0.4552	0.958979	0.677985	2.81627	0	4.52373	2.23912	0.125573	0.236274	0.697388	2.44667
AXDND1	7.2832	10.5488	10.1698	5.63254	7.50396	25.6345	0.653743	0.214747	0.355723	9.33391	12.9237
AXIN1	628.631	809.378	815.785	960.348	847.947	842.923	0.220241	0.00392907	0.0131363	751.265	883.739
AXIN2	145.209	125.626	135.766	95.7531	82.5435	120.633	-0.419798	0.0199197	0.0531347	135.534	99.6432
AXL	7738.4	9151.54	8368.37	8065.79	6438.39	7783.84	-0.170015	0.0181203	0.0490828	8419.43	7429.34
AZGP1	1.3656	0.47949	1.18647	2.81627	0	0	0.281344	0.86951	NA	1.01052	0.938756
AZI2	726.044	686.629	712.393	712.516	675.356	621.26	-0.0970496	0.209925	0.349933	708.355	669.711
AZIN1	2741.21	2496.7	2556.51	2160.08	2116.12	2209.09	-0.257534	2.78586e-06	1.95397e-05	2598.14	2161.76
AZIN1-AS1	15.932	14.8642	11.5257	16.8976	15.0079	7.53956	-0.216021	0.681709	0.793946	14.1073	13.1484
AZIN2	55.5344	63.2926	56.9507	64.7742	37.5198	87.4589	0.246819	0.294836	0.448897	58.5926	63.2509
B2M	11831.6	11027.8	11474	31384.5	38135.1	31550	1.5354	1.17696e-156	3.01833e-154	11444.5	33689.9
B3GALNT1	550.337	515.451	535.608	594.233	525.277	583.562	0.102193	0.284434	0.437781	533.799	567.69
B3GALNT2	1011.45	917.743	890.194	622.395	615.324	775.067	-0.436	4.74414e-08	4.49435e-07	939.797	670.929
B3GALT1	33.2296	34.0438	27.6279	61.9579	75.0396	33.1741	0.714512	0.0144062	0.0404922	31.6337	56.7238
B3GALT2	34.14	20.6181	16.1021	118.283	60.0317	58.8086	1.74612	1.57833e-08	1.6127e-07	23.6201	79.0412
B3GALT4	27.312	39.7976	38.3061	47.8766	60.0317	34.682	0.325755	0.245223	0.393082	35.1386	47.5301
B3GALT5	132.918	118.913	110.681	168.976	135.071	146.267	0.319435	0.0722151	0.151765	120.838	150.105
B3GALT5-AS1	10.0144	6.23336	7.96632	5.63254	7.50396	6.03165	-0.428686	0.549959	0.692079	8.07136	6.38938
B3GALT6	457.476	481.887	474.928	399.91	435.229	452.373	-0.132746	0.239135	0.385908	471.43	429.171
B3GAT1	48.7064	54.6618	53.7303	64.7742	22.5119	63.3323	-0.00133194	0.995931	0.998515	52.3662	50.2061
B3GAT3	347.773	452.159	470.861	385.829	315.166	410.152	-0.162807	0.116766	0.223115	423.597	370.382
B3GLCT	173.886	154.875	155.089	112.651	112.559	117.617	-0.487062	0.00249131	0.00883901	161.284	114.276
B3GNT2	650.936	577.305	590.186	884.308	712.876	790.146	0.406172	2.75478e-08	2.71827e-07	606.142	795.777
B3GNT3	69.1904	75.7594	84.7481	67.5904	37.5198	64.8402	-0.320638	0.142808	0.261226	76.5659	56.6501
B3GNT4	14.5664	18.7001	15.9326	16.8976	22.5119	7.53956	-0.320123	0.503896	0.652928	16.3997	15.6497
B3GNT5	669.599	561.482	610.525	709.7	517.773	704.195	0.107045	0.215597	0.357011	613.869	643.889
B3GNT6	0	0.47949	0.847481	22.5301	45.0237	9.04747	5.2804	2.81515e-10	3.6613e-09	0.442324	25.5338
B3GNT7	3.6416	10.5488	6.77985	5.63254	0	1.50791	-1.39929	0.0980958	0.194313	6.99007	2.38015
B3GNT8	2.276	1.91796	4.06791	19.7139	7.50396	7.53956	1.96143	0.00166215	0.0061946	2.75396	11.5858
B3GNT9	118.352	140.97	146.445	129.548	105.055	101.03	-0.347722	0.0432268	0.100295	135.256	111.878
B3GNTL1	75.5632	69.0465	82.7142	61.9579	37.5198	57.3006	-0.567953	0.0384701	0.0912536	75.7746	52.2594
B4GALNT1	2.276	1.43847	2.20345	0	7.50396	3.01582	0.410388	0.724564	0.824455	1.97264	3.50659
B4GALNT2	21.8496	17.2616	16.9496	0	15.0079	10.5554	-1.17365	0.0378967	0.0901605	18.6869	8.5211
B4GALNT3	185.722	194.673	202.209	202.771	187.599	203.568	0.0521023	0.701551	0.807343	194.201	197.979
B4GALNT4	24.1256	39.3181	31.3568	28.1627	30.0158	27.1424	-0.184747	0.596157	0.729246	31.6002	28.4403
B4GALT1	7774.81	8429.43	7204.44	7009.69	8029.23	6500.61	-0.143271	0.0476921	0.108697	7802.89	7179.84
B4GALT1-AS1	12.7456	12.4667	10.5088	14.0813	7.50396	16.587	0.127641	0.803134	0.877548	11.907	12.7241
B4GALT2	899.475	1007.41	1013.25	782.923	780.412	858.002	-0.268451	0.00100699	0.00400245	973.377	807.112
B4GALT3	536.225	635.324	593.576	456.236	367.694	468.961	-0.445982	1.78489e-06	1.29428e-05	588.375	430.963
B4GALT4	685.986	639.16	608.322	439.338	510.269	479.516	-0.437182	1.91366e-06	1.38105e-05	644.489	476.374
B4GALT4-AS1	3.6416	0.47949	1.01698	5.63254	0	3.01582	0.984992	0.352306	0.509595	1.71269	2.88279
B4GALT5	3401.25	3125.31	2956.35	5187.57	5943.13	5292.77	0.781743	4.13171e-51	3.58239e-49	3160.97	5474.49
B4GALT6	283.589	237.347	234.413	230.934	240.127	205.076	-0.161925	0.324142	0.480539	251.783	225.379
B4GALT7	508.913	681.355	728.664	718.148	577.805	719.274	0.104132	0.207123	0.346786	639.644	671.742
B4GAT1	362.339	421.471	428.995	267.546	255.135	286.503	-0.581128	2.67966e-06	1.88383e-05	404.268	269.728
B9D1	288.141	340.917	327.806	267.546	195.103	250.313	-0.444179	0.000404338	0.00175275	318.955	237.654
B9D2	38.692	54.6618	56.6117	53.5091	30.0158	66.3481	0.0331234	0.902567	0.943124	49.9885	49.9577
BAALC	3.6416	2.87694	4.4069	5.63254	7.50396	6.03165	0.731278	0.31853	0.474629	3.64181	6.38938
BAALC-AS1	5.9176	1.43847	4.23741	0	7.50396	1.50791	-1.16033	0.336627	0.493352	3.86449	3.00396
BAAT	7.7384	2.39745	3.55942	5.63254	7.50396	4.52373	0.321033	0.686834	0.797772	4.56509	5.88674
BABAM1	1401.1	1450.46	1476.48	1422.22	1380.73	1526.01	0.00850437	0.897942	0.939856	1442.68	1442.98
BACE1	933.615	897.605	867.651	920.92	998.026	945.461	0.0885479	0.202933	0.34184	899.624	954.802
BACE1-AS	18.6632	14.3847	14.7462	19.7139	7.50396	16.587	-0.263169	0.597166	0.729794	15.9314	14.6016
BACE2	2197.7	2051.26	1956.83	2036.16	1808.45	1958.78	-0.0840613	0.216065	0.357415	2068.6	1934.46
BACH1	1412.48	1302.29	1301.05	2117.83	1703.4	1875.84	0.511737	1.44068e-15	3.29546e-14	1338.61	1899.02
BACH1-IT2	1.3656	2.87694	2.20345	42.244	15.0079	6.03165	3.08381	9.02274e-06	5.74025e-05	2.14866	21.0945
BACH2	21.3944	22.536	27.2889	8.44881	37.5198	28.6503	-0.00885553	0.982061	0.990822	23.7398	24.873
BAD	196.646	280.022	271.024	287.259	210.111	294.043	0.118349	0.467901	0.621456	249.231	263.804
BAG1	507.093	520.246	558.151	481.582	405.214	453.881	-0.235999	0.0123297	0.0354043	528.497	446.892
BAG2	586.753	572.511	583.576	321.055	532.781	422.215	-0.489197	7.67826e-06	4.96645e-05	580.946	425.35
BAG3	829.374	1073.58	1032.57	1219.44	1208.14	1064.59	0.24314	0.0114259	0.033128	978.507	1164.06
BAG4	891.736	895.687	828.498	901.206	953.003	862.525	0.0544676	0.458875	0.61273	871.974	905.578
BAG5	2601.47	2352.38	2331.08	2067.14	2746.45	2165.36	-0.094596	0.0736596	0.154036	2428.31	2326.32
BAG6	2285.1	3391.43	2927.71	3095.08	3144.16	3032.41	0.110076	0.257838	0.407359	2868.08	3090.55
BAHCC1	55.9896	80.0748	81.3582	123.916	157.583	128.172	0.907654	2.7093e-07	2.2902e-06	72.4742	136.557
BAHD1	409.68	590.731	552.727	543.54	442.733	547.372	0.0204339	0.854382	0.911714	517.713	511.215
BAIAP2	338.669	439.212	456.284	397.094	397.71	398.089	-0.0333567	0.736359	0.832616	411.388	397.631
BAIAP2-AS1	678.248	773.896	741.038	647.742	682.86	749.432	-0.0658847	0.447809	0.602239	731.06	693.345
BAIAP2L1	767.467	837.668	831.718	613.947	570.301	702.687	-0.341552	3.03462e-05	0.000171225	812.284	628.978
BAIAP2L2	166.603	248.376	253.736	219.669	180.095	214.123	-0.0637888	0.685673	0.796931	222.905	204.629
BAIAP3	30.4984	35.0027	40.6791	53.5091	30.0158	51.269	0.44856	0.135545	0.25089	35.3934	44.9313
BAK1	299.521	324.614	358.146	492.847	465.245	588.086	0.669455	2.87972e-08	2.83121e-07	327.427	515.393
BAMBI	244.442	209.537	222.718	250.648	232.623	250.313	0.113032	0.350852	0.508178	225.566	244.528
BANCR	1.8208	0.47949	1.18647	0	7.50396	6.03165	1.87009	0.0998284	0.196889	1.16225	4.51187
BANF1	525.301	481.408	476.115	230.934	142.575	294.043	-1.10295	3.34436e-15	7.49004e-14	494.274	222.517
BANK1	89.2192	87.7466	82.3752	171.792	150.079	161.347	0.943371	1.47932e-09	1.75819e-08	86.447	161.073
BANP	130.642	152.957	161.869	194.323	127.567	143.252	0.00737338	0.965727	0.981607	148.489	155.047
BAP1	1469.84	1750.62	1807.68	1760.17	1463.27	1726.56	-0.00300001	0.962058	0.979597	1676.04	1650
BARD1	358.697	337.081	324.585	411.175	360.19	346.82	0.143486	0.243918	0.391576	340.121	372.728
BARX1	0.9104	0	0.338992	2.81627	15.0079	0	2.50875	0.0818607	0.167738	0.416464	5.94139
BARX2	15.4768	14.3847	16.6106	14.0813	7.50396	9.04747	-0.63475	0.244097	0.39176	15.4907	10.2109
BASP1	957.285	953.705	875.109	819.534	1110.59	886.652	-0.0142493	0.869198	0.921174	928.7	938.924
BASP1P1	111.979	124.667	111.19	478.766	172.591	349.835	1.48831	2.74008e-13	5.02936e-12	115.945	333.731
BATF2	42.3336	39.7976	35.0857	3148.59	2904.03	2794.16	6.26936	0	0	39.0723	2948.93
BATF3	15.4768	17.7411	17.9666	67.5904	60.0317	57.3006	1.82884	6.04159e-13	1.07637e-11	17.0615	61.6409
BAX	1229.04	1437.99	1365.63	1188.47	1260.66	1319.42	-0.09498	0.218554	0.360423	1344.22	1256.18
BAZ1A	2341.09	2018.65	2066.67	3337.28	3812.01	3162.09	0.66654	3.19709e-34	1.80784e-32	2142.14	3437.13
BAZ1B	3441.31	2976.67	3023.81	3095.08	3842.03	3472.72	0.130442	0.0370327	0.0885944	3147.26	3469.94
BAZ2A	2479.93	2372.99	2257.01	4308.89	4277.26	3851.21	0.796749	4.15768e-15	9.24335e-14	2369.98	4145.78
BAZ2B	1590.01	1439.91	1326.65	2086.86	2243.68	2007.03	0.536779	7.139e-12	1.1264e-10	1452.19	2112.52
BBC3	127.911	159.191	169.327	312.606	210.111	268.408	0.795523	1.04465e-08	1.09504e-07	152.143	263.708
BBIP1	230.331	208.098	215.599	216.853	232.623	182.457	-0.0897932	0.562835	0.703612	218.01	210.644
BBOX1	7.2832	6.71285	6.44086	5.63254	0	9.04747	-0.186307	0.796628	0.873031	6.8123	4.89334
BBOX1-AS1	4.0968	5.27439	3.22043	2.81627	0	0	-1.83379	0.11	0.212729	4.1972	0.938756
BBS1	543.053	586.895	602.559	540.724	457.741	560.943	-0.144175	0.101787	0.199906	577.503	519.803
BBS10	396.479	410.443	411.198	383.013	345.182	342.296	-0.18328	0.0905744	0.18227	406.04	356.83
BBS12	308.17	317.902	295.432	256.28	390.206	268.408	-0.0816409	0.494819	0.645462	307.168	304.965
BBS2	1348.3	1237.56	1188.51	1081.45	1328.2	1198.79	-0.075222	0.305546	0.460773	1258.12	1202.81
BBS4	657.764	626.213	624.424	512.561	517.773	527.769	-0.298804	0.000622252	0.00258262	636.134	519.368
BBS5	139.746	129.942	137.631	140.813	150.079	123.649	-0.0398829	0.810442	0.88204	135.773	138.18
BBS7	829.829	762.388	729.003	695.618	705.372	636.339	-0.193076	0.0133708	0.0379688	773.74	679.11
BBS9	349.593	330.368	300.856	323.871	247.631	333.248	-0.0737623	0.500952	0.650687	326.939	301.583
BBX	4158.25	3689.67	3585.52	5567.76	6100.72	5390.78	0.570613	1.12257e-38	7.32607e-37	3811.15	5686.42
BCAM	123.359	220.565	223.566	377.38	412.718	284.995	0.903081	9.93025e-11	1.3646e-09	189.163	358.364
BCAN	53.7136	52.2644	54.0693	104.202	37.5198	66.3481	0.341842	0.158848	0.283755	53.3491	69.3566
BCAP29	1571.35	1388.12	1456.14	1712.29	2228.68	1488.31	0.243696	0.000775986	0.00315242	1471.87	1809.76
BCAP31	3266.97	3228.4	3271.62	2934.55	2356.24	3020.35	-0.214433	0.000613303	0.0025513	3255.66	2770.38
BCAR1	611.788	1041.93	1064.94	1793.96	1665.88	1628.54	0.93154	3.64822e-31	1.87646e-29	906.221	1696.13
BCAR3	1932.32	2253.6	2290.23	3906.16	3039.1	3956.76	0.768216	3.83421e-31	1.96105e-29	2158.72	3634.01
BCAS1	0.9104	1.91796	2.54244	8.44881	15.0079	3.01582	1.85842	0.0216416	0.057059	1.79027	8.82418
BCAS2	710.112	674.162	645.95	661.823	622.828	609.196	-0.09028	0.256714	0.406034	676.741	631.283
BCAS3	441.544	387.428	391.197	430.889	367.694	348.328	-0.1035	0.370693	0.52781	406.723	382.304
BCAS4	62.8176	87.7466	84.2396	28.1627	22.5119	37.6978	-1.41472	2.16493e-05	0.000126913	78.2679	29.4574
BCAT1	2379.78	2079.07	2033.79	2255.83	2566.35	2341.79	0.136948	0.00936295	0.027966	2164.21	2387.99
BCAT2	486.609	601.28	631.204	622.395	457.741	539.832	-0.0628931	0.544474	0.68755	573.031	539.99
BCCIP	1151.66	941.238	1023.25	887.125	1133.1	981.65	-0.070567	0.442815	0.597552	1038.71	1000.62
BCDIN3D	66.4592	45.072	53.2218	30.979	37.5198	39.2057	-0.607105	0.0375782	0.0896077	54.9177	35.9015
BCDIN3D-AS1	12.7456	12.9462	11.5257	8.44881	0	7.53956	-1.33292	0.0385427	0.0913902	12.4059	5.32945
BCHE	390.106	361.056	350.518	242.199	292.654	275.948	-0.428875	0.000229373	0.00106216	367.227	270.267
BCKDHA	485.698	677.998	667.985	659.007	562.797	649.91	0.0548822	0.516455	0.663514	610.56	623.905
BCKDHB	583.111	502.026	482.386	408.359	427.726	435.786	-0.296031	0.00347332	0.0117791	522.508	423.957
BCKDK	1029.66	1356	1238	1509.52	1328.2	1346.57	0.213879	0.0144973	0.0407106	1207.89	1394.76
BCL10	2265.98	2247.37	2205.32	2323.42	2296.21	2224.17	0.0238712	0.667984	0.783979	2239.56	2281.27
BCL11A	88.3088	66.6491	65.4255	129.548	187.599	79.9193	0.704894	0.00166228	0.0061946	73.4611	132.356
BCL11B	43.6992	50.3464	42.2046	33.7952	45.0237	31.6661	-0.346608	0.225658	0.369329	45.4167	36.8284
BCL2	753.356	668.409	645.103	399.91	442.733	413.168	-0.730744	2.06627e-15	4.68525e-14	688.956	418.604
BCL2A1	4.552	3.35643	3.05093	5.63254	0	16.587	1.53134	0.00595581	0.0188172	3.65312	7.40652
BCL2L1	3723.53	4167.72	4119.44	3444.3	3519.36	3551.13	-0.19216	0.00245396	0.00872007	4003.56	3504.93
BCL2L10	5.0072	5.27439	9.1528	0	0	6.03165	-1.15323	0.223959	0.367406	6.47813	2.01055
BCL2L11	187.998	192.275	175.598	318.238	187.599	189.997	0.315467	0.0424764	0.0988636	185.29	231.945
BCL2L12	125.635	130.901	137.8	98.5694	135.071	114.601	-0.239428	0.216763	0.35841	131.445	116.081
BCL2L13	2526.36	2363.88	2385.32	2469.87	2431.28	2672.02	0.0693272	0.181244	0.313667	2425.19	2524.39
BCL2L14	0.4552	1.43847	2.88144	16.8976	0	10.5554	2.10749	0.00322129	0.0110292	1.5917	9.151
BCL2L15	18.208	18.2206	15.5937	19.7139	22.5119	28.6503	0.532757	0.155406	0.27881	17.3407	23.6254
BCL2L2	766.556	696.219	678.324	566.07	832.939	664.989	-0.089965	0.492407	0.643331	713.7	687.999
BCL3	112.434	192.275	151.869	216.853	322.67	185.473	0.593708	0.000133743	0.000654445	152.193	241.665
BCL6	831.195	825.202	844.6	954.715	915.483	880.62	0.132487	0.184779	0.318756	833.665	916.939
BCL6B	2.276	1.43847	1.18647	2.81627	0	0	-0.500165	0.712988	0.815867	1.63365	0.938756
BCL7A	528.487	525.521	506.963	380.196	352.686	384.517	-0.47772	1.65317e-05	9.95403e-05	520.324	372.467
BCL7B	854.41	925.894	906.296	1011.04	885.467	983.158	0.115944	0.108927	0.211062	895.534	959.889
BCL7C	162.051	260.842	251.193	188.69	172.591	260.869	-0.0636045	0.681916	0.794121	224.696	207.383
BCL9	360.973	397.497	364.925	625.212	622.828	551.896	0.674355	4.00654e-07	3.26403e-06	374.465	599.979
BCL9L	395.569	683.752	614.932	2365.67	2806.48	1720.53	1.99316	3.39561e-20	1.0809e-18	564.751	2297.56
BCLAF1	3824.59	3241.35	3285.68	3345.73	4479.86	3388.28	0.0819464	0.149482	0.270549	3450.54	3737.96
BCO1	383.733	368.728	386.79	816.718	990.522	904.747	1.24175	1.86276e-57	1.84332e-55	379.75	903.996
BCO2	17.7528	19.6591	15.2547	22.5301	22.5119	10.5554	-0.0524698	0.903384	0.943332	17.5555	18.5325
BCOR	441.999	545.18	487.302	915.287	885.467	681.576	0.732972	3.47275e-09	3.91044e-08	491.493	827.443
BCORL1	111.069	155.355	141.699	366.115	465.245	288.011	1.39747	3.72118e-17	9.66551e-16	136.041	373.124
BCORP1	7.7384	7.67183	5.25438	0	7.50396	6.03165	-0.755121	0.36367	0.52086	6.8882	4.51187
BCR	960.016	1180.02	1177.83	1168.75	840.443	1076.65	-0.0832436	0.254846	0.403956	1105.96	1028.61
BCRP3	2.7312	4.31541	4.23741	8.44881	0	1.50791	-0.162309	0.865187	0.919097	3.76134	3.31891
BCS1L	581.745	530.316	621.712	385.829	420.222	521.737	-0.370482	0.00430511	0.0142161	577.924	442.596
BDH1	410.59	485.243	448.996	329.503	217.615	310.63	-0.607864	1.00027e-07	9.03867e-07	448.276	285.916
BDH2	1277.29	1169.95	1212.07	827.983	922.987	989.19	-0.404585	4.4518e-07	3.5978e-06	1219.77	913.387
BDKRB1	2.7312	0.958979	1.52547	2.81627	0	1.50791	0.104069	0.926878	0.957805	1.73855	1.44139
BDKRB2	38.692	30.2078	34.0687	45.0603	37.5198	66.3481	0.64377	0.00730995	0.0224933	34.3229	49.6427
BDNF	163.417	146.724	148.14	166.16	180.095	173.41	0.170407	0.25155	0.400124	152.76	173.222
BDNF-AS	43.6992	30.2078	28.1364	45.0603	45.0237	54.2848	0.596241	0.0319164	0.0784575	34.0145	48.123
BDP1	2645.17	2228.19	2218.37	3283.77	3564.38	2982.65	0.461197	8.49928e-09	9.01835e-08	2363.91	3276.93
BEAN1	662.316	781.089	775.445	864.594	787.915	814.272	0.164158	0.0486855	0.110518	739.617	822.261
BEAN1-AS1	17.7528	15.8232	19.8311	11.2651	7.50396	22.6187	-0.213936	0.654101	0.773167	17.8023	13.7959
BECN1	1387.45	1275.92	1317.83	1230.71	945.499	1257.6	-0.181421	0.0179584	0.0487094	1327.07	1144.6
BEGAIN	5.0072	4.31541	3.72892	25.3464	37.5198	4.52373	2.02703	0.000598787	0.00249547	4.35051	22.4633
BEND3	165.238	178.85	168.988	219.669	157.583	167.378	0.0775963	0.600592	0.732899	171.025	181.543
BEND3P3	73.7424	69.526	66.4425	84.4881	45.0237	108.57	0.253941	0.235792	0.381927	69.9036	79.3605
BEND4	10.4696	7.19234	8.64431	0	7.50396	7.53956	-0.74123	0.306989	0.46207	8.76875	5.0145
BEND5	40.0576	34.5233	36.2722	39.4278	30.0158	48.2532	0.20973	0.427024	0.583071	36.951	39.2323
BEND6	60.5416	54.6618	59.6627	50.6928	45.0237	51.269	-0.214128	0.397746	0.554591	58.2887	48.9952
BEND7	454.745	485.723	433.571	563.254	735.388	600.149	0.442809	4.14041e-06	2.81511e-05	458.013	632.93
BEST1	56.4448	39.3181	49.3234	76.0393	60.0317	52.7769	0.332084	0.16635	0.293698	48.3621	62.9493
BEST2	0.4552	0.47949	0.847481	2.81627	0	0	0.922869	0.630853	NA	0.594057	0.938756
BEST3	59.6312	54.6618	60.0017	87.3043	75.0396	58.8086	0.329702	0.188217	0.32352	58.0982	73.7175
BEST4	15.4768	20.1386	15.9326	19.7139	7.50396	13.5712	-0.537997	0.314219	0.46998	17.1827	13.5963
BET1	1049.69	1079.81	1021.05	1196.91	1358.22	1070.62	0.173844	0.0148854	0.0415822	1050.18	1208.58
BET1L	883.543	1014.6	976.976	774.474	667.852	725.305	-0.387845	2.30073e-06	1.63768e-05	958.373	722.544
BEX1	6.3728	8.15132	10.0003	5.63254	7.50396	4.52373	-0.698213	0.346985	0.504262	8.1748	5.88674
BEX2	158.865	150.56	134.58	78.8555	195.103	131.188	-0.210797	0.234499	0.380412	148.001	135.049
BEX4	835.747	796.912	799.344	704.067	1095.58	793.162	0.0358012	0.681946	0.794121	810.668	864.269
BEX5	29.1328	29.7284	27.4584	25.3464	37.5198	19.6029	-0.236232	0.512786	0.660452	28.7732	27.4897
BFAR	1878.15	1724.24	1709.54	1523.6	1508.3	1572.75	-0.202984	0.00546879	0.0174803	1770.65	1534.88
BFSP1	52.8032	44.5925	40.8486	22.5301	7.50396	34.682	-0.839358	0.0320177	0.0786745	46.0814	21.572
BGN	7.7384	19.1796	9.1528	28.1627	15.0079	22.6187	1.03983	0.016929	0.0463316	12.0236	21.9298
BHLHB9	95.592	85.8286	96.1044	92.9369	45.0237	82.9351	-0.299024	0.153316	0.275985	92.5083	73.6319
BHLHE40	3942.94	3845.99	3807.22	3754.09	3676.94	3768.27	-0.0472517	0.411913	0.56875	3865.38	3733.1
BHLHE40-AS1	10.9248	11.9872	14.7462	2.81627	15.0079	10.5554	-0.561318	0.33203	0.488691	12.5527	9.45985
BHLHE41	1203.09	1188.18	1130.71	827.983	1073.07	829.351	-0.399795	8.1055e-09	8.6307e-08	1173.99	910.133
BHMT	119.262	113.16	125.766	64.7742	97.5514	69.3639	-0.726475	0.000337305	0.00149105	119.396	77.2299
BHMT2	952.733	858.286	928.161	532.275	495.261	648.402	-0.673169	1.05807e-14	2.27454e-13	913.06	558.646
BICC1	15557.4	14607.2	14133.8	11574.9	14069.9	12168.8	-0.245163	1.03038e-08	1.08133e-07	14766.1	12604.5
BICD1	375.54	276.666	268.652	1042.02	1005.53	747.924	1.57974	1.55465e-11	2.36681e-10	306.952	931.825
BICD2	1740.68	1825.9	1870.9	2024.9	1883.49	2010.05	0.129126	0.0198945	0.053083	1812.49	1972.81
BID	462.938	539.905	488.149	447.787	502.765	425.231	-0.14013	0.225166	0.368689	496.998	458.594
BIK	18.208	22.0565	21.3565	16.8976	15.0079	19.6029	-0.250903	0.538763	0.682895	20.5403	17.1695
BIN1	1568.16	1966.39	2042.26	2230.48	1906.01	2209.09	0.200521	0.012572	0.0360206	1858.94	2115.19
BIN3	468.401	510.656	491.37	416.808	360.19	487.055	-0.18422	0.0719503	0.151313	490.142	421.351
BIN3-IT1	24.5808	15.3437	19.3226	42.244	30.0158	30.1582	0.701443	0.0699344	0.147859	19.749	34.1394
BIRC2	1925.95	1796.65	1814.46	2117.83	1958.53	1848.7	0.0929542	0.101351	0.199223	1845.69	1975.02
BIRC3	2662.46	2365.8	2401.25	3264.06	3864.54	2869.56	0.396555	1.55651e-11	2.36767e-10	2476.51	3332.72
BIRC5	252.181	263.24	270.855	298.524	195.103	298.567	0.0198072	0.87555	0.925088	262.092	264.065
BIRC6	5940.36	5402.41	4938.95	7561.68	6288.32	6876.08	0.361635	2.07525e-06	1.4894e-05	5427.24	6908.69
BIRC6-AS2	5.0072	3.83592	3.38992	19.7139	7.50396	13.5712	1.75791	0.00201908	0.00734242	4.07768	13.5963
BIRC7	0.9104	1.43847	1.86446	0	0	1.50791	-0.346076	0.835726	NA	1.40444	0.502637
BISPR	11.38	8.63081	8.8138	42.244	90.0475	57.3006	2.66928	2.59886e-23	1.00467e-21	9.6082	63.1974
BIVM	733.327	741.291	689.341	535.091	540.285	520.23	-0.449814	6.23759e-07	4.91875e-06	721.32	531.868
BLACAT1	71.4664	60.8952	60.6797	39.4278	45.0237	42.2215	-0.601228	0.0275664	0.0694518	64.3471	42.2243
BLCAP	1065.62	976.72	971.213	850.513	810.427	799.193	-0.293876	0.000994368	0.00395834	1004.52	820.045
BLID	2.7312	1.91796	0.847481	5.63254	0	1.50791	0.699009	0.509819	0.658307	1.83221	2.38015
BLM	205.75	175.493	179.497	253.464	112.559	209.6	0.0667335	0.655937	0.774382	186.913	191.874
BLMH	746.528	642.996	659.171	605.498	615.324	607.688	-0.166537	0.056941	0.125579	682.898	609.504
BLNK	15.4768	9.58979	15.7632	70.4067	60.0317	30.1582	1.82591	1.63753e-08	1.67037e-07	13.6099	53.5322
BLOC1S1	350.049	454.556	453.741	388.645	292.654	407.136	-0.169036	0.196237	0.333186	419.449	362.812
BLOC1S2	1189.44	1033.78	1103.08	968.796	1065.56	1109.82	-0.0702576	0.348984	0.506519	1108.77	1048.06
BLOC1S3	105.151	122.749	98.1383	109.834	150.079	94.9984	0.0655531	0.702511	0.807788	108.68	118.304
BLOC1S4	166.603	181.247	181.361	121.1	112.559	177.934	-0.339456	0.0320279	0.0786783	176.404	137.197
BLOC1S6	2086.18	2001.39	2073.79	1779.88	2191.16	1804.97	-0.117723	0.0635874	0.136953	2053.79	1925.34
BLVRA	1004.63	1006.93	981.214	1078.63	983.018	1355.61	0.219616	0.0113121	0.0328503	997.589	1139.09
BLVRB	279.493	338.999	337.637	349.217	397.71	325.709	0.139588	0.22196	0.364785	318.709	357.545
BLZF1	781.578	718.275	715.613	704.067	742.892	832.367	0.0623903	0.453109	0.607213	738.489	759.775
BMF	652.301	628.131	597.305	391.461	435.229	485.548	-0.5013	4.06244e-05	0.000222329	625.912	437.413
BMI1	11.8352	11.0283	8.13582	14.0813	7.50396	16.587	0.399061	0.472275	0.625216	10.3331	12.7241
BMP1	1417.49	1738.63	1639.2	1430.66	1133.1	1426.48	-0.250026	0.000163255	0.000781429	1598.44	1330.08
BMP2	365.525	390.784	369.671	397.094	277.646	434.279	0.0343212	0.768028	0.853688	375.327	369.673
BMP2K	1318.26	1207.35	1182.41	1402.5	1733.41	1355.61	0.247701	0.000507275	0.00215302	1236.01	1497.18
BMP3	1.3656	1.43847	1.69496	2.81627	0	4.52373	1.01393	0.30638	0.461535	1.49968	2.44667
BMP4	32.3192	36.4412	34.4077	42.244	30.0158	33.1741	0.0663337	0.813959	0.884493	34.3894	35.1446
BMP6	34.5952	37.4002	33.2213	5.63254	15.0079	21.1108	-1.18987	0.0052939	0.0170002	35.0722	13.9171
BMP7	1.3656	2.39745	1.52547	0	0	0	-1.72644	0.230225	0.375353	1.76284	0
BMP8A	45.0648	46.031	50.0014	84.4881	60.0317	49.7611	0.406718	0.158548	0.283357	47.0324	64.7603
BMP8B	20.0288	25.4129	22.0345	208.404	690.364	67.856	3.23951	5.38946e-08	5.06354e-07	22.4921	322.208
BMPER	9.5592	8.15132	8.9833	11.2651	15.0079	12.0633	0.452939	0.400757	0.557661	8.89794	12.7788
BMPR1A	388.285	346.191	335.772	267.546	345.182	346.82	-0.151418	0.166824	0.294419	356.75	319.849
BMPR1B	164.327	148.642	166.445	137.997	135.071	108.57	-0.360442	0.025982	0.0662577	159.805	127.213
BMPR2	2610.57	2564.31	2352.1	4359.58	4584.92	3845.17	0.752944	3.61386e-23	1.37948e-21	2508.99	4263.23
BMS1	2018.36	1688.76	1706.66	1605.27	1853.48	1688.86	-0.0747277	0.279596	0.432604	1804.59	1715.87
BMS1P20	394.658	310.709	333.569	323.871	382.702	336.264	-0.0118727	0.920754	0.954419	346.312	347.612
BMS1P21	6.3728	4.31541	6.94935	5.63254	0	15.0791	0.393603	0.521644	0.667298	5.87918	6.90388
BMS1P4	85.1224	69.0465	70.3409	132.365	135.071	104.046	0.687743	0.000231581	0.00106994	74.8366	123.827
BMS1P5	7.2832	1.91796	4.23741	14.0813	0	7.53956	0.762472	0.35258	0.50983	4.47952	7.20697
BMX	0.9104	0.958979	0.847481	14.0813	0	1.50791	2.14272	0.0454417	0.104576	0.90562	5.19642
BNC1	1981.94	1929.47	1862.93	1515.15	1515.8	1535.05	-0.326783	2.17456e-07	1.86854e-06	1924.78	1522
BNC2	1285.03	1216.47	1157.66	1236.34	1433.26	1248.55	0.0888464	0.280698	0.433755	1219.72	1306.05
BNIP1	175.252	181.247	159.496	140.813	120.063	153.807	-0.274184	0.0893634	0.180364	171.998	138.228
BNIP2	1946.43	1920.36	1962.09	2002.37	2536.34	2040.2	0.145857	0.0145257	0.0407714	1942.96	2192.97
BNIP3	990.06	893.289	951.213	1360.26	1283.18	1241.01	0.451896	1.0364e-07	9.33731e-07	944.854	1294.82
BNIP3L	4290.26	4066.07	4072.83	4435.62	5245.27	4190.49	0.13389	0.0101708	0.0300001	4143.05	4623.79
BNIPL	15.932	18.7001	16.1021	22.5301	15.0079	12.0633	-0.28146	0.56968	0.709004	16.9114	16.5338
BOC	20.0288	28.7694	27.2889	56.3254	30.0158	34.682	0.659808	0.045978	0.10561	25.3624	40.3411
BOD1	738.789	713.001	637.136	568.886	757.9	609.196	-0.138391	0.134405	0.249287	696.309	645.327
BOD1L1	2923.29	2375.39	2340.74	3111.98	3256.72	2947.97	0.285224	0.000142723	0.000693357	2546.48	3105.55
BOK	611.333	850.615	833.243	867.411	802.923	847.446	0.140656	0.0656554	0.140658	765.064	839.26
BOLA1	91.04	99.7338	84.7481	98.5694	45.0237	82.9351	-0.386808	0.0955686	0.190301	91.8406	75.5094
BOLA3	225.779	230.155	248.651	239.383	367.694	259.361	0.221247	0.133755	0.248409	234.862	288.813
BOLA3-AS1	65.5488	61.8542	58.8152	42.244	22.5119	52.7769	-0.65397	0.0213123	0.0563378	62.0727	39.1776
BOLL	0.4552	0.47949	1.35597	2.81627	0	4.52373	1.81564	0.111299	0.214463	0.763553	2.44667
BOP1	132.008	177.411	175.598	168.976	157.583	170.394	0.0602422	0.750899	0.843296	161.672	165.651
BORA	104.696	90.6235	85.0871	118.283	112.559	76.9035	0.0483485	0.797353	0.87338	93.4689	102.582
BPGM	609.057	557.167	574.592	1622.17	1298.18	1483.79	1.3579	4.997e-57	4.83965e-55	580.272	1468.05
BPHL	384.644	327.971	336.959	205.588	300.158	289.519	-0.394479	0.00181207	0.00667358	349.858	265.088
BPNT1	1087.93	1041.45	1001.89	802.637	1095.58	919.826	-0.178952	0.057226	0.126086	1043.76	939.347
BPTF	2038.38	1814.39	1718.18	2844.43	2956.56	2462.42	0.558503	5.3791e-08	5.05903e-07	1856.99	2754.47
BRAF	318.64	280.022	266.787	343.585	367.694	303.09	0.210154	0.057474	0.126529	288.483	338.123
BRAP	837.112	771.019	796.971	709.7	705.372	767.527	-0.112338	0.134392	0.249287	801.701	727.533
BRAT1	169.334	309.75	309.331	315.422	112.559	297.059	-0.0615926	0.712212	0.815364	262.805	241.68
BRCA1	812.076	685.191	695.952	887.125	870.459	794.669	0.211367	0.00331846	0.0113129	731.073	850.751
BRCA2	251.725	228.237	236.108	560.437	337.678	419.199	0.909051	4.43344e-11	6.33627e-10	238.69	439.105
BRCAT54	7.7384	5.75388	7.79683	11.2651	7.50396	10.5554	0.518099	0.365967	0.522998	7.09637	9.7748
BRCC3	589.939	458.872	474.589	551.989	615.324	573.006	0.193903	0.0284654	0.071381	507.8	580.107
BRD1	438.357	513.054	539.507	650.558	585.309	585.07	0.281482	0.000617086	0.00256469	496.973	606.979
BRD2	3080.34	3189.09	3126.36	3590.74	4202.22	3522.48	0.245323	0.000248135	0.00113747	3131.93	3771.81
BRD3	514.831	642.996	579.677	799.82	960.506	627.291	0.40188	9.1343e-05	0.000465607	579.168	795.873
BRD4	365.525	448.323	429.164	1306.75	1725.91	990.698	1.62001	3.14809e-41	2.17948e-39	414.338	1341.12
BRD7	814.808	744.168	709.85	673.088	757.9	671.021	-0.112903	0.16016	0.28537	756.275	700.67
BRD7P3	7.7384	3.83592	5.25438	30.979	0	16.587	1.38504	0.0151752	0.042275	5.60957	15.8553
BRD8	1177.15	1074.54	1047.15	867.411	780.412	879.112	-0.358319	4.2138e-07	3.41911e-06	1099.61	842.312
BRD9	889.005	828.558	852.566	732.23	930.491	877.605	-0.0286384	0.750772	0.843206	856.71	846.775
BRE	1660.11	1520.46	1494.11	1196.91	1283.18	1225.93	-0.327556	1.96057e-07	1.69829e-06	1558.23	1235.34
BRE-AS1	37.7816	30.2078	39.3231	42.244	30.0158	28.6503	-0.152995	0.64498	0.765649	35.7709	33.6367
BREA2	3.1864	4.31541	5.08489	8.44881	0	9.04747	0.667012	0.349808	0.507302	4.19556	5.83209
BRF1	309.991	441.13	436.622	456.236	435.229	446.342	0.170665	0.0862035	0.175022	395.915	445.936
BRF2	179.349	175.014	185.09	188.69	157.583	140.236	-0.190286	0.20067	0.338691	179.817	162.17
BRI3	576.738	625.734	605.102	585.784	420.222	645.386	-0.111581	0.273732	0.425702	602.525	550.464
BRI3BP	31.864	53.2233	61.1881	53.5091	7.50396	51.269	-0.347413	0.312089	0.46762	48.7585	37.4274
BRICD5	10.9248	16.7821	25.0854	16.8976	45.0237	27.1424	0.63391	0.09538	0.189988	17.5975	29.6879
BRINP1	341.4	338.52	341.365	219.669	202.607	244.282	-0.566062	1.53699e-05	9.30679e-05	340.428	222.186
BRINP2	27.7672	29.7284	28.3059	19.7139	7.50396	19.6029	-0.685654	0.0729266	0.152837	28.6005	15.6069
BRIP1	205.75	201.865	200.514	405.543	330.174	339.28	0.830053	1.15238e-15	2.66275e-14	202.71	358.332
BRIX1	624.079	562.921	595.271	470.317	735.388	565.467	-0.0451267	0.617071	0.746061	594.09	590.39
BRK1	2941.96	2617.53	2573.12	2106.57	2093.6	2335.76	-0.300205	2.96797e-06	2.07212e-05	2710.87	2178.64
BRMS1	634.093	740.811	745.783	698.435	675.356	759.987	0.020373	0.80174	0.876604	706.896	711.259
BRMS1L	180.714	148.642	140.682	171.792	150.079	113.093	-0.140735	0.383913	0.540709	156.679	144.988
BROX	2206.81	2044.54	2112.77	2148.81	1943.52	2108.06	-0.0226636	0.739634	0.835127	2121.37	2066.8
BRPF1	440.633	504.423	530.184	580.151	517.773	553.404	0.185469	0.0499401	0.112916	491.747	550.443
BRPF3	390.106	429.143	407.13	667.456	765.404	573.006	0.677468	1.15681e-11	1.79262e-10	408.793	668.622
BRSK1	47.796	59.4567	54.4083	28.1627	75.0396	54.2848	-0.112747	0.689321	0.799233	53.887	52.4957
BRSK2	19.5736	25.8924	27.4584	39.4278	0	16.587	-0.548743	0.276317	0.428688	24.3081	18.6716
BRWD1	2572.79	2355.25	2161.76	3351.36	2941.55	2929.87	0.388589	1.32086e-07	1.17605e-06	2363.27	3074.26
BRWD1-AS1	0.4552	1.43847	1.69496	0	0	0	-1.23975	0.4419	NA	1.19621	0
BRWD1-IT2	7.7384	6.23336	8.47481	2.81627	0	7.53956	-0.730895	0.356867	0.514272	7.48219	3.45194
BRWD3	885.364	747.524	744.088	1301.12	1403.24	1088.71	0.655645	8.3247e-13	1.45887e-11	792.325	1264.36
BSCL2	28.6776	23.495	20.0006	16.8976	15.0079	33.1741	-0.0240563	0.953226	0.973762	24.0577	21.6932
BSDC1	1803.96	1754.93	1878.19	1422.22	1328.2	1617.99	-0.296815	3.3859e-05	0.000188764	1812.36	1456.14
BSG	4999.46	7124.74	7791.4	8598.07	7316.36	8883.11	0.337066	0.00018351	0.000867883	6638.53	8265.84
BSN	24.1256	37.4002	37.6282	28.1627	15.0079	34.682	-0.226984	0.518747	0.6654	33.0513	25.9509
BSN-AS2	4.552	1.43847	2.20345	2.81627	0	4.52373	0.0974259	0.920767	0.954419	2.73131	2.44667
BSPRY	6.3728	7.19234	6.94935	8.44881	15.0079	3.01582	-0.030761	0.963936	0.980631	6.83816	8.82418
BST1	72.3768	63.7721	59.6627	36.6115	45.0237	52.7769	-0.447889	0.0921842	0.184747	65.2705	44.804
BST2	223.958	206.66	218.65	1087.08	787.915	1274.19	2.30455	2.30087e-118	4.45683e-116	216.423	1049.73
BTAF1	2429.4	2206.61	2127.86	2976.8	3076.62	2932.89	0.410296	9.78924e-15	2.11438e-13	2254.62	2995.44
BTBD1	2951.97	2870.7	3005	2819.08	3376.78	2813.76	0.00706585	0.907914	0.946159	2942.56	3003.21
BTBD10	2519.53	2379.71	2279.72	1872.82	1838.47	1961.79	-0.324975	4.52497e-07	3.65207e-06	2392.99	1891.03
BTBD11	1331	1379.97	1359.19	1292.67	1283.18	1253.07	-0.0896587	0.268558	0.420203	1356.72	1276.31
BTBD16	18.208	14.3847	17.4581	11.2651	15.0079	9.04747	-0.6641	0.219998	0.362345	16.6836	11.7735
BTBD18	24.1256	23.9745	17.9666	16.8976	45.0237	25.6345	0.296264	0.414083	0.570849	22.0222	29.1853
BTBD19	69.1904	90.6235	94.5789	123.916	135.071	102.538	0.473844	0.0178987	0.0485691	84.7976	120.508
BTBD2	532.129	843.422	884.092	1258.87	983.018	1060.06	0.576674	1.62662e-10	2.18579e-09	753.214	1100.65
BTBD3	811.621	751.84	743.41	706.883	682.86	658.957	-0.175619	0.0263712	0.0670157	768.957	682.9
BTBD6	578.104	628.611	628.831	667.456	375.198	597.133	-0.140952	0.195412	0.332307	611.849	546.596
BTBD7	3208.25	2311.62	2493.12	2686.72	2753.95	2729.32	0.0359242	0.678698	0.791508	2671	2723.33
BTBD8	40.0576	37.4002	32.8823	39.4278	30.0158	42.2215	0.0403932	0.896255	0.938845	36.78	37.2217
BTBD9	676.882	659.778	621.712	853.329	840.443	841.415	0.379408	2.58414e-06	1.82231e-05	652.791	845.062
BTC	46.8856	36.9207	43.5605	112.651	187.599	105.554	1.5361	1.94475e-19	5.90168e-18	42.4556	135.268
BTD	496.168	456.954	431.537	352.034	255.135	376.978	-0.446206	0.000262856	0.00119652	461.553	328.049
BTF3	4253.39	4030.59	4129.27	3996.29	5200.24	4437.78	0.112438	0.0361255	0.086766	4137.75	4544.77
BTF3L4	551.247	508.738	520.692	532.275	570.301	478.008	-0.0232961	0.807926	0.880743	526.893	526.861
BTG1	1343.29	1273.52	1249.19	2207.95	1673.38	2068.85	0.631899	2.71229e-25	1.13791e-23	1288.67	1983.4
BTG2	707.38	618.542	640.187	492.847	487.757	500.627	-0.395034	4.75828e-05	0.000256404	655.37	493.744
BTG3	581.29	533.192	533.235	383.013	390.206	440.31	-0.416673	1.8712e-06	1.35309e-05	549.239	404.509
BTLA	4.0968	7.67183	2.88144	22.5301	7.50396	13.5712	1.65939	0.00293717	0.0101952	4.88336	14.5351
BTN1A1	0	0	1.18647	5.63254	0	0	2.32614	0.29222	NA	0.395491	1.87751
BTN2A1	591.305	419.553	518.15	639.293	682.86	664.989	0.373114	0.00137041	0.00525425	509.669	662.381
BTN2A2	1035.58	984.392	977.146	833.616	900.475	937.921	-0.158626	0.0561532	0.124097	999.039	890.67
BTN2A3P	66.004	60.4157	70.8494	90.1206	82.5435	85.951	0.367677	0.0750803	0.156522	65.7564	86.205
BTN3A1	333.206	296.804	298.822	1205.36	1388.23	1287.76	2.05808	2.48371e-162	6.74975e-160	309.611	1293.78
BTN3A2	1150.29	1031.86	994.265	2269.91	2611.38	2512.18	1.2176	2.83459e-65	3.2874e-63	1058.81	2464.49
BTN3A3	212.123	194.673	184.073	749.127	630.332	741.893	1.87369	1.51089e-96	2.39219e-94	196.956	707.117
BTNL9	6.3728	4.31541	4.23741	8.44881	15.0079	1.50791	0.273346	0.711768	0.815103	4.9752	8.32154
BTRC	808.435	719.714	690.528	692.802	652.844	710.226	-0.0907269	0.293146	0.446997	739.559	685.291
BUB1	486.153	420.512	427.47	473.133	495.261	521.737	0.188282	0.0540388	0.120345	444.712	496.711
BUB1B	469.311	408.046	432.046	377.38	352.686	389.041	-0.186344	0.0714465	0.150515	436.468	373.036
BUB3	2016.53	2103.52	2128.53	1965.76	1943.52	2062.82	-0.0616508	0.360224	0.517472	2082.86	1990.7
BUD13	403.762	346.671	351.535	352.034	367.694	327.217	-0.0723241	0.524562	0.670121	367.323	348.981
BUD31	472.042	434.897	413.91	436.522	510.269	458.405	0.0806667	0.399113	0.55601	440.283	468.399
BVES	13.656	13.9052	16.4411	33.7952	112.559	46.7453	1.84045	2.30644e-12	3.81779e-11	14.6674	64.3666
BYSL	501.63	436.815	451.199	340.769	300.158	404.12	-0.374434	0.00177921	0.00657027	463.215	348.349
BZRAP1	1.3656	4.31541	4.74589	0	0	1.50791	-1.68996	0.208101	0.348039	3.47563	0.502637
BZRAP1-AS1	0.9104	2.39745	2.20345	0	0	1.50791	-0.738869	0.604326	0.736221	1.8371	0.502637
BZW1	4709.04	4166.76	4156.39	3537.23	4044.63	3894.94	-0.184105	0.000556793	0.00234406	4344.06	3825.6
BZW2	1520.37	1480.66	1455.46	1013.86	953.003	900.223	-0.640436	7.16506e-16	1.6812e-14	1485.5	955.694
C10orf10	500.265	530.316	522.387	366.115	465.245	500.627	-0.203534	0.0425013	0.0988962	517.656	443.996
C10orf107	3.1864	5.27439	4.23741	47.8766	277.646	36.1899	3.99495	4.69644e-18	1.30355e-16	4.23273	120.571
C10orf11	155.678	149.601	141.36	146.446	112.559	197.536	0.119469	0.468504	0.621894	148.88	152.181
C10orf111	0	3.35643	2.03395	2.81627	0	1.50791	0.109812	0.931331	0.960068	1.79679	1.44139
C10orf12	269.478	245.499	242.38	447.787	427.726	386.025	0.739287	4.60344e-08	4.3656e-07	252.452	420.513
C10orf126	6.3728	8.15132	5.42388	2.81627	7.50396	3.01582	-0.801092	0.358645	0.515733	6.64933	4.44535
C10orf131	4.552	9.58979	3.72892	14.0813	0	3.01582	-0.460385	0.560404	0.701487	5.9569	5.69906
C10orf142	0.9104	1.91796	0.677985	0	0	0	-1.08496	0.488169	NA	1.16878	0
C10orf2	780.668	695.739	703.07	470.317	585.309	487.055	-0.52297	3.69494e-09	4.1427e-08	726.492	514.227
C10orf25	31.864	30.2078	31.8653	42.244	52.5277	19.6029	0.0591337	0.850274	0.909356	31.3124	38.1249
C10orf32	304.073	304.955	315.602	306.973	165.087	242.774	-0.352977	0.0164499	0.0452309	308.21	238.278
C10orf35	107.882	108.365	107.969	67.5904	22.5119	98.0143	-0.681167	0.00742166	0.0227843	108.072	62.7055
C10orf54	86.488	110.762	120.003	81.6718	82.5435	110.078	-0.165867	0.383164	0.54003	105.751	91.431
C10orf55	118.352	112.201	135.427	112.651	112.559	102.538	-0.235382	0.235658	0.381818	121.993	109.249
C10orf62	17.2976	17.7411	17.2886	22.5301	15.0079	15.0791	-0.0371254	0.93436	0.961992	17.4424	17.5391
C10orf67	8.1936	12.9462	10.0003	14.0813	22.5119	12.0633	0.526655	0.281474	0.434669	10.38	16.2188
C10orf76	665.047	523.123	587.643	509.745	412.718	550.388	-0.237714	0.0264115	0.06709	591.938	490.95
C10orf82	1.3656	1.43847	3.38992	0	7.50396	3.01582	0.336994	0.766629	0.852862	2.06466	3.50659
C10orf88	235.793	200.427	216.786	168.976	195.103	165.87	-0.314591	0.0209843	0.0555626	217.669	176.65
C10orf90	1.8208	0.958979	1.86446	2.81627	0	0	-0.431695	0.752	0.843805	1.54808	0.938756
C10orf95	1.8208	4.31541	3.22043	2.81627	0	6.03165	0.388601	0.703438	0.808394	3.11888	2.94931
C10orf99	5.9176	2.39745	3.72892	2.81627	15.0079	4.52373	0.487861	0.541636	0.684868	4.01465	7.44931
C11orf1	411.501	358.179	344.077	284.443	345.182	349.835	-0.167356	0.211466	0.35164	371.252	326.487
C11orf16	5.0072	4.31541	3.55942	5.63254	7.50396	3.01582	0.0885961	0.914141	0.949945	4.29401	5.38411
C11orf24	526.211	694.301	669.171	582.968	630.332	577.53	-0.0723301	0.427004	0.583071	629.894	596.943
C11orf30	338.213	316.463	297.805	495.663	645.34	414.676	0.64466	9.98971e-10	1.21343e-08	317.494	518.56
C11orf31	585.842	592.649	651.883	664.639	555.293	731.337	0.103454	0.341485	0.498797	610.125	650.423
C11orf42	4.0968	4.7949	3.05093	11.2651	7.50396	6.03165	0.924703	0.22509	0.368661	3.98088	8.26689
C11orf44	6.3728	7.67183	7.62733	2.81627	7.50396	1.50791	-1.38324	0.166189	0.293468	7.22399	3.94271
C11orf45	21.8496	25.8924	23.221	16.8976	7.50396	19.6029	-0.506612	0.203662	0.342692	23.6543	14.6681
C11orf49	598.132	658.819	618.153	487.214	375.198	550.388	-0.372208	4.37394e-05	0.00023745	625.035	470.933
C11orf54	874.894	755.676	773.92	613.947	585.309	607.688	-0.415314	8.01844e-07	6.19957e-06	801.496	602.315
C11orf57	1035.12	923.497	960.196	718.148	1080.57	803.717	-0.216081	0.0145666	0.0408546	972.939	867.478
C11orf58	2244.13	2024.41	2172.94	1802.41	1936.02	1976.87	-0.165689	0.0172584	0.0470914	2147.16	1905.1
C11orf63	150.216	131.38	135.258	123.916	232.623	155.315	0.222022	0.125527	0.236237	138.951	170.618
C11orf65	14.5664	10.5488	19.3226	25.3464	22.5119	15.0791	0.428765	0.326632	0.483011	14.8126	20.9791
C11orf68	668.233	606.554	707.477	577.335	465.245	719.274	-0.150233	0.244343	0.392121	660.755	587.285
C11orf70	60.0864	66.6491	59.1542	42.244	30.0158	55.7927	-0.46609	0.0785541	0.162241	61.9632	42.6842
C11orf71	79.66	93.98	85.9346	84.4881	75.0396	93.4905	-0.0259943	0.895612	0.938387	86.5248	84.3394
C11orf72	1.8208	0.958979	0.847481	0	0	0	-1.34244	0.461693	NA	1.20909	0
C11orf73	385.099	369.207	361.705	329.503	375.198	355.867	-0.087093	0.468887	0.622175	372.004	353.523
C11orf74	137.47	122.27	121.529	87.3043	157.583	110.078	-0.13995	0.408319	0.565116	127.09	118.322
C11orf80	507.093	467.023	479.335	481.582	517.773	464.437	-0.00917903	0.922907	0.955634	484.484	487.931
C11orf84	307.26	404.21	406.452	399.91	457.741	375.47	0.108057	0.264609	0.415363	372.641	411.041
C11orf85	2.276	1.43847	3.55942	8.44881	0	3.01582	0.823491	0.380876	0.537888	2.42463	3.82154
C11orf87	0.9104	0	0	0	0	0	0.927502	0.679183	NA	0.303467	0
C11orf91	21.8496	13.9052	22.7125	33.7952	52.5277	13.5712	0.448137	0.216989	0.358687	19.4891	33.298
C11orf94	2.276	0.47949	2.03395	0	7.50396	6.03165	1.30376	0.242106	0.389614	1.59648	4.51187
C11orf95	515.741	613.747	599	535.091	600.317	538.324	-0.0738046	0.513246	0.660858	576.163	557.911
C11orf96	5.0072	4.31541	3.89841	2.81627	7.50396	0	-1.17604	0.277614	0.430123	4.40701	3.44008
C11orf97	1.8208	0.958979	1.35597	0	0	0	-1.2356	0.502908	NA	1.37858	0
C11orf98	0.4552	0.47949	1.69496	0	0	1.50791	0.311194	0.847939	NA	0.876551	0.502637
C12orf10	454.289	544.7	544.761	532.275	375.198	429.755	-0.206089	0.0305719	0.0757765	514.583	445.742
C12orf29	432.895	421.471	436.453	354.85	450.237	333.248	-0.235061	0.0338143	0.0822236	430.273	379.445
C12orf4	646.384	598.883	607.644	678.721	675.356	625.783	0.0916276	0.252019	0.40066	617.637	659.953
C12orf43	390.106	419.074	392.723	385.829	405.214	398.089	-0.0171613	0.866873	0.919848	400.634	396.377
C12orf45	142.022	131.86	133.733	160.527	187.599	161.347	0.296835	0.0453829	0.104493	135.872	169.824
C12orf49	2232.3	2250.24	2119.89	1720.74	1973.54	1928.62	-0.230156	0.000107555	0.000538899	2200.81	1874.3
C12orf56	15.4768	18.7001	16.1021	14.0813	22.5119	21.1108	0.188219	0.650629	0.770664	16.7597	19.2347
C12orf57	241.711	346.191	367.129	444.97	352.686	527.769	0.518835	1.05118e-06	7.94517e-06	318.344	441.808
C12orf60	30.4984	23.495	25.9329	16.8976	15.0079	24.1266	-0.379573	0.320378	0.476234	26.6421	18.6774
C12orf65	334.572	322.217	325.941	253.464	255.135	319.677	-0.198365	0.0714557	0.150517	327.577	276.092
C12orf66	233.062	232.073	211.701	191.506	165.087	141.744	-0.482323	0.000649441	0.00268323	225.612	166.112
C12orf73	93.7712	95.4184	103.054	87.3043	82.5435	76.9035	-0.258709	0.188935	0.324322	97.4144	82.2504
C12orf74	0	0	0.508489	5.63254	7.50396	12.0633	5.07152	3.70721e-07	3.04058e-06	0.169496	8.39993
C12orf75	5953.1	5697.3	5916.1	5238.26	5838.08	5515.94	-0.0879217	0.203165	0.342077	5855.5	5530.76
C12orf76	126.546	122.27	119.495	76.0393	75.0396	82.9351	-0.636164	0.00091263	0.00366178	122.77	78.0047
C12orf79	0.9104	0.47949	0.847481	2.81627	7.50396	7.53956	3.01839	0.000753563	0.00307023	0.74579	5.95326
C14orf1	446.096	444.007	445.097	366.115	322.67	401.104	-0.24303	0.0135024	0.0382946	445.067	363.297
C14orf105	2275.09	2185.51	2209.72	2385.38	2626.38	2317.66	0.121284	0.0201021	0.0535822	2223.44	2443.14
C14orf119	1698.35	1568.89	1546.99	1506.7	1500.79	1432.52	-0.116335	0.0787239	0.162573	1604.74	1480
C14orf132	427.433	439.212	386.451	450.603	382.702	383.01	-0.0650189	0.547901	0.690489	417.699	405.438
C14orf142	132.918	137.134	136.105	211.22	225.119	218.647	0.683107	3.73847e-07	3.06208e-06	135.386	218.329
C14orf159	1174.87	1177.63	1215.8	1340.54	1140.6	1299.82	0.0880014	0.139759	0.257018	1189.43	1260.32
C14orf166	2174.49	1946.25	2066.33	1822.13	2543.84	2002.51	0.00692521	0.911707	0.948646	2062.36	2122.82
C14orf169	389.651	378.317	379.841	315.422	420.222	354.359	-0.103517	0.336259	0.493043	382.603	363.334
C14orf178	1.8208	2.39745	2.54244	0	7.50396	0	-1.11785	0.432709	0.587968	2.25356	2.50132
C14orf2	1223.58	1104.74	1096.81	901.206	1095.58	1164.11	-0.103066	0.211343	0.351562	1141.71	1053.63
C14orf28	105.151	103.57	100.342	112.651	67.5356	73.8877	-0.26044	0.182249	0.315166	103.021	84.6913
C14orf37	457.476	435.377	393.57	425.257	405.214	447.85	0.0228682	0.830144	0.89655	428.808	426.107
C14orf39	0.9104	4.31541	2.88144	2.81627	0	3.01582	-0.206731	0.848342	0.907857	2.70241	1.94403
C14orf79	310.901	307.353	352.383	270.362	292.654	309.122	-0.156041	0.171995	0.301413	323.546	290.713
C14orf80	44.6096	75.7594	90.0025	59.1416	112.559	107.062	0.459212	0.0400852	0.0943352	70.1238	92.9209
C14orf93	142.933	139.052	123.224	149.262	90.0475	114.601	-0.147126	0.446954	0.601356	135.069	117.97
C15orf27	3.6416	1.91796	1.18647	2.81627	0	7.53956	1.09079	0.280733	0.433774	2.24868	3.45194
C15orf39	40.0576	65.2106	50.3404	90.1206	67.5356	66.3481	0.577358	0.0256235	0.0655086	51.8695	74.6681
C15orf40	162.506	169.739	167.293	168.976	180.095	173.41	0.0430308	0.766572	0.85285	166.513	174.16
C15orf41	177.073	143.367	146.784	92.9369	180.095	104.046	-0.423889	0.0220429	0.057941	155.741	125.693
C15orf48	68.28	55.1413	62.2051	92.9369	15.0079	93.4905	0.258286	0.232034	0.377525	61.8755	67.1451
C15orf52	770.198	631.008	705.782	1720.74	2378.75	1737.11	1.40037	4.66496e-23	1.75133e-21	702.33	1945.54
C15orf54	1.3656	2.87694	1.35597	8.44881	7.50396	1.50791	1.49089	0.104636	0.204291	1.86617	5.82022
C15orf56	1.8208	2.87694	2.03395	0	7.50396	1.50791	-0.335647	0.797903	0.873825	2.2439	3.00396
C15orf57	422.425	418.594	392.723	374.564	292.654	306.106	-0.347899	0.00108576	0.00426065	411.248	324.441
C15orf59	5.0072	2.87694	3.05093	2.81627	0	3.01582	-0.522203	0.630325	0.755838	3.64502	1.94403
C15orf61	26.8568	30.2078	32.7128	470.317	802.923	205.076	3.82641	3.91989e-07	3.20123e-06	29.9258	492.772
C15orf62	128.366	119.872	135.597	107.018	105.055	114.601	-0.239588	0.20916	0.349201	127.945	108.892
C15orf65	28.6776	31.6463	25.2549	30.979	15.0079	16.587	-0.516458	0.212359	0.352686	28.5263	20.858
C16orf13	306.805	399.415	394.757	467.501	450.237	431.263	0.287024	0.00732746	0.0225369	366.992	449.667
C16orf45	430.164	485.243	462.725	394.278	367.694	363.407	-0.280375	0.00561018	0.0178553	459.377	375.126
C16orf46	78.7496	76.7183	66.1035	73.223	90.0475	61.8244	-0.011603	0.960913	0.978951	73.8571	75.0316
C16orf52	184.811	177.891	191.7	185.874	232.623	156.823	-0.0359481	0.79359	0.871271	184.801	191.773
C16orf58	624.079	727.865	754.089	613.947	562.797	556.419	-0.277053	0.00102146	0.00405024	702.011	577.721
C16orf59	58.2656	60.8952	78.1378	67.5904	67.5356	67.856	-0.00139712	0.995311	0.998456	65.7662	67.6607
C16orf62	1809.42	1757.33	1708.01	1512.34	1500.79	1394.82	-0.261917	0.000547344	0.00230642	1758.25	1469.32
C16orf70	552.157	488.12	534.083	574.519	540.285	509.674	0.0330909	0.716339	0.81856	524.787	541.493
C16orf71	16.8424	13.4257	12.2037	22.5301	7.50396	15.0791	-0.00863338	0.987359	0.993909	14.1573	15.0377
C16orf72	1640.08	1538.68	1507.84	1568.66	1553.32	1332.99	-0.0928616	0.162571	0.288424	1562.2	1484.99
C16orf74	9.104	12.9462	12.3732	8.44881	30.0158	10.5554	0.203327	0.696857	0.803927	11.4745	16.34
C16orf86	27.7672	49.3874	59.1542	92.9369	90.0475	66.3481	0.834778	0.000593279	0.00247705	45.4363	83.1108
C16orf87	151.582	142.888	160.343	152.079	180.095	132.696	-0.0339686	0.824061	0.891745	151.604	154.957
C16orf89	0.9104	0	0.847481	0	0	0	-0.222281	0.903073	NA	0.58596	0
C16orf90	0	0.958979	0.677985	0	0	1.50791	0.976742	0.539294	NA	0.545655	0.502637
C16orf91	128.366	174.055	183.395	149.262	225.119	144.76	-0.00121403	0.993816	0.997641	161.939	173.047
C16orf93	0.4552	1.43847	1.18647	11.2651	0	6.03165	2.28551	0.0255708	0.06542	1.02671	5.76557
C16orf95	34.14	35.4822	28.6449	28.1627	30.0158	39.2057	0.0596803	0.855731	0.912405	32.7557	32.4614
C16orf96	0	1.91796	0.169496	0	0	0	-0.294159	0.884726	NA	0.695818	0
C17orf100	33.6848	37.4002	33.0518	47.8766	22.5119	39.2057	0.0569933	0.852221	0.910369	34.7122	36.5314
C17orf104	21.3944	19.1796	25.4244	25.3464	37.5198	22.6187	0.215758	0.56557	0.705548	21.9995	28.495
C17orf107	9.5592	15.3437	12.7122	11.2651	7.50396	7.53956	-0.564651	0.345232	0.502435	12.5384	8.76953
C17orf47	0	0.47949	0.847481	0	0	0	0.131515	0.937172	NA	0.442324	0
C17orf51	438.813	439.212	463.742	309.79	292.654	361.899	-0.442292	0.000198265	0.000932339	447.256	321.448
C17orf53	78.2944	85.3492	94.5789	87.3043	75.0396	90.4747	-0.00656474	0.973328	0.986219	86.0741	84.2729
C17orf58	138.836	145.765	149.835	132.365	90.0475	144.76	-0.205948	0.217776	0.359532	144.812	122.391
C17orf59	128.822	165.903	174.242	185.874	187.599	188.489	0.249963	0.111677	0.215107	156.322	187.321
C17orf62	613.609	789.24	774.767	704.067	682.86	779.59	-0.00194386	0.980994	0.990239	725.872	722.173
C17orf67	18.6632	14.8642	12.3732	33.7952	67.5356	24.1266	1.22692	0.000231735	0.00107011	15.3002	41.8191
C17orf75	403.307	397.976	387.299	360.482	367.694	379.994	-0.0974302	0.31667	0.472778	396.194	369.39
C17orf78	5.4624	2.87694	4.06791	28.1627	0	21.1108	1.66247	0.00577717	0.0183212	4.13575	16.4245
C17orf80	769.743	629.09	646.459	532.275	630.332	600.149	-0.208476	0.0235322	0.061155	681.764	587.585
C17orf82	1.3656	2.87694	3.05093	8.44881	7.50396	0	0.811485	0.432493	0.587806	2.43116	5.31759
C17orf85	1264.54	1156.53	1089.86	1337.73	1328.2	1236.49	0.146685	0.0550847	0.12227	1170.31	1300.81
C17orf89	464.759	433.938	432.215	354.85	390.206	386.025	-0.239091	0.0192207	0.05158	443.637	377.027
C17orf96	102.875	121.79	102.545	70.4067	82.5435	85.951	-0.453497	0.0293341	0.0732067	109.07	79.6337
C17orf97	45.52	53.2233	51.3574	53.5091	90.0475	66.3481	0.450491	0.0457312	0.105109	50.0336	69.9682
C17orf98	10.9248	11.5078	11.0173	2.81627	0	9.04747	-0.977211	0.184291	0.318063	11.1499	3.95458
C18orf21	185.722	179.329	183.903	214.036	195.103	191.505	0.116999	0.391504	0.548038	182.985	200.215
C18orf25	1243.61	1124.88	1133.42	1551.76	1343.21	1455.13	0.32547	6.28077e-08	5.84365e-07	1167.3	1450.04
C18orf32	0	1.43847	0.508489	0	0	1.50791	1.00519	0.630377	NA	0.648986	0.502637
C18orf54	312.267	290.571	283.228	349.217	232.623	259.361	-0.0495484	0.764156	0.851776	295.355	280.4
C18orf65	11.38	6.71285	6.94935	2.81627	0	1.50791	-2.19686	0.0276318	0.0695943	8.3474	1.44139
C18orf8	672.785	638.68	601.203	1168.75	968.01	1099.27	0.771026	1.10363e-27	5.10022e-26	637.556	1078.68
C19orf12	630.907	659.778	675.951	1039.2	750.396	1111.33	0.572987	1.58553e-15	3.61318e-14	655.545	966.977
C19orf18	8.6488	6.23336	7.96632	11.2651	7.50396	10.5554	0.408993	0.501529	0.651112	7.61616	9.7748
C19orf24	98.7784	172.137	203.904	273.178	277.646	224.679	0.695766	9.10076e-07	6.96246e-06	158.273	258.501
C19orf25	238.98	343.794	367.976	481.582	322.67	434.279	0.412827	0.000170724	0.000813114	316.917	412.844
C19orf26	18.6632	36.9207	43.8995	45.0603	37.5198	39.2057	0.33736	0.270353	0.422141	33.1611	40.5953
C19orf35	2.276	4.31541	5.42388	11.2651	0	1.50791	0.0462371	0.957818	0.976864	4.00509	4.25766
C19orf38	3.1864	3.83592	4.5764	30.979	30.0158	16.587	2.61177	3.0758e-07	2.569e-06	3.86624	25.8606
C19orf43	1519.46	1466.28	1341.56	1278.59	1305.69	1317.91	-0.152877	0.120991	0.229432	1442.43	1300.73
C19orf44	128.366	132.819	154.75	126.732	105.055	122.141	-0.18419	0.260839	0.411019	138.645	117.976
C19orf45	0.9104	0.47949	1.86446	0	0	0	-1.06741	0.569904	NA	1.08478	0
C19orf47	97.4128	139.052	139.665	157.711	210.111	141.744	0.369609	0.017554	0.0477691	125.377	169.855
C19orf48	581.745	795.953	849.854	805.453	555.293	764.511	-0.0377689	0.63666	0.759614	742.517	708.419
C19orf52	176.618	213.373	204.921	163.344	135.071	183.965	-0.283435	0.0564135	0.124612	198.304	160.793
C19orf53	872.618	1004.53	997.994	799.82	780.412	847.446	-0.236716	0.00250463	0.00888109	958.381	809.226
C19orf54	81.4808	76.7183	75.9343	104.202	135.071	98.0143	0.497733	0.023467	0.0610613	78.0445	112.429
C19orf57	7.7384	12.4667	10.0003	19.7139	30.0158	12.0633	0.85154	0.0664093	0.141906	10.0685	20.5977
C19orf60	71.0112	97.8159	101.698	115.467	112.559	134.204	0.41127	0.0248444	0.0638755	90.1749	120.744
C19orf66	286.321	296.325	308.314	957.531	1223.14	960.54	1.77947	1.20219e-99	1.97203e-97	296.986	1047.07
C19orf67	3.6416	9.1103	8.47481	5.63254	7.50396	10.5554	0.224328	0.73931	0.834917	7.07557	7.89729
C19orf68	40.5128	28.7694	41.3571	87.3043	142.575	98.0143	1.48262	1.57725e-08	1.6125e-07	36.8797	109.298
C19orf70	245.353	364.412	357.468	422.44	337.678	443.326	0.367174	0.00230234	0.00824569	322.411	401.148
C19orf71	37.3264	72.8824	73.9004	132.365	90.0475	113.093	0.902555	8.07614e-07	6.23888e-06	61.3697	111.835
C19orf73	4.552	6.23336	3.55942	0	7.50396	6.03165	-0.152087	0.870583	0.922247	4.78159	4.51187
C19orf80	6.3728	3.35643	7.11884	2.81627	7.50396	6.03165	-0.0925704	0.903015	0.943179	5.61602	5.45062
C19orf81	2.7312	1.91796	2.54244	2.81627	7.50396	7.53956	1.31072	0.167009	0.294633	2.3972	5.95326
C1D	116.531	114.119	115.766	92.9369	52.5277	64.8402	-0.737826	0.0016959	0.00630439	115.472	70.1016
C1GALT1	1099.76	1025.63	1046.47	1295.48	1238.15	1072.13	0.1719	0.0421111	0.0982018	1057.29	1201.92
C1GALT1C1	971.396	901.44	868.668	1129.32	1223.14	1230.46	0.397073	3.29442e-08	3.2026e-07	913.835	1194.31
C1GALT1C1L	33.6848	22.536	20.509	5.63254	22.5119	7.53956	-1.41513	0.00731041	0.0224933	25.5766	11.8947
C1orf100	0.4552	0	0.508489	2.81627	0	1.50791	2.36786	0.139811	NA	0.321229	1.44139
C1orf101	20.9392	25.8924	18.3056	73.223	22.5119	37.6978	1.08634	0.00498624	0.0161461	21.7124	44.4775
C1orf105	0.4552	1.43847	0.169496	5.63254	0	0	1.71715	0.276536	NA	0.687722	1.87751
C1orf106	441.544	643.475	611.542	1027.94	772.908	953	0.732217	3.83327e-17	9.94249e-16	565.52	917.949
C1orf109	343.676	350.507	330.348	236.567	300.158	316.661	-0.231127	0.0541267	0.120526	341.51	284.462
C1orf111	0.9104	0.47949	1.86446	5.63254	0	0	0.759137	0.551599	0.693518	1.08478	1.87751
C1orf112	176.162	171.657	162.038	253.464	135.071	194.521	0.242779	0.0894081	0.180421	169.953	194.352
C1orf115	320.005	320.299	309.67	214.036	232.623	259.361	-0.388905	0.00143068	0.00545547	316.658	235.34
C1orf116	697.821	811.776	792.734	501.296	592.813	456.897	-0.605827	4.06671e-10	5.1999e-09	767.444	517.002
C1orf122	500.265	518.808	477.132	332.32	195.103	383.01	-0.711774	1.50123e-09	1.78191e-08	498.735	303.477
C1orf123	494.802	475.174	510.692	346.401	420.222	395.073	-0.376451	0.000159601	0.00076646	493.556	387.232
C1orf131	137.47	125.147	161.191	140.813	187.599	132.696	0.0416131	0.823254	0.891358	141.269	153.703
C1orf140	1.8208	0.958979	1.01698	8.44881	0	1.50791	1.40368	0.245095	0.392947	1.26559	3.31891
C1orf145	18.6632	19.1796	21.526	22.5301	22.5119	24.1266	0.185532	0.644598	0.765363	19.7896	23.0562
C1orf146	0.9104	0.47949	0.508489	5.63254	0	4.52373	2.48632	0.0433388	0.100537	0.632793	3.38542
C1orf159	52.8032	79.5953	91.3585	132.365	172.591	99.5222	0.767285	0.000124238	0.000613539	74.5856	134.826
C1orf162	6.3728	4.31541	7.45783	11.2651	7.50396	12.0633	0.6725	0.299515	0.45414	6.04868	10.2774
C1orf168	2.276	1.91796	2.54244	2.81627	0	4.52373	0.638481	0.463474	0.617017	2.24547	2.44667
C1orf174	501.63	502.505	523.574	442.154	360.19	432.771	-0.297023	0.0016174	0.00604873	509.236	411.705
C1orf177	2.276	1.91796	2.20345	0	0	0	-2.01336	0.14639	0.266281	2.13247	0
C1orf186	150.216	160.15	163.225	270.362	135.071	233.726	0.388535	0.00887409	0.0266765	157.863	213.053
C1orf189	1.3656	1.43847	1.69496	0	7.50396	0	-0.897322	0.57477	NA	1.49968	2.50132
C1orf194	1.3656	1.43847	2.03395	0	0	6.03165	0.669023	0.548319	0.690803	1.61267	2.01055
C1orf195	17.7528	11.5078	18.9836	56.3254	7.50396	28.6503	0.680125	0.0949566	0.189331	16.0814	30.8266
C1orf198	610.423	746.086	667.137	594.233	472.749	610.704	-0.233076	0.0168392	0.0461344	674.549	559.229
C1orf204	15.4768	15.8232	15.4242	16.8976	22.5119	22.6187	0.461004	0.247418	0.395607	15.5747	20.6761
C1orf21	40.968	44.113	41.1876	157.711	142.575	177.934	1.94982	2.12452e-30	1.05981e-28	42.0895	159.407
C1orf210	1.8208	0.47949	0.677985	2.81627	15.0079	0	1.05401	0.489093	0.640447	0.992758	5.94139
C1orf216	530.763	580.662	543.574	430.889	420.222	496.103	-0.251202	0.00909526	0.0272693	551.666	449.071
C1orf220	8.1936	9.58979	12.2037	16.8976	7.50396	15.0791	0.285675	0.605379	0.737011	9.99571	13.1602
C1orf226	67.3696	76.2388	68.8155	140.813	82.5435	85.951	0.559425	0.0250927	0.0643957	70.808	103.103
C1orf228	9.104	7.67183	10.6783	11.2651	0	7.53956	-0.49603	0.456003	0.60997	9.15136	6.26821
C1orf229	9.5592	10.0693	8.64431	14.0813	0	15.0791	0.0609771	0.920619	0.954374	9.42426	9.72015
C1orf233	35.9608	57.0593	60.5102	76.0393	37.5198	69.3639	0.386516	0.146846	0.266923	51.1767	60.9743
C1orf27	587.663	575.867	568.49	613.947	660.348	660.465	0.169502	0.064782	0.139	577.34	644.92
C1orf35	199.833	252.212	258.651	247.832	150.079	202.06	-0.224908	0.0963917	0.191626	236.898	199.99
C1orf43	3133.6	3124.83	3171.44	2255.83	1733.41	2557.42	-0.504336	1.17602e-14	2.51622e-13	3143.29	2182.22
C1orf50	220.317	206.181	202.887	143.63	172.591	182.457	-0.333903	0.0283749	0.0712032	209.795	166.226
C1orf52	329.109	291.53	314.755	298.524	322.67	250.313	-0.165235	0.200973	0.33914	311.798	290.503
C1orf53	12.2904	15.8232	20.6785	11.2651	0	10.5554	-1.09237	0.0599593	0.130726	16.264	7.27349
C1orf54	25.9464	23.495	25.7634	33.7952	15.0079	22.6187	-0.033515	0.927248	0.957973	25.0683	23.8073
C1orf56	67.3696	68.0875	69.663	56.3254	45.0237	67.856	-0.226166	0.332003	0.488691	68.3733	56.4017
C1orf74	193.005	166.862	170.683	137.997	97.5514	107.062	-0.624577	0.000186258	0.000879737	176.85	114.203
C1orf95	26.4016	24.9335	28.9839	22.5301	7.50396	18.0949	-0.857801	0.035055	0.0846189	26.773	16.043
C1QBP	1531.75	1341.61	1342.58	1292.67	1470.78	1319.42	-0.0556365	0.417952	0.574431	1405.31	1360.96
C1QL1	2.276	3.83592	1.35597	0	15.0079	3.01582	0.563359	0.580876	0.717397	2.4893	6.00791
C1QL2	0.4552	0.47949	0.338992	118.283	165.087	82.9351	8.21203	1.1867e-25	5.07215e-24	0.424561	122.102
C1QL3	48.2512	35.9617	41.3571	50.6928	30.0158	60.3165	0.259567	0.344553	0.501684	41.8567	47.0084
C1QL4	3.1864	4.7949	4.5764	2.81627	7.50396	0	-1.44139	0.267421	0.418856	4.1859	3.44008
C1QTNF1	45.9752	64.2516	69.324	59.1416	52.5277	87.4589	0.226202	0.253797	0.402678	59.8502	66.3761
C1QTNF1-AS1	1.3656	0	0.508489	0	0	0	-0.141268	0.923287	0.955834	0.624696	0
C1QTNF2	0.9104	2.87694	0.508489	0	0	1.50791	-0.286963	0.851341	NA	1.43194	0.502637
C1QTNF3	32.7744	24.454	25.2549	36.6115	45.0237	45.2373	0.661552	0.025374	0.0650077	27.4944	42.2909
C1QTNF3-AMACR	3.1864	0.958979	1.18647	11.2651	0	6.03165	1.73973	0.0722895	0.151851	1.77728	5.76557
C1QTNF6	142.022	145.285	153.394	236.567	172.591	200.552	0.493646	0.00779144	0.0237911	146.901	203.237
C1QTNF7	4.0968	0.47949	1.01698	8.44881	0	6.03165	1.46686	0.104585	0.204214	1.86442	4.82682
C1QTNF9B-AS1	2.276	3.35643	2.88144	0	0	1.50791	-1.36059	0.325463	0.481869	2.83795	0.502637
C1R	381.457	376.879	368.824	2069.96	1778.44	2177.42	2.44026	3.15363e-246	1.30503e-243	375.72	2008.61
C1RL	643.197	716.357	666.968	999.775	1065.56	980.143	0.583295	1.48795e-14	3.13935e-13	675.507	1015.16
C1RL-AS1	200.288	181.727	210.006	292.892	345.182	263.885	0.565729	0.00186983	0.0068558	197.34	300.653
C1S	264.016	222.963	233.396	1126.51	937.995	1241.01	2.2305	4.05521e-170	1.13596e-167	240.125	1101.84
C2	13.656	12.9462	10.5088	177.425	97.5514	162.854	3.66355	7.70825e-59	7.75424e-57	12.3703	145.944
C20orf141	0.4552	3.83592	2.37295	30.979	30.0158	30.1582	3.85059	3.80244e-12	6.14874e-11	2.22135	30.3843
C20orf144	2.7312	4.7949	3.22043	0	0	1.50791	-1.7284	0.195383	0.332307	3.58217	0.502637
C20orf166-AS1	0.4552	0	0.338992	0	0	0	1.00533	0.609683	NA	0.264731	0
C20orf173	1.3656	0.958979	1.86446	0	0	1.50791	-0.412431	0.786773	NA	1.39635	0.502637
C20orf194	812.987	751.36	733.58	968.796	780.412	861.018	0.190847	0.0280811	0.0705389	765.976	870.075
C20orf195	0.9104	3.35643	5.76287	5.63254	7.50396	4.52373	0.718985	0.426224	0.582416	3.34323	5.88674
C20orf196	26.4016	18.7001	18.4751	22.5301	7.50396	28.6503	-0.0369519	0.927826	0.958299	21.1923	19.5615
C20orf24	15.0216	10.5488	14.4072	25.3464	22.5119	24.1266	0.878833	0.02136	0.0564475	13.3258	23.995
C20orf27	275.396	383.112	373.57	261.913	142.575	256.345	-0.629853	5.34911e-07	4.26804e-06	344.026	220.278
C20orf96	80.1152	59.4567	57.9677	78.8555	112.559	66.3481	0.291619	0.193634	0.330183	65.8465	85.921
C21orf140	37.7816	35.4822	26.6109	22.5301	37.5198	18.0949	-0.483097	0.194298	0.330985	33.2916	26.0483
C21orf2	80.1152	89.6646	93.9009	129.548	105.055	116.109	0.355656	0.0662821	0.141701	87.8935	116.904
C21orf33	985.052	1053.44	1050.2	887.125	900.475	978.635	-0.165987	0.0317816	0.0782	1029.56	922.078
C21orf58	35.0504	44.113	45.425	56.3254	52.5277	52.7769	0.358488	0.159706	0.284895	41.5295	53.8767
C21orf59	1022.83	934.046	963.247	754.76	1208.14	868.557	-0.0984858	0.193748	0.330315	973.376	943.818
C21orf62	2.7312	3.83592	3.55942	8.44881	0	10.5554	1.0007	0.190477	0.326235	3.37551	6.33473
C21orf62-AS1	10.9248	11.9872	9.1528	8.44881	22.5119	9.04747	0.0936234	0.888275	0.934087	10.6883	13.336
C21orf91	330.475	298.722	311.873	349.217	510.269	405.628	0.387393	0.000138007	0.000673413	313.69	421.705
C21orf91-OT1	0.4552	0	0.508489	0	0	3.01582	2.26934	0.165117	0.292087	0.321229	1.00527
C22orf15	1.8208	3.35643	1.86446	2.81627	0	4.52373	0.414093	0.701804	0.807343	2.34723	2.44667
C22orf23	266.292	320.779	256.109	329.503	262.638	327.217	0.169165	0.1793	0.310952	281.06	306.453
C22orf24	3.1864	3.35643	3.22043	0	7.50396	6.03165	0.370726	0.660395	0.777478	3.25442	4.51187
C22orf29	664.592	776.294	757.14	523.826	405.214	553.404	-0.530125	1.568e-09	1.8551e-08	732.675	494.148
C22orf31	1.3656	1.43847	1.86446	0	0	0	-1.57899	0.348829	NA	1.55618	0
C22orf39	464.304	446.884	455.775	329.503	495.261	334.756	-0.319527	0.00504095	0.0163146	455.654	386.507
C22orf46	334.572	279.063	251.193	261.913	397.71	304.598	0.122165	0.412901	0.56973	288.276	321.407
C2CD2	813.442	726.906	732.563	678.721	570.301	725.305	-0.173155	0.0470241	0.107561	757.637	658.109
C2CD2L	240.801	318.381	307.636	202.771	217.615	176.426	-0.564663	9.44969e-05	0.000480487	288.939	198.937
C2CD3	565.813	519.287	503.573	571.703	405.214	481.024	-0.0990009	0.421064	0.577315	529.558	485.98
C2CD4A	52.8032	57.0593	60.1712	197.139	187.599	149.283	1.59817	7.95128e-19	2.3276e-17	56.6779	178.007
C2CD4B	2.276	3.35643	2.88144	8.44881	7.50396	3.01582	1.03112	0.201738	0.340179	2.83795	6.32286
C2CD4D	3.6416	6.23336	3.05093	16.8976	7.50396	0	0.712323	0.4116	0.568404	4.30863	8.13386
C2CD5	828.008	729.783	728.325	712.516	750.396	716.258	-0.059858	0.410342	0.567098	762.039	726.39
C2orf15	55.0792	52.2644	53.3913	22.5301	22.5119	42.2215	-0.702237	0.0218221	0.0574353	53.5783	29.0878
C2orf16	57.8104	49.3874	50.5099	56.3254	37.5198	60.3165	0.0745103	0.757786	0.847543	52.5692	51.3872
C2orf27A	58.2656	61.3747	52.5438	22.5301	45.0237	42.2215	-0.631812	0.0429511	0.0997702	57.3947	36.5918
C2orf42	208.026	204.263	210.006	230.934	172.591	232.218	0.0966591	0.48069	0.632948	207.432	211.914
C2orf44	398.3	355.781	365.942	273.178	262.638	306.106	-0.368658	0.00159415	0.00597986	373.341	280.641
C2orf47	340.945	284.817	323.399	298.524	285.15	274.44	-0.16834	0.179228	0.310857	316.387	286.038
C2orf48	3.1864	2.39745	1.52547	0	0	0	-2.04033	0.159084	0.284059	2.36977	0
C2orf49	565.813	530.795	537.981	512.561	772.908	494.595	0.0410421	0.683969	0.795662	544.863	593.354
C2orf61	4.552	3.35643	4.5764	5.63254	15.0079	12.0633	1.32711	0.0312518	0.0771151	4.16161	10.9012
C2orf66	1.8208	3.83592	1.52547	8.44881	15.0079	9.04747	2.12895	0.00148066	0.00561781	2.39406	10.8347
C2orf68	483.422	482.846	461.708	450.603	397.71	410.152	-0.165756	0.0913983	0.183458	475.992	419.488
C2orf69	493.892	442.569	452.046	425.257	390.206	354.359	-0.263835	0.0145005	0.0407132	462.836	389.941
C2orf70	5.4624	5.27439	3.22043	0	0	4.52373	-0.914671	0.381166	0.538145	4.6524	1.50791
C2orf72	1.8208	6.23336	4.91539	5.63254	0	4.52373	-0.0624158	0.933625	0.961616	4.32318	3.38542
C2orf73	8.1936	7.19234	6.44086	0	7.50396	4.52373	-1.02044	0.262566	0.413171	7.2756	4.00923
C2orf74	354.601	298.243	304.415	236.567	307.662	286.503	-0.183494	0.159677	0.284871	319.086	276.911
C2orf76	85.5776	75.7594	77.1208	59.1416	75.0396	88.9668	-0.0597956	0.778121	0.86154	79.4859	74.3827
C2orf81	24.1256	37.4002	37.9672	22.5301	15.0079	33.1741	-0.269296	0.426214	0.582416	33.1643	23.5707
C2orf82	1.8208	4.31541	6.44086	5.63254	0	1.50791	-0.654201	0.536456	0.68098	4.19235	2.38015
C2orf88	69.1904	55.6208	58.4762	70.4067	52.5277	78.4114	0.156	0.490226	0.641468	61.0958	67.1153
C3	550.792	572.511	572.389	1974.2	2026.07	1728.07	1.74042	2.41633e-69	2.95279e-67	565.23	1909.45
C3AR1	5.0072	4.7949	3.38992	22.5301	15.0079	3.01582	1.31661	0.00822868	0.0249671	4.39734	13.518
C3orf14	144.298	117.475	122.546	174.609	157.583	196.029	0.535983	0.000298272	0.00133701	128.106	176.073
C3orf17	893.102	828.558	848.837	802.637	847.947	827.843	-0.0557185	0.455839	0.609795	856.832	826.142
C3orf18	173.886	181.247	173.395	76.0393	82.5435	114.601	-0.906114	4.82983e-07	3.87921e-06	176.176	91.0614
C3orf20	3.6416	2.87694	3.22043	2.81627	0	3.01582	-0.368378	0.718337	0.819928	3.24632	1.94403
C3orf30	0	0.47949	0.508489	0	0	0	0.620481	0.747076	NA	0.329326	0
C3orf33	98.7784	102.611	101.02	59.1416	75.0396	54.2848	-0.756611	0.00159759	0.00599031	100.803	62.822
C3orf35	17.7528	17.7411	16.6106	22.5301	7.50396	13.5712	-0.278854	0.541226	0.684493	17.3682	14.5351
C3orf36	16.8424	21.577	14.7462	19.7139	7.50396	25.6345	0.182145	0.674251	0.788437	17.7219	17.6174
C3orf38	531.218	490.518	484.081	737.862	840.443	687.608	0.563011	2.5748e-13	4.74514e-12	501.939	755.304
C3orf49	6.3728	4.7949	5.25438	11.2651	37.5198	7.53956	1.31876	0.0278442	0.0700162	5.47403	18.7748
C3orf52	533.039	525.041	498.658	509.745	427.726	508.166	-0.069056	0.424447	0.580553	518.913	481.879
C3orf58	369.167	359.138	369.841	411.175	442.733	325.709	0.0456392	0.698541	0.805471	366.049	393.206
C3orf62	76.4736	72.4029	63.7306	81.6718	105.055	108.57	0.508715	0.0153576	0.042705	70.869	98.4323
C3orf67	280.858	243.581	244.922	222.485	255.135	208.092	-0.189139	0.12134	0.229997	256.454	228.571
C3orf67-AS1	4.0968	5.75388	5.25438	22.5301	7.50396	19.6029	1.6827	0.00126112	0.00487835	5.03502	16.5457
C3orf70	3.1864	2.39745	1.69496	5.63254	0	1.50791	-0.0223152	0.981983	0.990798	2.42627	2.38015
C3orf80	2.276	0.958979	1.18647	0	0	4.52373	0.653365	0.61979	0.748206	1.47382	1.50791
C4orf17	10.4696	5.27439	4.5764	2.81627	0	4.52373	-1.1247	0.208821	0.348923	6.77346	2.44667
C4orf19	239.89	206.66	231.023	512.561	420.222	458.405	1.04819	2.51454e-23	9.7622e-22	225.858	463.729
C4orf22	2.276	1.91796	2.03395	5.63254	0	6.03165	0.925903	0.30741	0.462482	2.07597	3.88806
C4orf26	110.158	97.3364	98.9858	70.4067	75.0396	55.7927	-0.669145	0.00174523	0.00646794	102.16	67.0797
C4orf27	213.489	189.398	195.599	149.262	150.079	168.886	-0.30307	0.0309168	0.0764789	199.495	156.076
C4orf29	206.661	188.919	188.141	236.567	337.678	253.329	0.459152	0.000813499	0.00328941	194.573	275.858
C4orf3	2046.12	1886.79	1869.71	1957.31	2236.18	2198.54	0.137925	0.060892	0.132401	1934.21	2130.67
C4orf32	131.098	125.626	119.156	152.079	142.575	122.141	0.145755	0.371685	0.52879	125.293	138.932
C4orf33	143.388	142.408	121.529	197.139	180.095	182.457	0.498236	0.000430159	0.00185162	135.775	186.564
C4orf36	10.0144	12.9462	13.3902	16.8976	0	6.03165	-0.695475	0.291443	0.445213	12.1169	7.64309
C4orf45	1.8208	3.35643	2.88144	14.0813	0	6.03165	0.890836	0.26707	0.418487	2.68622	6.70433
C4orf46	302.708	281.94	290.178	309.79	435.229	277.456	0.143573	0.251829	0.400451	291.608	340.825
C4orf47	24.5808	14.3847	14.9157	25.3464	22.5119	30.1582	0.452221	0.29198	0.445817	17.9604	26.0055
C4orf48	5.0072	17.7411	11.6952	28.1627	15.0079	36.1899	1.30263	0.00277423	0.00971968	11.4812	26.4535
C4orf51	1.3656	0.958979	0.677985	2.81627	7.50396	7.53956	2.65495	0.00952517	0.0283621	1.00085	5.95326
C5	43.244	46.99	47.2895	39.4278	30.0158	40.7136	-0.287566	0.317246	0.473321	45.8411	36.7191
C5AR1	1.3656	0.47949	0.677985	0	7.50396	1.50791	1.06968	0.451593	0.605874	0.841025	3.00396
C5orf15	2661.1	2540.34	2659.73	4579.25	5680.5	4095.49	0.831862	3.52556e-27	1.60083e-25	2620.39	4785.08
C5orf17	3.1864	2.39745	4.23741	0	0	6.03165	-0.0502299	0.959294	0.977822	3.27375	2.01055
C5orf22	766.556	700.055	674.426	684.353	712.876	627.291	-0.0876464	0.269031	0.42069	713.679	674.84
C5orf24	2345.64	2399.85	2203.79	2137.55	2663.9	1862.27	-0.103119	0.214032	0.354794	2316.43	2221.24
C5orf28	242.166	248.855	254.583	216.853	180.095	153.807	-0.475289	0.00238293	0.00850252	248.535	183.585
C5orf30	342.31	333.725	355.603	264.729	247.631	286.503	-0.35752	0.019663	0.0526042	343.879	266.288
C5orf34	60.9968	63.7721	61.5271	45.0603	52.5277	54.2848	-0.305242	0.232837	0.378392	62.0987	50.6243
C5orf38	7.7384	7.67183	6.94935	8.44881	15.0079	7.53956	0.349794	0.538873	0.682987	7.45319	10.3321
C5orf42	1071.54	950.348	929.687	1464.46	1238.15	1278.71	0.445246	1.05166e-05	6.58935e-05	983.859	1327.11
C5orf45	88.764	81.0337	83.3921	59.1416	37.5198	90.4747	-0.293735	0.217549	0.359253	84.3966	62.3787
C5orf49	8.6488	11.0283	8.9833	11.2651	0	9.04747	-0.539794	0.406906	0.56389	9.55345	6.77085
C5orf51	989.604	920.141	853.922	1078.63	1193.13	1041.97	0.261634	0.000375358	0.00163897	921.222	1104.58
C5orf56	23.6704	24.454	24.0685	236.567	225.119	174.918	3.08225	1.59002e-64	1.80944e-62	24.0643	212.201
C5orf63	127.456	103.09	104.24	109.834	97.5514	101.03	-0.117665	0.529307	0.6744	111.595	102.805
C5orf66	47.796	35.4822	46.6115	53.5091	60.0317	60.3165	0.392122	0.126339	0.237265	43.2966	57.9524
C6orf1	366.891	465.584	500.522	450.603	540.285	520.23	0.182422	0.0502929	0.113572	444.333	503.706
C6orf106	3120.85	2816.52	2760.92	2627.58	2558.85	3038.44	-0.0629643	0.308798	0.46408	2899.43	2741.62
C6orf118	2.276	6.71285	2.03395	5.63254	0	0	-0.943491	0.384746	0.541673	3.67427	1.87751
C6orf120	926.787	930.689	943.416	901.206	907.979	847.446	-0.0904681	0.306094	0.461409	933.631	885.544
C6orf132	58.2656	82.4722	69.1545	78.8555	82.5435	113.093	0.506831	0.0107563	0.0314669	69.9641	91.4975
C6orf136	166.148	158.232	156.784	121.1	105.055	94.9984	-0.584109	0.00107216	0.0042173	160.388	107.051
C6orf141	65.0936	68.0875	66.4425	157.711	75.0396	137.22	0.874971	3.11435e-06	2.16271e-05	66.5412	123.324
C6orf15	84.6672	103.57	86.9516	90.1206	75.0396	79.9193	-0.192468	0.369325	0.526516	91.7295	81.6932
C6orf163	14.5664	9.1103	9.1528	47.8766	7.50396	27.1424	1.25109	0.004755	0.0155299	10.9432	27.5076
C6orf165	103.786	88.2261	86.4431	112.651	150.079	120.633	0.409125	0.0177553	0.0482126	92.8182	127.788
C6orf201	16.8424	13.9052	17.2886	39.4278	7.50396	22.6187	0.234622	0.633842	0.757929	16.0121	23.1835
C6orf203	293.604	259.404	262.55	152.079	382.702	229.203	-0.214704	0.14926	0.270313	271.852	254.661
C6orf223	74.6528	69.526	77.9683	45.0603	37.5198	60.3165	-0.518771	0.0405749	0.0952604	74.049	47.6322
C6orf226	13.656	12.9462	17.2886	11.2651	22.5119	9.04747	-0.292954	0.59187	0.725793	14.6303	14.2748
C6orf25	3.1864	3.35643	4.06791	2.81627	0	3.01582	-0.630792	0.514115	0.661696	3.53691	1.94403
C6orf47	594.036	708.686	696.63	639.293	615.324	763.003	0.0504956	0.543064	0.68615	666.45	672.54
C6orf48	1793.49	1651.84	1599.54	1343.36	1665.88	1696.4	-0.103178	0.31103	0.466801	1681.62	1568.55
C6orf52	35.9608	29.7284	26.4414	25.3464	15.0079	18.0949	-0.588902	0.139513	0.256733	30.7102	19.4831
C6orf58	2.276	0	1.18647	0	0	1.50791	-0.180912	0.890716	0.935519	1.15416	0.502637
C6orf62	2401.18	2426.7	2279.39	3500.62	2971.57	3160.58	0.448745	4.02779e-09	4.47183e-08	2369.09	3210.92
C6orf89	2660.64	2511.57	2409.9	2010.82	1943.52	2154.81	-0.294587	4.79254e-08	4.53548e-07	2527.37	2036.38
C6orf99	12.2904	11.0283	8.30532	8.44881	0	13.5712	-0.533619	0.432531	0.587814	10.5413	7.34
C7orf13	81.936	84.8697	83.2227	78.8555	52.5277	81.4272	-0.204704	0.331201	0.487904	83.3428	70.9368
C7orf25	427.888	356.261	385.265	391.461	382.702	402.612	0.0205153	0.83372	0.898889	389.805	392.259
C7orf26	252.181	305.914	285.262	256.28	202.607	209.6	-0.37525	0.00320096	0.010972	281.119	222.829
C7orf31	19.1184	14.8642	18.1361	22.5301	30.0158	30.1582	0.710098	0.0591359	0.12937	17.3729	27.5681
C7orf43	228.51	271.871	277.974	315.422	210.111	248.805	-0.0297349	0.812034	0.883034	259.452	258.113
C7orf49	914.496	989.667	1007.32	1064.55	802.923	954.508	-0.0325079	0.646038	0.766472	970.493	940.66
C7orf50	264.926	386.469	386.621	478.766	337.678	426.739	0.286312	0.0186486	0.0502968	346.005	414.394
C7orf55	26.8568	34.5233	33.8992	22.5301	15.0079	30.1582	-0.326372	0.343988	0.501427	31.7598	22.5654
C7orf57	4.0968	8.63081	4.5764	0	7.50396	7.53956	-0.166725	0.865313	0.919166	5.768	5.0145
C7orf60	416.053	394.14	388.824	402.726	390.206	352.851	-0.0887348	0.361547	0.518799	399.672	381.928
C7orf61	2.276	0.958979	1.35597	2.81627	7.50396	1.50791	0.869988	0.454272	0.608234	1.53032	3.94271
C7orf71	1.8208	3.35643	2.03395	16.8976	0	7.53956	1.49398	0.051919	0.116479	2.40373	8.14572
C7orf73	746.983	689.506	690.358	619.579	795.419	591.101	-0.122912	0.172621	0.302307	708.949	668.7
C8A	0	0	0.169496	0	0	0	2.18428	0.202712	0.341504	0.0564987	0
C8G	1.3656	3.35643	5.93237	2.81627	7.50396	6.03165	0.655012	0.42988	0.585434	3.55146	5.45062
[truncated: 16,945 more rows]

## Sheet: upregulated genes
1106 genes are up-regulated by IFNg (adjusted p-value < 0.05, log2FoldChange > 1 and normalized number > 5)
Gene
CXCL9
IDO1
GBP5
CXCL10
GBP4
CXCL11
APOL4
MTRNR2L2
EN2
C1QL2
MIR320A
GBP1P1
MIR6087
HLA-DRA
CIITA
MTRNR2L8
GBP7
MTRNR2L1
MTRNR2L9
HLA-DRB5
NR5A1
GDF2
FOXI3
GRM4
MTRNR2L7
HLA-DRB1
BATF2
LOC283214
UBD
DCC
GBP1
HLA-DRB6
CD38
HLA-DQB1
NKD2
HLA-DQB2
ETV7
GBP6
SPSB4
XAF1
EPSTI1
OAS2
FOXF2
MTRNR2L6
HLA-DQA1
SLC17A8
SECTM1
B3GNT6
FEZF2
C12orf74
ZBP1
LTF
ACKR4
SAMD9L
HLA-DPA1
CMPK2
PIGR
MTRNR2L10
MMP25-AS1
GBP2
LYPD5
LOC285762
CTAGE6
NOD2
LGALS9
NGFR
LOC101929395
IRF1
IFIT3
HLA-DMA
IFI44L
DDX4
TNFSF13B
TMPRSS3
PXT1
IL12RB1
LOC101926915
PTH2R
KCNG3
RSAD2
FYB
MIR548I2
DES
C10orf107
LAMP3
MMP25
CTSS
SOCS1
HLA-DOA
CD274
APOL3
ADAMTS8
MX1
C20orf141
SLC15A3
C15orf61
MTRNR2L4
ISG20
FAM177B
LOC283731
IFI44
IL22RA1
LOC100294362
OAS3
IFIT2
FCGR2A
C2
CEACAM1
ADH4
CHRNA1
CETP
NOS2
TEX29
HORMAD1
OR6T1
NLRC5
MIR663A
SNORD21
MIR1281
WARS
CD74
PSMB9
EXOC3L4
RNF213
LHFPL1
GIMAP2
HLA-DOB
NPIPB5
IL18BP
PRR36
APOL6
CCL7
KCNJ9
LINC00944
USP30-AS1
ISG15
SNORA37
SSTR2
ASGR1
LINC01358
BMP8B
OR52B6
MIR3140
NUGGC
RNU6ATAC
HIC1
ANKRD30BL
IFI30
AHCTF1P1
TNXB
ACSL5
GRM3
CNGB3
PCA3
MIR558
HAPLN3
OASL
BACH1-IT2
HLA-F
RARRES3
C5orf56
SMTNL1
L3MBTL4-AS1
LOC102724484
APOBEC3G
IFIT1
MYL4
CPXM1
UNC5C
PCDH17
CLEC2B
IFI35
C12orf79
ICAM4
MX2
CDR1
RORB
MIR7641-2
LOC101928940
FAM26F
TAP2
POU2F3
LINC01587
LOC644172
NKAIN3
ACY3
ATP8B4
CARD16
PARP14
FLT3LG
HCG26
TAP1
CPZ
DDX60
ITK
IL15RA
GPR171
EBF3
CX3CL1
IFITM1
ATN1
MIR663AHG
ANKRD22
ODF3B
STAT1
LOC101926943
CCL5
LZTS1
CASP1
SERPING1
GVINP1
PCDHB19P
TYMP
POU3F2
LINC00961
SNORA47
LOC103091866
LOC102723824
LINC00273
ZMYND15
SNORD116-24
ARL14EPL
GPC6-AS1
PSMB10
LOC100131257
ARG1
TCAF2
LOC101927188
LOC100505817
BISPR
TCTE3
C4orf51
LAP3
FAM65B
HELZ2
APOL1
LRP2
DPYD-AS2
SLC51B
SCARF1
C19orf38
KCNC3
NEURL3
PARP9
NPIPB11
SPDYE6
APOL2
ARL9
RTP4
TTLL6
UBE2L6
ICAM1
KDR
LOC100506675
IGFLR1
GPR83
WWC2-AS1
LINC00515
A2M
PSMB8-AS1
IFIH1
MEF2C-AS1
HEY2
MIR5586
FLT4
SLC2A5
ALMS1P
IL18R1
ITGA10
TFAP2A-AS1
CA1
RNF148
CLIP3
C1R
MIR5695
MIR4256
GBP3
PLP1
MTRNR2L3
SNORA78
LOC101927854
LOC101929577
NFIC
ANXA10
SNORA70G
IGSF6
SNORA66
ANGPT1
AANAT
METTL24
HLA-DPB1
OGN
CYP4B1
TMEM14E
MIR1267
PLA1A
LOC101928809
FKBP1AP1
GPR82
LOC101927196
IGBP1P1
MUC1
SUMO1P3
SPATA13-AS1
GPR135
BST2
FAM46C
PRRT2
TRHR
HLA-E
NPIPB3
ZBTB20-AS3
SEPT4
LOC101927730
LINC01342
PML
SCARNA16
PON1
SSC5D
LOC101928909
LOC100129940
LOC388692
PRSS48
LOC101929754
FBXO6
RNF113B
C1S
LOC102723704
APOBEC3D
MIR29A
GPR52
PCLO
IFITM4P
KIAA0319
SOX5
SLC27A2
NUB1
RNF133
GLTSCR1
GRIK1-AS1
LOC729218
MACROD2-AS1
LOC100129046
THOC7-AS1
SAMHD1
PATL2
LOC102723582
TRIM31
NFIX
ARHGAP20
STEAP4
PLEKHG7
RARRES1
ECM2
IFNE
LOC101929595
PDCD1LG2
IFI6
PLD5
SV2B
CLIC5
TRPM3
NRG3-AS1
MIR5579
ADGRG2
PAX2
GRIK1
SNORD105B
MUC16
C2orf66
MUC6
PHACTR1
PRDM1
PITX1
TPTE2P6
BCL2L14
EVI2B
N4BP2L1
DNM1P46
HLA-G
SMIM18
OMG
CHODL
LOC100419583
RNVU1-8
SP110
BTN3A1
LOC100303749
FAM155A-IT1
ARGFXP2
HLA-B
LRRC4C
PKD1L2
RASGRP3
PRR12
SNORD116-23
BEGAIN
PRH2
LOC102724596
OAS1
USP18
DSC1
SCARNA3
BCL9L
MIR421
SNORA14B
HCP5
FCGBP
RASGRF1
DTX3L
ALMS1-IT1
PGAM1P5
PRKRIP1
LOC100133331
LOC100506679
OR2AT4
IFIT1B
SLC7A8
LOC101927190
B3GNT8
GLIPR1L1
LOC100335030
C1orf21
PCAT1
SNORD56
KLF4
ZNF33BP1
HERC6
ANGPTL4
PLN
NCOR2
IL12A
ZNF536
LMO2
JAK2
DOCK4-AS1
LOC100505736
CYP4A22
LOC101927884
MBD6
PMAIP1
RHD
LOC641367
RYR2
CCDC144CP
SYT15
FMN1
RPL13AP6
POU5F2
TRIM21
KCNIP4
FKSG29
TSHR
TRIM14
ERAP2
BTN3A3
SBF1P1
HTR2B
DDX60L
PARP12
RGS7
RND1
GPR34
PIK3AP1
SERPIND1
ANGPTL1
RPS14P3
LRRC4
MEGF11
BVES
CELF2-AS2
NDUFAF4P1
XRN1
TLR3
CTSO
TSPYL6
TUBA3D
BATF3
BLNK
TSL
ADAM20P1
IL10RA
RNU11
SPDYE1
DCAF13P3
SETD1B
PSMB8
PCED1B-AS1
LOC644285
HERC5
PARP10
IL32
HLA-DMB
LINC01061
PRKCA-AS1
ATXN7
IFIT5
POU5F1P5
IL7
DPRXP4
ATF3
RNVU1-19
MINOS1P1
C19orf66
IL12RB2
GPR22
DLEU2
FAM84A
ZNF114
SNORA7B
KDM6B
CLDN14
CCDC68
BIRC6-AS2
TAS2R31
LINC01291
HHLA2
ADPGK-AS1
ELN
EVI2A
RAPH1
KIAA1217
GPR18
LOC729737
B3GALT2
CLIP1-AS1
C3
MXRA5
SAMD9
NELL2
HLX
ST7-AS2
LOC100505658
LOC101927543
CCDC109B
PRKXP1
EHMT1-IT1
JAM2
SCN9A
MATK
PRNCR1
CEP131
FAM65A
IFI27
SPARCL1
SERPINF2
VAMP5
MIR4521
GRIK1-AS2
RERE
SP100
LOC100499194
CD37
POLR2A
LINC00260
N4BP2L2-IT2
FAM117B
ANO4
RND3
LMO3
SIRPD
P2RX7
TAS2R13
CASZ1
C3orf67-AS1
RPL21P44
LOC100996251
SRCAP
PSME2
SLC12A5
CEP295NL
FST
PGR
DACT2
DHX58
C9orf84
C17orf78
IKZF4
TAS2R19
BTLA
ABRA
IRF2
LOC101928140
MYO1H
LPP-AS1
DGKG
GADD45G
EGR1
PLSCR1
ALPK1
FRMD3
PRG4
SLED1
LY75
APOBEC3F
PWAR1
ABO
CCNK
BRD4
KLHDC7B
LONRF2
AIRN
TRAFD1
ADH1C
PDGFRA
LOC145474
SCARNA22
TLDC2
LOC100996634
NMI
RAB11B
SNORA21
C2CD4A
TMEM140
DDX58
IMPG1
PTPN23
ZNFX1
PSMD6-AS2
BICD1
TICAM1
ZFHX3
LOC101927257
STAT2
GPR21
KMT2D
FLJ42393
MDGA1
LOC442497
FOXC2
IRF7
RAB27B
KCNJ13
RPS15AP10
GNRHR
GRAMD1B
SFMBT2
SLC25A22
SCEL-AS1
EHD2
ASAP1-IT1
PCDHB15
THEMIS2
HIST1H4K
LARS2-AS1
BTC
B2M
GAS7
LINC01004
BCL2A1
TAS2R30
ATP10B
CYP24A1
OGFR
CHRNB4
PCCA-AS1
FOXP4
TNFSF10
TET2-AS1
DISC1
SP2
LOC100128531
SCN5A
LOC101928323
KCCAT211
GRIK5
IQCJ-SCHIP1-AS1
FAM124A
TXLNB
FN3K
STARD13-AS
SETD1A
VTRNA1-3
PRICKLE2-AS1
BASP1P1
KIAA0040
ASAP3
C19orf68
VEGFC
ACVRL1
METTL21EP
SNORD116-18
CPEB3
CBR3
ALKBH3-AS1
PROSER1
TSG1
SEMA6B
USP12-AS1
MYRFL
ADAT3
RNU12
ZFP36L2
SHANK1
ARPP21
ZFHX4
LOC101928461
LXN
NUTM2G
JMJD1C-AS1
ANGPT2
ZFHX2
LRMP
NFAT5
P2RY1
FAS-AS1
LOC101928020
ANP32A-IT1
LINC00342
PFN1P2
LUC7L2
CASC19
MIR155HG
SYNPO2
RAPGEF4
IL33
TRIM22
SNORA33
FAM133CP
STXBP5L
PRLR
RCSD1
IL15
PLSCR4
CASP4
RHEBL1
VNN2
RHBDF2
CACNA1A
NRK
MLKL
CCAT1
ZNF865
ZFPM2
C15orf52
HELB
FOLH1
LOC100132215
BCORL1
CD40
NTNG2
NPAS3
ZMIZ1
ADAM32
ZNF385A
PPP1R13L
BRD7P3
RPPH1
TNFRSF14
ASPHD2
LRRC66
ACSM1
SNORA57
LDHAL6A
PTPRH
SLITRK2
ZNF703
TRIM69
SCN3B
HYMAI
HNRNPD
TNRC18
BPGM
FBRS
NKAPP1
TOX
LINC01534
LOC100505716
CDKN2B-AS1
LOC101927770
SRRM2
HCFC1
KCNRG
STBD1
CD47
GMPR
LINC00890
LRP2BP
UBA7
NME9
SIRPB1
EP300
RNF19B
S1PR2
TLR4
ACVR1C
TFAP2A
LINC00174
POM121C
MGRN1
GLI3
ELMSAN1
ADAMTSL1
ZBTB20
ACVR2B-AS1
EIF2AK2
C3AR1
SPEN
TRIB2
MAB21L2
LRRC19
IRF9
LRCH2
CPT1A
PM20D1
SLC25A28
C4orf48
LRRTM2
HLA-J
SNORD1C
ADM
ARID1A
EMBP1
SP140L
HRASLS2
NR1D1
TAS2R50
CELF2-AS1
NWD1
STARD4-AS1
TACR1
EDNRA
TRANK1
DTX2P1-UPK3BP1-PMS2P11
LAT2
TRIM56
SGK223
GRIN2D
AIM1
PATL1
GALNT9
CMAHP
PLEKHG4B
MIR133A1HG
NRN1
ONECUT2
CLDN20
C9orf172
GPR132
HSP90AB4P
HSH2D
SRGAP1
LTBP4
SOD2
ITGA6
DNAH11
C6orf163
LOC642776
TOX3
TAPBPL
IL4I1
NRXN3
LOC401585
HIST1H2AH
IPCEF1
PGAP1
ADAMTS9-AS1
ACBD7
ATP2A1
PKMYT1
BCO1
NLRP3
FAM167B
ZBTB7A
SNORA22
SLC9C1
PLEKHF1
ADAM20
WISP1
SNORD33
PTGS2
COL1A1
C17orf67
FLJ32255
SNORA62
GSDMD
LOC101927018
ZNF711
HLA-L
PCGF2
TAS2R20
BTN3A2
CSF1
EGR3
RELN
HIST1H2AJ
ZNF267
JUNB
HIST1H4J
STX11
SHANK3
FLG2
CREBBP
LINC00278
OR4F13P
TCF7L2
RUNX1
EPB41L4A-AS2
TMPRSS11D
ASB14
EDNRB
CIC
ANO7
LRRN3
EP400
SLC12A7
PTPN12
PCDHGA12
EYS
CAPN15
USH2A
ZFP36
LCMT1-AS2
SMG1P3
PCSK1
HEXDC
CMYA5
SNORA80A
ELAVL2
RFX7
NPTX1
SNORD89
CRISPLD1
FBLN5
UTRN
GSAP
WNK4
LINC01355
MBD5
LOC340512
PHF11
ZC3HAV1
PROSER3
IKBKE
CAPS2
VPS9D1-AS1
LINC01278
MAK
KMT2A
GPM6B
TRAPPC5
LOC100289511
TPP1
ALK
CFH
COL27A1
LIMK1
VPS13C
PLAC4
GLIS1
MYB
PRRC2C
GATAD2B
AUTS2
PCDH9
CHERP
CFLAR-AS1
CCDC85B
CASP7
RILP
CAMK1D
PP2D1
MIA2
PYCARD
MKI67
SOX9
GLUD1P3
HIST3H2BB
TESK2
CYP2J2
ATF7
DNPEP
RHBDL2
MAMLD1
EGR2
SPATA1
SETBP1
KIF18A
PARP8
SNORA45A
FAM78B
RIMS2
EID3
CASP10
ZNF107
DOCK10
C8orf31
HIPK2
ZBED3
TBX3
LINC-PINT
ACSS1
FNDC1
SMG1
WNT7B
RNF138P1
TAF15
RNF114
DLGAP4
MED15
PROX1
TGFB1
ERVFRD-1
CFB
HIST1H4L
RYR3
HAS2
NOVA1
RMI1
RAI1
MNT
HNF1A-AS1
MIDN
ICA1L
LOC100129518
TENM1
PSMA4
SOS1
C1orf101
VN1R1
NRG4
SULT1C3
AGAP2-AS1
HOXC-AS2
KMT2E
FSIP2
CHKB-AS1
PRORSD1P
INF2
SKI
TVP23C
ZFPM1
PARP3
UNC5A
GUK1
LINC00854
ZNF628
ENG
LAMA5
PCSK1N
RAB19
KCNT2
ZBTB20-AS1
IFITM3
PHC3
HLA-C
IQSEC2
RNF217-AS1
MST1R
STYK1
KMT2C
ERAP1
PLEC
PRRG4
ABHD16A
GHRLOS
NRSN1
TRPS1
L3HYPDH
CACNB2
C4orf19
PROSER2-AS1
SNORA61
MDK
XPR1
BGN
LINC01510
PAXIP1-AS2
CADPS2
MLXIP
PLAGL2
GJD3
MR1
LOC389602
TAPBP
CLEC2D
SMG7
MYCBP2
NR2F2
IKZF2
SLFN5
ELK4
SYNPO
SNORD32A
NEB
IRX6
LINC00999
PARP11
HIVEP3
ZFP36L1
SLC38A4
FAM122C
LACTB2-AS1
PCDH7
LOC652276
MT1X
CRTC1
RBCK1
CCDC89
CLDN18
SHH
ID2
GRM8
KLHL29
NCOA6
IGFN1

## Sheet: GSEA-Hallmark
Upregulation (of 1106 genes)
Gene Set Name	# Genes in Gene Set (K)	Description	# Genes in Overlap (k)	k/K	p-value	FDR q-value
INTERFERON GAMMA RESPONSE	200	Genes up-regulated in response to IFNG [GeneID=3458].	108	0.54	1.26e-115	6.29e-114
INTERFERON ALPHA RESPONSE	97	Genes up-regulated in response to alpha interferon proteins.	70	0.7216	1.79e-88	4.48e-87
ALLOGRAFT REJECTION	200	Genes up-regulated during transplant rejection.	41	0.205	1.59e-24	2.64e-23
INFLAMMATORY RESPONSE	200	Genes defining inflammatory response.	35	0.175	8.45e-19	1.06e-17
COMPLEMENT	200	Genes encoding components of the complement system, which is part of the innate immune system.	29	0.145	1.27e-13	1.06e-12
KRAS SIGNALING UP	200	Genes up-regulated by KRAS activation.	29	0.145	1.27e-13	1.06e-12
IL6 JAK STAT3 SIGNALING	87	Genes up-regulated by IL6 [GeneID=3569] via STAT3 [GeneID=6774], e.g., during acute phase response.	18	0.2069	1.26e-11	9.01e-11
TNFA SIGNALING VIA NFKB	200	Genes regulated by NF-kB in response to TNF [GeneID=7124].	25	0.125	1.63e-10	1.02e-09
IL2 STAT5 SIGNALING	199	Genes up-regulated by STAT5 in response to IL2 stimulation.	19	0.0955	1.73e-06	9.62e-06
APOPTOSIS	161	Genes mediating programmed cell death (apoptosis) by activation of caspases.	15	0.0932	2.77e-05	0.000139
TGF BETA SIGNALING	54	Genes up-regulated in response to TGFB1 [GeneID=7040].	7	0.1296	0.000542	0.00246
ESTROGEN RESPONSE LATE	200	Genes defining late response to estrogen.	14	0.07	0.000976	0.00407

## Sheet: GSEA-GO
Upregulation (of 1106 genes)
Gene Set Name	# Genes in Gene Set (K)	Description	# Genes in Overlap (k)	k/K	p-value	FDR q-value
INNATE IMMUNE RESPONSE	986	Innate immune responses are defense responses mediated by germline encoded components that directly recognize components of potential pathogens. [REF:0000022, GOC:add, GOC:ebc, GOC:mtg sensu]	134	0.1359	1.27e-55	6.53e-52
RESPONSE TO CYTOKINE	1225	Any process that results in a change in state or activity of a cell or an organism (in terms of movement, secretion, enzyme production, gene expression, etc.) as a result of a cytokine stimulus. [GOC:sl]	149	0.1216	1.27e-55	6.53e-52
DEFENSE RESPONSE TO OTHER ORGANISM	1203	Reactions triggered in response to the presence of another organism that act to protect the cell or organism from damage caused by that organism. [GOC:dos]	147	0.1222	4.1e-55	1.4e-51
DEFENSE RESPONSE	1814	Reactions, triggered in response to the presence of a foreign body or the occurrence of an injury, which result in restriction of damage to the organism attacked or prevention/recovery from the infection caused by the attack. [GOC:curators]	180	0.0992	3.95e-54	1.01e-50
RESPONSE TO BIOTIC STIMULUS	1615	Any process that results in a change in state or activity of a cell or an organism (in terms of movement, secretion, enzyme production, gene expression, etc.) as a result of a biotic stimulus, a stimulus caused or produced by a living organism. [GOC:hb]	168	0.104	3.25e-53	6.68e-50
CYTOKINE MEDIATED SIGNALING PATHWAY	807	A series of molecular signals initiated by the binding of a cytokine to a receptor on the surface of a cell, and ending with regulation of a downstream cellular process, e.g. transcription. [GOC:mah, GOC:signaling, PMID:19295629]	114	0.1413	5.62e-49	9.62e-46
RESPONSE TO INTERFERON GAMMA	201	Any process that results in a change in state or activity of a cell or an organism (in terms of movement, secretion, enzyme production, gene expression, etc.) as a result of an interferon-gamma stimulus. Interferon-gamma is also known as type II interferon. [GOC:add, ISBN:0126896631, PMID:15546383]	62	0.3085	5.18e-48	7.6e-45
REGULATION OF IMMUNE SYSTEM PROCESS	1637	Any process that modulates the frequency, rate, or extent of an immune system process. [GOC:add]	159	0.0971	2.17e-46	2.79e-43
DEFENSE RESPONSE TO VIRUS	258	Reactions triggered in response to the presence of a virus that act to protect the cell or organism. [GOC:ai]	62	0.2403	8.46e-41	9.66e-38
RESPONSE TO VIRUS	348	Any process that results in a change in state or activity of a cell or an organism (in terms of movement, secretion, enzyme production, gene expression, etc.) as a result of a stimulus from a virus. [GOC:hb]	70	0.2011	1.87e-40	1.92e-37
INTERFERON GAMMA MEDIATED SIGNALING PATHWAY	91	A series of molecular signals initiated by the binding of interferon-gamma to a receptor on the surface of a cell, and ending with regulation of a downstream cellular process, e.g. transcription. Interferon gamma is the only member of the type II interferon found so far. [GOC:add, GOC:dph, GOC:signaling]	40	0.4396	1.27e-38	1.18e-35
RESPONSE TO TYPE I INTERFERON	99	Any process that results in a change in state or activity of a cell or an organism (in terms of movement, secretion, enzyme production, gene expression, etc.) as a result of a type I interferon stimulus. Type I interferons include the interferon-alpha, beta, delta, episilon, zeta, kappa, tau, and omega gene families. [GOC:add, ISBN:0126896631, PMID:15546383, PMID:16681834]	41	0.4141	3.02e-38	2.58e-35
POSITIVE REGULATION OF IMMUNE SYSTEM PROCESS	1101	Any process that activates or increases the frequency, rate, or extent of an immune system process. [GOC:add]	112	0.1017	2.31e-34	1.83e-31
REGULATION OF IMMUNE RESPONSE	1018	Any process that modulates the frequency, rate or extent of the immune response, the immunological reaction of an organism to an immunogenic stimulus. [GOC:ai]	107	0.1051	4.39e-34	3.22e-31
IMMUNE EFFECTOR PROCESS	1292	Any process of the immune system that can potentially contribute to an immune response. [REF:0000022, GOC:add, ISBN:0781735149]	121	0.0937	1.25e-33	8.54e-31
POSITIVE REGULATION OF MULTICELLULAR ORGANISMAL PROCESS	1853	Any process that activates or increases the frequency, rate or extent of an organismal process, any of the processes pertinent to the function of an organism above the cellular level; includes the integrated processes of tissues and organs. [GOC:ai]	145	0.0783	1.02e-31	6.55e-29
CYTOKINE PRODUCTION	880	The appearance of a cytokine due to biosynthesis or secretion following a cellular stimulus, resulting in an increase in its intracellular or extracellular levels. [GOC:add, ISBN:0781735149]	94	0.1068	1.53e-30	9.22e-28
REGULATION OF CELL DIFFERENTIATION	1945	Any process that modulates the frequency, rate or extent of cell differentiation, the process in which relatively unspecialized cells acquire specialized structural and functional features. [GOC:curators]	146	0.0751	5.02e-30	2.87e-27
MHC PROTEIN COMPLEX	25	A transmembrane protein complex composed of an MHC alpha chain and, in most cases, either an MHC class II beta chain or an invariant beta2-microglobin chain, and with or without a bound peptide, lipid, or polysaccharide antigen. [GOC:add, GOC:jl, ISBN:0781735149, PMID:15928678, PMID:16153240]	20	0.8	1.17e-27	6.33e-25
IMMUNE SYSTEM DEVELOPMENT	1024	The process whose specific outcome is the progression of an organismal system whose objective is to provide calibrated responses by an organism to a potential internal or invasive threat, over time, from its formation to the mature structure. A system is a regularly interacting or interdependent group of organs or tissues that work together to carry out a given biological process. [GOC:add, GOC:d…	97	0.0947	2.07e-27	1.06e-24
POSITIVE REGULATION OF IMMUNE RESPONSE	763	Any process that activates or increases the frequency, rate or extent of the immune response, the immunological reaction of an organism to an immunogenic stimulus. [GOC:ai]	82	0.1075	6.42e-27	3.14e-24
REGULATION OF CELL POPULATION PROLIFERATION	1766	Any process that modulates the frequency, rate or extent of cell proliferation. [GOC:jl]	129	0.073	1.98e-25	9.23e-23
BIOLOGICAL ADHESION	1481	The attachment of a cell or organism to a substrate, another cell, or other organism. Biological adhesion includes intracellular attachment between membrane regions. [GOC:isa complete]	116	0.0783	2.07e-25	9.25e-23
NEGATIVE REGULATION OF VIRAL PROCESS	104	Any process that stops, prevents, or reduces the frequency, rate or extent of a multi-organism process in which a virus is a participant. [GOC:bf, GOC:jl]	32	0.3077	2.37e-25	1.01e-22
POSITIVE REGULATION OF SIGNALING	1896	Any process that activates, maintains or increases the frequency, rate or extent of a signaling process. [GOC:mtg signal]	134	0.0707	4.52e-25	1.86e-22
POSITIVE REGULATION OF RNA BIOSYNTHETIC PROCESS	1601	Any process that activates or increases the frequency, rate or extent of RNA biosynthetic process. [GO:jl, REF:0000058, GOC:TermGenie]	119	0.0743	4.1e-24	1.62e-21
REGULATION OF RESPONSE TO EXTERNAL STIMULUS	1094	Any process that modulates the frequency, rate or extent of a response to an external stimulus. [GOC:mah]	95	0.0868	4.44e-24	1.69e-21
POSITIVE REGULATION OF NUCLEOBASE CONTAINING COMPOUND METABOLIC PROCESS	1861	Any cellular process that activates or increases the frequency, rate or extent of the chemical reactions and pathways involving nucleobases, nucleosides, nucleotides and nucleic acids. [GOC:curators]	130	0.0699	7.15e-24	2.62e-21
NEGATIVE REGULATION OF VIRAL GENOME REPLICATION	61	Any process that stops, prevents, or reduces the frequency, rate or extent of viral genome replication. [GOC:curators]	25	0.4098	1.05e-23	3.73e-21
HOMEOSTATIC PROCESS	1963	Any biological process involved in the maintenance of an internal steady state. [GOC:jl, ISBN:0395825172]	134	0.0683	1.1e-23	3.75e-21
NEGATIVE REGULATION OF VIRAL LIFE CYCLE	86	Any process that stops, prevents or reduces the frequency, rate or extent of viral life cycle. [REF:0000058, GOC:TermGenie, PMID:18005716]	28	0.3256	4.02e-23	1.33e-20
REGULATION OF RESPONSE TO BIOTIC STIMULUS	407	Any process that modulates the frequency, rate, or extent of a response to biotic stimulus. [GOC:add]	55	0.1351	4.22e-23	1.36e-20
SYMBIOTIC PROCESS	980	A process carried out by gene products in an organism that enable the organism to engage in a symbiotic relationship, a more or less intimate association, with another organism. The various forms of symbiosis include parasitism, in which the association is disadvantageous or destructive to one of the organisms; mutualism, in which the association is advantageous, or often necessary to one or both…	87	0.0888	9.35e-23	2.91e-20
POSITIVE REGULATION OF CYTOKINE PRODUCTION	462	Any process that activates or increases the frequency, rate or extent of production of a cytokine. [GOC:add, ISBN:0781735149]	58	0.1255	1.15e-22	3.46e-20
REGULATION OF CELL ADHESION	736	Any process that modulates the frequency, rate or extent of attachment of a cell to another cell or to the extracellular matrix. [GOC:mah]	74	0.1005	1.22e-22	3.57e-20
REGULATION OF HEMOPOIESIS	498	Any process that modulates the frequency, rate or extent of hemopoiesis. [REF:0000058, GOC:pad, GOC:PARL, GOC:TermGenie, PMID:20080761]	60	0.1205	1.75e-22	4.98e-20
REGULATION OF VIRAL LIFE CYCLE	157	Any process that modulates the frequency, rate or extent of viral life cycle. [REF:0000058, GOC:TermGenie, PMID:18005716]	35	0.2229	2.05e-22	5.68e-20
POSITIVE REGULATION OF CELLULAR BIOSYNTHETIC PROCESS	1967	Any process that activates or increases the frequency, rate or extent of the chemical reactions and pathways resulting in the formation of substances, carried out by individual cells. [GOC:mah]	131	0.0666	3.24e-22	8.76e-20
POSITIVE REGULATION OF DEVELOPMENTAL PROCESS	1466	Any process that activates or increases the rate or extent of development, the biological process whose specific outcome is the progression of an organism over time from an initial condition (e.g. a zygote, or a young adult) to a later condition (e.g. a multicellular animal or an aged adult). [GOC:ai]	109	0.0744	3.88e-22	1.02e-19
REGULATION OF SYMBIOTIC PROCESS	232	Any process that modulates the frequency, rate or extent of symbiosis, an interaction between two organisms living together in more or less intimate association. [GOC:jl]	41	0.1767	5.94e-22	1.52e-19
T CELL ACTIVATION	483	The change in morphology and behavior of a mature or immature T cell resulting from exposure to a mitogen, cytokine, chemokine, cellular ligand, or an antigen for which it is specific. [GOC:mgi curators, ISBN:0781735149]	58	0.1201	1.05e-21	2.64e-19
REGULATION OF DEFENSE RESPONSE	747	Any process that modulates the frequency, rate or extent of a defense response. [GOC:mah]	73	0.0977	1.25e-21	3.07e-19
LYMPHOCYTE ACTIVATION	758	A change in morphology and behavior of a lymphocyte resulting from exposure to a specific antigen, mitogen, cytokine, chemokine, cellular ligand, or soluble factor. [GOC:mgi curators, ISBN:0781735149]	73	0.0963	2.92e-21	6.97e-19
APOPTOTIC PROCESS	1994	A programmed cell death process which begins when a cell receives an internal (e.g. DNA damage) or external signal (e.g. an extracellular death ligand), and proceeds through a series of biochemical events (signaling pathway phase) which trigger an execution phase. The execution phase is the last step of an apoptotic process, and is typically characterized by rounding-up of the cell, retraction of…	130	0.0652	2.99e-21	6.97e-19
CELL ACTIVATION	1475	A change in the morphology or behavior of a cell resulting from exposure to an activating factor such as a cellular or soluble ligand. [GOC:mgi curators]	107	0.0725	6.13e-21	1.4e-18
SIGNALING RECEPTOR BINDING	1654	Interacting selectively and non-covalently with one or more specific sites on a receptor molecule, a macromolecule that undergoes combination with a hormone, neurotransmitter, drug or intracellular messenger to initiate a change in cell function. [GOC:bf, GOC:ceb, ISBN:0198506732]	114	0.0689	1.58e-20	3.53e-18
POSITIVE REGULATION OF CELL POPULATION PROLIFERATION	979	Any process that activates or increases the rate or extent of cell proliferation. [GOC:curators]	83	0.0848	1.71e-20	3.74e-18
NEGATIVE REGULATION OF MULTICELLULAR ORGANISMAL PROCESS	1386	Any process that stops, prevents, or reduces the frequency, rate or extent of an organismal process, the processes pertinent to the function of an organism above the cellular level; includes the integrated processes of tissues and organs. [GOC:ai]	102	0.0736	1.94e-20	4.16e-18
ANTIGEN PROCESSING AND PRESENTATION OF PEPTIDE ANTIGEN	194	The process in which an antigen-presenting cell expresses peptide antigen in association with an MHC protein complex on its cell surface, including proteolysis and transport steps for the peptide antigen both prior to and following assembly with the MHC protein complex. The peptide antigen is typically, but not always, processed from an endogenous or exogenous protein. [GOC:add, ISBN:0781735149, …	36	0.1856	3.55e-20	7.44e-18
NEGATIVE REGULATION OF IMMUNE SYSTEM PROCESS	463	Any process that stops, prevents, or reduces the frequency, rate, or extent of an immune system process. [GOC:add]	54	0.1166	1.04e-19	2.13e-17
