# Supplementary material for: Interferon-regulated genetic programs and JAK/STAT pathway activate the intronic promoter of the short ACE2 isoform in renal proximal tubules
Source: bioRxiv. 2021 Jan 19:2021.01.15.426908. Preprint. [Version 1] doi: 10.1101/2021.01.15.426908 (PMC7836111; doi:10.1101/2021.01.15.426908)
Supplement: Supplement 7 — Supplementary Table 4. List of all genes with normalized read counts in each replicate at Control and IL-1β treated Human Primary Proximal Tubules (HTTP), log2 (fold change), p-value and adjusted p-value as well as upregulated gene list and GSEA analysis. [file media-7.xlsx]

## Sheet: Untreated_IL1b-allGenes-withFC-
Supplmentary Table 4. All genes with normalized read counts in each replicate, log2 (fold change), p-value and adjusted p-value
Gene	HPPT_untreated_rep1	HPPT_untreated_rep2	HPPT_untreated_rep3	HPPT_IL1b_rep1	HPPT_IL1b_rep2	HPPT_IL1b_rep3	log2FoldChange	pvalue	padj	Untreated_mean	IL1b_mean
A1BG	24.1256	25.4129	26.7804	29.5147	14.8519	17.8485	-0.350434	0.242229	0.330968	25.4396	20.7383
A1BG-AS1	30.9536	40.2771	32.0348	30.9904	25.9908	41.2746	-0.0435285	0.85864	0.898035	34.4218	32.7519
A1CF	2.276	5.27439	4.06791	10.3301	18.5649	15.6174	1.94835	5.04475e-05	0.000147451	3.87276	14.8375
A2M	3.1864	0.47949	0.677985	2.95147	1.23766	1.11553	0.236962	0.824805	0.872557	1.44796	1.76822
A2M-AS1	23.6704	28.7694	24.577	22.136	24.7531	12.2708	-0.387769	0.228532	0.315137	25.6722	19.72
A2ML1	3.6416	1.43847	1.01698	2.95147	6.18828	3.34659	1.11489	0.192216	0.272337	2.03235	4.16211
A3GALT2	0.4552	0.47949	1.86446	1.47573	1.23766	0	-0.251724	0.859296	0.898474	0.933049	0.904464
A4GALT	349.138	501.546	528.32	671.459	347.782	590.115	0.185636	0.00757981	0.0154143	459.668	536.452
A4GNT	0.4552	2.39745	0.338992	0	0	2.23106	-0.298192	0.855638	0.895786	1.06388	0.743686
AAAS	1005.99	1053.44	1100.54	768.857	641.106	799.834	-0.516821	6.95566e-18	6.15706e-17	1053.32	736.599
AACS	761.094	880.343	843.583	919.382	617.591	803.181	-0.0958711	0.248462	0.337973	828.34	780.051
AACSP1	2.7312	1.91796	1.69496	0	1.23766	1.11553	-1.39419	0.32758	0.424182	2.11471	0.784395
AADAT	164.782	164.944	165.089	147.573	147.281	128.286	-0.235406	0.0938115	0.148065	164.939	141.047
AAED1	330.02	325.573	309.5	315.807	356.445	335.774	0.0620863	0.555699	0.646161	321.698	336.009
AAGAB	1853.57	1604.85	1591.74	1275.03	1612.67	1347.56	-0.256496	3.95978e-06	1.33209e-05	1683.39	1411.75
AAK1	714.664	657.38	631.373	1427.03	1690.64	1802.69	1.2973	1.73214e-24	2.13759e-23	667.806	1640.12
AAMDC	181.17	156.793	163.394	97.3985	146.043	132.748	-0.40471	0.00200452	0.00457987	167.119	125.397
AAMP	1958.72	2338.95	2284.81	1990.77	1443.11	1754.73	-0.348537	2.07358e-06	7.23254e-06	2194.16	1729.53
AANAT	0.9104	1.91796	1.86446	1.47573	2.47531	4.46212	0.870861	0.302737	0.397749	1.56427	2.80439
AAR2	761.549	828.558	741.885	602.1	496.3	563.342	-0.488038	6.8258e-11	3.71982e-10	777.331	553.914
AARD	3.1864	0.47949	2.20345	1.47573	4.95063	7.8087	1.29061	0.133777	0.200358	1.95645	4.74502
AARS	4215.15	4476.51	4195.54	3472.4	3464.2	3462.6	-0.308331	1.85275e-07	7.30419e-07	4295.74	3466.4
AARS2	617.706	748.963	757.479	656.702	472.785	552.187	-0.34547	7.83442e-06	2.53385e-05	708.049	560.558
AASDH	504.817	432.02	422.385	419.108	550.757	423.901	0.0326592	0.677071	0.752155	453.074	464.589
AASDHPPT	1515.82	1461.48	1563.26	1002.02	1040.87	839.993	-0.664962	2.27999e-17	1.95252e-16	1513.52	960.962
AASS	584.021	497.231	512.048	517.983	702.989	625.812	0.212765	0.0111284	0.0218972	531.1	615.594
AATBC	7.2832	9.1103	8.8138	14.7573	9.90125	6.69317	0.297314	0.527092	0.620506	8.40243	10.4506
AATF	1571.35	1456.21	1460.21	993.169	1128.74	1141.19	-0.458348	3.52472e-09	1.65065e-08	1495.92	1087.7
AATK	4.0968	5.75388	6.94935	8.8544	3.71297	10.0398	0.337215	0.550462	0.641371	5.60001	7.53571
ABALON	144.298	133.298	148.14	84.1168	97.7749	99.2821	-0.592487	1.97963e-05	6.11049e-05	141.912	93.7246
ABAT	117.897	137.614	117.122	876.586	901.014	866.766	2.83813	1.74391e-205	3.00318e-203	124.211	881.455
ABCA1	1779.83	1833.09	1703.27	2077.83	2403.53	2181.97	0.322816	1.32257e-05	4.1721e-05	1772.06	2221.11
ABCA10	9.104	9.58979	8.8138	28.0389	59.4075	49.0833	2.32589	6.91408e-11	3.76685e-10	9.1692	45.5099
ABCA11P	97.4128	93.021	97.4603	146.098	146.043	123.824	0.514296	9.48582e-05	0.000267197	95.9647	138.655
ABCA12	213.944	180.768	172.886	953.324	1256.22	1145.65	2.56512	2.73228e-181	4.04356e-179	189.199	1118.4
ABCA13	39.6024	28.7694	37.1197	134.292	146.043	132.748	1.9502	3.69529e-29	5.54675e-28	35.1638	137.694
ABCA17P	5.4624	6.71285	3.72892	1.47573	6.18828	4.46212	-0.300888	0.667883	0.744295	5.30139	4.04204
ABCA2	629.541	826.64	872.906	944.47	392.337	707.245	-0.255005	0.00552518	0.0115868	776.362	681.351
ABCA3	1570.89	2175.92	2096.33	2119.15	1095.33	1816.08	-0.248763	0.0127856	0.0248434	1947.72	1676.85
ABCA4	3.1864	2.87694	2.54244	13.2816	8.6636	7.8087	1.79398	0.00256814	0.00575242	2.86859	9.91797
ABCA5	163.417	120.831	133.733	337.943	501.251	447.327	1.61652	9.61141e-37	1.89064e-35	139.327	428.84
ABCA6	11.8352	7.67183	7.28834	29.5147	60.6452	27.8882	2.12052	1.59523e-08	7.02755e-08	8.93179	39.3494
ABCA7	215.309	301.599	318.822	280.389	132.429	265.496	-0.350134	0.000285582	0.000747414	278.577	226.105
ABCA8	0.9104	0.958979	0.169496	0	0	2.23106	0.411625	0.810929	0.862279	0.679625	0.743686
ABCA9	3.6416	2.87694	3.72892	11.8059	23.5155	23.4261	2.49055	1.33314e-06	4.73803e-06	3.41582	19.5825
ABCB1	893.102	773.417	767.648	789.518	792.1	784.217	-0.0392095	0.596114	0.682423	811.389	788.612
ABCB10	612.699	595.526	609	736.391	741.356	580.075	0.170082	0.0745154	0.121017	605.742	685.941
ABCB4	178.438	168.78	165.598	203.651	237.63	244.301	0.423609	7.43251e-05	0.000212455	170.939	228.527
ABCB5	2.276	3.83592	2.54244	0	0	0	-3.63605	0.0168792	0.0320126	2.88479	0
ABCB6	340.489	415.238	381.367	730.488	577.986	729.556	0.84319	2.29783e-25	2.94704e-24	379.031	679.343
ABCB7	597.677	514.492	512.557	351.225	475.26	344.698	-0.478777	1.59851e-09	7.73252e-09	541.575	390.394
ABCB8	302.253	437.295	465.098	438.293	205.451	359.2	-0.30834	0.000160528	0.000436344	401.548	334.315
ABCB9	79.2048	90.144	95.5959	73.7867	53.2192	41.2746	-0.677774	0.000320645	0.000832851	88.3149	56.0935
ABCC1	918.593	1101.39	1003.42	1878.61	1646.08	2084.92	0.893024	1.94509e-24	2.39414e-23	1007.8	1869.87
ABCC10	480.691	595.047	606.627	771.809	518.578	768.599	0.280714	4.39252e-05	0.000129546	560.788	686.329
ABCC11	0.9104	0	0.508489	2.95147	1.23766	4.46212	2.52201	0.0338259	0.059884	0.472963	2.88375
ABCC2	28.6776	24.9335	23.3905	23.6117	56.9322	45.7367	0.725244	0.0053337	0.0112263	25.6672	42.0935
ABCC3	1906.83	2010.02	2082.43	3082.81	2436.95	3511.68	0.58188	3.41388e-14	2.42207e-13	1999.76	3010.48
ABCC4	5955.38	5400.49	5155.23	2914.57	3194.39	2852.41	-0.882529	3.964e-96	2.65336e-94	5503.7	2987.12
ABCC5	1006.45	896.646	896.805	900.198	1170.82	1115.53	0.188797	0.0445014	0.0765449	933.299	1062.18
ABCC5-AS1	3.6416	1.43847	3.72892	7.37867	8.6636	7.8087	1.38089	0.0347687	0.0613587	2.93633	7.95032
ABCC6	39.6024	45.5515	46.9505	42.7963	30.9414	42.3901	-0.190118	0.350454	0.448528	44.0348	38.7093
ABCC6P1	6.828	7.67183	5.76287	8.8544	2.47531	1.11553	-0.786347	0.196537	0.277547	6.75423	4.14842
ABCC6P2	1.8208	3.35643	2.88144	2.95147	0	2.23106	-0.677325	0.472837	0.569984	2.68622	1.72751
ABCC9	120.173	77.1978	87.9685	57.5536	55.6946	64.7007	-0.671846	0.000432922	0.00110182	95.113	59.3163
ABCD1	121.994	209.057	220.006	185.943	85.3983	179.6	-0.327536	0.0178631	0.0336932	183.686	150.314
ABCD3	1723.39	1649.44	1612.59	1214.53	1334.19	1112.18	-0.452811	7.70279e-12	4.54844e-11	1661.81	1220.3
ABCD4	857.141	962.336	967.824	826.411	754.971	799.834	-0.224925	0.000245773	0.000649963	929.1	793.739
ABCE1	2988.84	2743.16	2845.67	1946.49	2274.81	1829.47	-0.512564	6.24154e-15	4.6512e-14	2859.22	2016.92
ABCF1	2336.54	2219.56	2185.99	2215.08	2163.42	2313.61	-0.00945359	0.855049	0.895332	2247.36	2230.7
ABCF2	2626.05	2673.15	2546.34	2250.49	2108.97	2257.83	-0.244713	0.000117709	0.000327135	2615.18	2205.76
ABCF3	1250.89	1270.65	1294.1	1368.01	1049.53	1227.08	-0.0720933	0.273125	0.365218	1271.88	1214.87
ABCG1	16.8424	26.3719	23.3905	28.0389	12.3766	20.0795	-0.158338	0.652242	0.730658	22.2016	20.165
ABCG2	26.8568	23.0155	24.4075	39.8448	23.5155	26.7727	0.262523	0.375338	0.474254	24.7599	30.0443
ABCG4	4.0968	2.87694	2.03395	0	1.23766	0	-2.68879	0.0503704	0.0855831	3.00256	0.412552
ABCG5	2.276	3.83592	2.54244	1.47573	4.95063	3.34659	0.233474	0.799597	0.853194	2.88479	3.25765
ABHD1	13.2008	13.9052	14.0682	16.2331	12.3766	6.69317	-0.243262	0.556318	0.646642	13.7247	11.7676
ABHD10	731.506	703.891	739.682	529.789	568.084	481.908	-0.472537	1.58998e-09	7.69325e-09	725.026	526.594
ABHD11	365.981	441.13	454.928	273.011	198.025	307.886	-0.698559	1.85787e-13	1.24711e-12	420.68	259.641
ABHD11-AS1	10.0144	12.9462	12.2037	13.2816	7.42594	12.2708	-0.116911	0.780499	0.837676	11.7214	10.9928
ABHD12	828.008	861.643	817.141	752.624	636.156	707.245	-0.259382	0.000860984	0.00209017	835.598	698.675
ABHD12B	3.6416	3.83592	4.23741	8.8544	12.3766	15.6174	1.64134	0.00241905	0.00544357	3.90497	12.2828
ABHD13	541.233	511.136	496.285	550.449	725.267	481.908	0.162315	0.0449541	0.0772535	516.218	585.875
ABHD14A	80.5704	114.598	121.529	94.447	37.1297	63.5851	-0.750616	0.000190907	0.000512739	105.566	65.0539
ABHD14B	1411.12	1534.37	1600.55	922.334	784.674	890.192	-0.81098	5.37487e-51	1.59337e-49	1515.35	865.733
ABHD15	502.541	487.641	520.014	500.274	466.597	533.223	-0.0100745	0.894096	0.92536	503.399	500.031
ABHD16A	710.112	911.989	853.583	971.033	668.335	921.427	0.0430984	0.527219	0.620584	825.228	853.598
ABHD16B	43.6992	48.4285	57.1202	64.9323	28.4661	68.0473	0.0551106	0.780262	0.83747	49.7493	53.8152
ABHD17A	7.7384	16.7821	18.8141	23.6117	1.23766	8.92423	-0.613031	0.17169	0.247758	14.4449	11.2579
ABHD17B	393.748	404.21	395.096	361.555	422.041	324.619	-0.118685	0.205514	0.288096	397.684	369.405
ABHD17C	99.6887	106.447	115.257	88.544	73.0217	53.5454	-0.605184	0.00120383	0.00285053	107.131	71.7037
ABHD2	4577.49	4623.72	4331.14	5027.83	5043.45	5240.75	0.179239	0.00121165	0.00286723	4510.78	5104.01
ABHD3	174.797	152.957	166.784	162.331	211.639	151.712	0.0751813	0.522202	0.616136	164.846	175.227
ABHD4	291.783	279.063	271.363	191.845	191.837	232.03	-0.441876	3.68643e-05	0.000109644	280.736	205.237
ABHD5	1165.77	1046.73	1090.54	546.022	709.177	592.346	-0.845897	7.44433e-27	1.02335e-25	1101.01	615.848
ABHD6	324.557	309.271	289.161	218.409	175.747	233.146	-0.55018	2.4913e-07	9.67065e-07	307.663	209.1
ABHD8	75.108	114.119	128.478	144.622	30.9414	61.3541	-0.596597	0.00582171	0.0121428	105.902	78.9725
ABI1	1842.19	1772.67	1719.71	1881.56	2290.9	2045.88	0.217227	1.17461e-05	3.72208e-05	1778.19	2072.78
ABI2	1297.32	1184.34	1161.73	1155.5	1433.21	1425.65	0.141185	0.0298239	0.0534741	1214.46	1338.12
ABI3	0.9104	1.43847	1.18647	0	1.23766	0	-1.32639	0.388939	0.487797	1.17845	0.412552
ABI3BP	147.03	115.078	120.681	177.088	173.272	177.369	0.466304	0.00601656	0.0124928	127.596	175.91
ABL1	3721.26	4009.97	4090.45	5511.87	4100.36	5286.49	0.325824	2.73643e-07	1.05648e-06	3940.56	4966.24
ABL2	2653.81	2392.65	2259.05	2908.67	3370.14	3219.42	0.379812	2.66242e-11	1.50505e-10	2435.17	3166.08
ABLIM1	4578.85	4315.41	3927.06	2859.97	3325.58	3180.37	-0.452247	2.96409e-19	2.8473e-18	4273.77	3121.98
ABLIM2	13.2008	14.3847	17.4581	4.4272	4.95063	5.57764	-1.58707	0.00280782	0.00624572	15.0145	4.98516
ABLIM3	1503.07	1484.5	1391.23	1323.73	1387.41	1617.52	-0.0124179	0.863736	0.901784	1459.6	1442.89
ABO	11.8352	9.1103	13.2207	35.4176	25.9908	39.0435	1.52163	2.48354e-07	9.64645e-07	11.3887	33.484
ABR	3572.41	4268.42	4024.86	5482.35	4229.07	5519.64	0.356064	6.625e-12	3.93532e-11	3955.23	5077.02
ABRA	14.1112	9.1103	5.25438	61.9808	64.3581	45.7367	2.67017	1.07416e-13	7.36173e-13	9.49196	57.3586
ABRACL	1005.99	936.923	915.958	914.955	1159.68	750.751	-0.0304672	0.741555	0.806712	952.957	941.797
ABT1	301.797	355.302	344.416	427.963	305.701	380.395	0.147279	0.0699749	0.114586	333.839	371.353
ABTB1	74.6528	92.062	96.4434	104.777	56.9322	104.86	-0.00766492	0.960751	0.972764	87.7194	88.8563
ABTB2	613.154	744.168	726.122	1865.33	1292.11	1797.12	1.24074	6.134e-116	5.16429e-114	694.481	1651.52
ACAA1	1156.21	988.228	1050.71	817.557	594.075	766.368	-0.559442	2.42882e-06	8.40658e-06	1065.05	726
ACAA2	1037.86	961.377	954.772	785.091	750.02	708.361	-0.398316	1.4814e-06	5.24036e-06	984.668	747.824
ACACA	2390.25	2001.39	1928.19	2555.97	2943.15	2849.06	0.404848	1.88072e-10	9.81987e-10	2106.61	2782.73
ACACB	85.1224	96.3774	98.1383	42.7963	55.6946	47.9677	-0.922241	2.13789e-06	7.44448e-06	93.2127	48.8195
ACAD10	323.647	345.233	345.264	247.923	282.186	273.305	-0.330979	0.00127138	0.00299773	338.048	267.805
ACAD11	42.3336	53.2233	47.9674	60.5051	44.5556	63.5851	0.232328	0.276821	0.36923	47.8415	56.2153
ACAD8	594.036	648.27	598.83	469.283	497.538	418.323	-0.41024	4.29806e-06	1.4395e-05	613.712	461.715
ACAD9	1077	1046.25	1089.01	975.46	904.727	959.355	-0.177458	0.00357295	0.00778405	1070.75	946.514
ACADL	86.0328	73.3619	71.0189	28.0389	33.4167	33.4659	-1.27226	3.1306e-09	1.47117e-08	76.8045	31.6405
ACADM	1248.16	1200.16	1214.78	821.984	1050.77	676.01	-0.543653	1.64739e-09	7.9568e-09	1221.03	849.588
ACADS	228.055	345.712	340.687	336.467	126.241	195.218	-0.539353	2.80024e-05	8.47904e-05	304.818	219.309
ACADSB	456.565	406.607	389.163	330.564	357.683	288.922	-0.36359	0.000132381	0.000365606	417.445	325.723
ACADVL	6304.97	6619.83	6827.99	6082.98	5359.05	6157.72	-0.166096	0.00117413	0.00278611	6584.26	5866.58
ACAP1	23.2152	34.5233	41.5266	32.4662	17.3272	44.6212	-0.106525	0.680882	0.755636	33.0883	31.4715
ACAP2	2015.17	1941.93	1936.33	2161.95	2625.07	1930.98	0.17624	0.00533734	0.0112314	1964.48	2239.33
ACAP3	485.698	607.513	668.324	557.828	231.442	487.486	-0.53118	4.79738e-09	2.22084e-08	587.178	425.585
ACAT1	1930.5	1832.61	1880.05	1288.32	1410.93	1254.97	-0.518608	1.47004e-20	1.49634e-19	1881.05	1318.07
ACAT2	651.391	608.952	658.832	1025.64	1153.5	969.395	0.704061	3.32764e-23	3.87196e-22	639.725	1049.51
ACBD3	1968.28	1798.09	1856.32	2163.43	2476.55	2012.41	0.233002	3.45609e-06	1.17138e-05	1874.23	2217.46
ACBD4	256.277	272.35	305.602	182.991	122.528	179.6	-0.799117	7.89042e-13	5.05302e-12	278.076	161.706
ACBD5	1697.44	1573.21	1608.35	1984.86	2342.88	1836.16	0.329742	4.75742e-09	2.20396e-08	1626.33	2054.64
ACBD6	633.183	647.79	669.341	571.109	514.865	585.653	-0.222852	0.0100452	0.0199335	650.105	557.209
ACBD7	18.208	12.4667	16.6106	14.7573	14.8519	11.1553	-0.250065	0.490326	0.586258	15.7618	13.5882
ACCS	110.158	119.872	121.868	79.6896	80.4477	84.7802	-0.513167	0.00247329	0.00555507	117.3	81.6392
ACD	218.041	274.268	294.923	258.253	138.618	186.293	-0.471461	1.26969e-05	4.01196e-05	262.411	194.388
ACE	5.9176	5.27439	5.42388	2.95147	8.6636	7.8087	0.273955	0.639158	0.718934	5.53862	6.47459
ACE2	21.8496	19.1796	19.6616	8.8544	18.5649	6.69317	-0.858296	0.00922844	0.0184481	20.2302	11.3708
ACER2	131.553	118.434	116.783	87.0683	75.4971	75.856	-0.626837	5.5451e-05	0.000161254	122.257	79.4738
ACER3	796.6	769.101	793.751	1691.19	2108.97	1869.63	1.25374	6.69995e-106	4.88143e-104	786.484	1889.93
ACHE	5.9176	15.8232	10.5088	26.5632	11.1389	14.5019	0.670067	0.0893168	0.141916	10.7498	17.4013
ACIN1	2969.72	2761.38	2759.23	2812.75	3198.1	3674.55	0.191268	0.0300646	0.0538547	2830.11	3228.47
ACKR1	0.4552	0	1.01698	2.95147	6.18828	3.34659	2.79446	0.0150428	0.0288242	0.490726	4.16211
ACKR2	4.0968	10.0693	4.5764	8.8544	4.95063	4.46212	-0.0161552	0.977387	0.984654	6.24749	6.08905
ACKR3	25.036	31.1668	27.6279	506.177	397.288	494.179	4.07219	1.43419e-148	1.75277e-146	27.9436	465.881
ACKR4	5.0072	4.31541	4.06791	13.2816	27.2284	30.1193	2.45445	1.34468e-13	9.12657e-13	4.4635	23.5431
ACLY	17679.5	18881.3	18421.9	18104.3	15423.7	18098.3	-0.0917929	0.079191	0.127746	18327.6	17208.8
ACMSD	397.845	406.128	395.943	209.554	188.124	184.062	-1.0519	1.6076e-26	2.17832e-25	399.972	193.913
ACO1	4314.84	3950.51	3833.67	6428.3	7179.65	6818.11	0.755883	7.23686e-49	2.01897e-47	4033.01	6808.69
ACO2	1391.55	1666.71	1661.23	1366.53	887.4	1163.5	-0.479806	1.58881e-12	9.85762e-12	1573.16	1139.14
ACOT1	10.9248	20.6181	20.1701	14.7573	11.1389	18.964	-0.193691	0.656194	0.733826	17.2376	14.9534
ACOT11	6.828	9.58979	7.96632	5.90294	3.71297	3.34659	-0.937506	0.151849	0.223242	8.12804	4.32083
ACOT13	665.502	642.996	617.136	495.847	596.551	584.537	-0.194165	0.00984509	0.0195775	641.878	558.978
ACOT2	135.194	147.683	143.563	125.437	105.201	101.513	-0.364087	0.00835056	0.0168264	142.147	110.717
ACOT4	40.0576	40.2771	39.4926	36.8934	61.8828	53.5454	0.335341	0.112417	0.172907	39.9424	50.7739
ACOT6	2.7312	0.958979	2.03395	0	0	1.11553	-2.04908	0.216715	0.301612	1.90804	0.371843
ACOT7	554.433	608.952	643.577	470.759	245.056	422.785	-0.705918	3.37435e-10	1.72945e-09	602.321	379.534
ACOT8	169.79	182.686	202.209	184.467	115.102	186.293	-0.214926	0.109485	0.169042	184.895	161.954
ACOT9	819.815	751.36	757.648	948.897	1115.13	944.853	0.364774	2.42091e-10	1.2547e-09	776.274	1002.96
ACOX1	3289.73	3285.94	3096.36	4201.42	4653.59	4217.81	0.433062	4.56506e-22	5.03646e-21	3224.01	4357.61
ACOX2	43.6992	42.6746	47.6284	17.7088	12.3766	20.0795	-1.41829	1.96044e-06	6.85683e-06	44.6674	16.7216
ACOX3	275.851	309.75	304.076	339.419	248.769	262.149	-0.0746724	0.458057	0.555895	296.559	283.446
ACOXL	2.276	1.91796	2.37295	0	0	2.23106	-1.47929	0.264688	0.356082	2.18897	0.743686
ACP1	1369.7	1329.62	1294.1	1350.3	1409.69	1190.27	-0.0180164	0.766627	0.826487	1331.14	1316.75
ACP2	877.625	946.512	964.942	1077.29	779.724	938.16	-0.00453535	0.944075	0.960901	929.693	931.723
ACP5	163.872	170.219	182.039	90.0198	51.9816	72.5094	-1.29061	2.11808e-19	2.04604e-18	172.043	71.5036
ACP6	325.923	328.93	358.993	181.515	152.232	187.409	-0.964105	1.47764e-18	1.36408e-17	337.949	173.719
ACPP	0	0.47949	0	0	0	0	0.904101	0.672378	0.748276	0.15983	0
ACPT	5.0072	2.39745	7.96632	4.4272	4.95063	1.11553	-0.594215	0.437009	0.536084	5.12366	3.49779
ACRBP	23.2152	18.2206	22.0345	10.3301	9.90125	11.1553	-1.01943	0.0058235	0.0121452	21.1568	10.4622
ACRC	54.1688	38.8387	52.3743	64.9323	112.627	99.2821	0.919424	5.10803e-05	0.000149208	48.4606	92.2804
ACRV1	4.0968	1.91796	2.88144	14.7573	8.6636	15.6174	2.16228	0.000703783	0.00173368	2.9654	13.0128
ACSBG1	5.9176	3.35643	2.37295	1.47573	1.23766	6.69317	-0.124838	0.886218	0.918881	3.88232	3.13552
ACSBG2	5.4624	4.7949	5.76287	2.95147	7.42594	5.57764	-0.0219578	0.970458	0.979977	5.34006	5.31835
ACSF2	361.429	407.087	425.775	311.38	257.433	310.117	-0.445481	7.85371e-07	2.86322e-06	398.097	292.977
ACSF3	318.185	375.92	426.283	399.924	273.522	389.32	-0.0922336	0.275159	0.367506	373.463	354.255
ACSL1	3810.93	3587.06	3497.05	2108.82	2194.37	2078.23	-0.772199	7.34746e-48	2.00263e-46	3631.68	2127.14
ACSL3	1996.05	1867.61	1929.38	2021.76	2464.17	2092.73	0.176245	0.000542946	0.00136099	1931.01	2192.89
ACSL4	5361.34	4641.94	4603.52	10477.7	13068.4	10334.3	1.20669	1.04511e-159	1.40407e-157	4868.93	11293.5
ACSL5	117.897	102.131	117.969	470.759	569.322	585.653	2.25637	2.08199e-109	1.59029e-107	112.666	541.911
ACSL6	2.7312	0.47949	0.847481	5.90294	6.18828	6.69317	2.28712	0.0045295	0.00969628	1.35272	6.26146
ACSM1	11.38	22.536	17.9666	26.5632	32.1791	27.8882	0.71982	0.0213794	0.039631	17.2942	28.8768
ACSM2A	2.276	2.87694	3.22043	0	0	0	-3.59495	0.0141527	0.0272408	2.79112	0
ACSM2B	4.0968	5.75388	6.10186	1.47573	1.23766	0	-2.67614	0.0209886	0.0389791	5.31751	0.904464
ACSM3	254.912	246.458	232.21	95.9227	137.38	121.593	-1.04589	6.60017e-18	5.86156e-17	244.526	118.298
ACSM5	89.2192	107.406	106.105	41.3206	22.2778	26.7727	-1.77654	7.50082e-19	7.03406e-18	100.91	30.1237
ACSM6	1.3656	2.87694	1.52547	2.95147	6.18828	7.8087	1.61108	0.0397826	0.0693181	1.92267	5.64948
ACSS1	179.349	155.355	177.971	72.311	51.9816	80.3181	-1.3283	5.76124e-18	5.14061e-17	170.891	68.2035
ACSS2	929.518	891.851	865.109	625.711	585.412	625.812	-0.546411	8.96823e-17	7.44457e-16	895.492	612.312
ACSS3	470.221	420.992	435.266	193.321	236.392	238.723	-0.985933	6.16125e-29	9.16832e-28	442.16	222.812
ACTA1	0.9104	0.958979	1.35597	0	0	3.34659	0.0525481	0.972428	0.981339	1.07512	1.11553
ACTA2	239.89	260.363	219.159	126.913	126.241	139.441	-0.86158	3.66292e-11	2.0456e-10	239.804	130.865
ACTA2-AS1	3.1864	3.83592	2.71194	5.90294	12.3766	7.8087	1.41794	0.0160802	0.0306139	3.24475	8.69607
ACTB	48214.8	51279.5	55845.6	51652.2	32663	50664	-0.227878	0.000524702	0.00131823	51780	44993
ACTBL2	207.571	210.016	199.836	141.67	129.954	137.21	-0.59515	2.27355e-05	6.9723e-05	205.808	136.278
ACTG1	30466.1	36396.1	35985.2	32457.3	21202.3	25716.3	-0.383174	1.28804e-07	5.18362e-07	34282.5	26458.6
ACTG1P17	5.9176	6.23336	2.71194	1.47573	4.95063	3.34659	-0.5229	0.54579	0.637181	4.9543	3.25765
ACTG1P20	28.2224	32.6053	34.2382	50.175	58.1699	49.0833	0.714549	0.00408987	0.00881794	31.6886	52.476
ACTG1P4	12.2904	12.9462	12.2037	19.1845	25.9908	34.5814	1.10683	0.00113258	0.00269461	12.4801	26.5856
ACTG2	4.0968	0.958979	1.35597	2.95147	3.71297	0	0.0411764	0.974595	0.982756	2.13725	2.22148
ACTL10	35.0504	43.6336	43.2215	23.6117	21.0402	21.195	-0.892965	0.000859674	0.00208753	40.6352	21.949
ACTL6A	1449.81	1333.94	1342.58	1130.41	1304.49	1048.6	-0.250718	6.76938e-05	0.000194498	1375.44	1161.17
ACTL7A	0.9104	1.91796	0.338992	0	1.23766	5.57764	1.25036	0.349392	0.447288	1.05578	2.27177
ACTN1	9373.93	10855.6	10352.3	8982.79	6977.91	9688.37	-0.260047	0.000974038	0.00234539	10194	8549.69
ACTN1-AS1	1.8208	1.91796	2.37295	1.47573	0	0	-2.15132	0.119315	0.181881	2.03723	0.491911
ACTN2	45.9752	28.7694	37.1197	50.175	69.3088	71.3938	0.780607	0.000627625	0.001558	37.2881	63.6259
ACTN4	9647.05	13152.9	13075.1	8540.07	4714.23	7802.01	-0.795881	2.68585e-20	2.69767e-19	11958.3	7018.77
ACTR10	1467.56	1303.25	1327.83	1182.06	1389.89	1037.44	-0.192326	0.0046283	0.00988766	1366.22	1203.13
ACTR1A	4439.56	4528.3	4540.97	4372.6	3798.37	4379.57	-0.106816	0.00834745	0.0168219	4502.95	4183.51
ACTR1B	1334.19	1585.67	1557.33	1813.68	1177.01	1667.72	0.0439853	0.451078	0.549229	1492.4	1552.8
ACTR2	6558.97	4924.84	5162.52	5579.75	7252.67	5447.13	0.129936	0.0937602	0.148008	5548.78	6093.18
ACTR3	9151.34	8407.85	8752.45	9881.52	11598.1	9669.4	0.237481	4.49859e-08	1.89835e-07	8770.54	10383
ACTR3B	78.7496	70.9645	79.8327	84.1168	69.3088	63.5851	-0.0964468	0.569428	0.658527	76.5156	72.3369
ACTR3C	71.0112	50.8259	54.0693	50.175	80.4477	73.6249	0.233208	0.223477	0.309228	58.6355	68.0825
ACTR5	155.223	166.862	155.937	137.243	147.281	162.867	-0.0854607	0.499393	0.595344	159.341	149.131
ACTR6	439.723	406.607	406.791	327.613	558.183	401.59	0.0195363	0.843828	0.886882	417.707	429.129
ACTR8	1210.83	1094.67	1106.3	1003.5	1117.6	1146.76	-0.0594089	0.386793	0.485748	1137.27	1089.29
ACTRT3	133.374	118.913	121.19	104.777	137.38	93.7044	-0.161634	0.240341	0.328768	124.492	111.954
ACVR1	783.854	788.76	733.749	683.265	686.899	677.126	-0.172229	0.024209	0.0442784	768.788	682.43
ACVR1B	1626.43	1468.2	1535.47	917.907	891.113	1022.94	-0.707397	4.22216e-24	5.12695e-23	1543.36	943.986
ACVR1C	15.0216	16.3026	12.8817	35.4176	27.2284	26.7727	1.02305	0.000530266	0.0013315	14.7353	29.8063
ACVR2A	373.719	297.284	328.823	472.235	631.205	536.569	0.709801	8.97677e-17	7.4484e-16	333.275	546.67
ACVR2B	409.68	393.661	382.892	540.119	617.591	549.956	0.527366	3.95595e-13	2.58852e-12	395.411	569.222
ACVR2B-AS1	18.208	11.5078	12.7122	10.3301	16.0895	25.6572	0.347071	0.312014	0.407706	14.1427	17.3589
ACVRL1	5.9176	8.63081	11.0173	7.37867	8.6636	12.2708	0.129546	0.758906	0.820299	8.52189	9.43769
ACY1	2.276	1.91796	1.35597	2.95147	0	0	-1.17625	0.321761	0.418362	1.84998	0.983823
ACY3	6.3728	3.83592	4.23741	4.4272	2.47531	4.46212	-0.339875	0.584001	0.671648	4.81537	3.78821
ACYP1	107.882	108.365	87.2906	53.1264	81.6853	100.398	-0.34255	0.0709425	0.11594	101.179	78.4031
ACYP2	96.0472	75.7594	86.1041	88.544	89.1113	87.0112	0.0293402	0.848068	0.890173	85.9702	88.2222
ADA	114.255	111.721	114.41	107.729	103.963	110.437	-0.0764345	0.601086	0.686546	113.462	107.376
ADAL	182.99	163.985	180.683	137.243	170.797	132.748	-0.275798	0.0317214	0.056518	175.886	146.929
ADAM10	6679.15	6069.38	6000	5218.2	6158.58	5585.45	-0.147319	0.000575758	0.00143791	6249.51	5654.08
ADAM11	4.552	3.83592	5.93237	2.95147	3.71297	3.34659	-0.525438	0.483688	0.580236	4.77343	3.33701
ADAM12	1354.22	1414.01	1295.29	1654.3	1729.01	1833.93	0.363367	1.54919e-09	7.50737e-09	1354.51	1739.08
ADAM15	2121.69	2942.63	2805.67	2814.23	1568.11	2383.89	-0.239298	0.000952864	0.00229703	2623.33	2255.41
ADAM17	1558.15	1488.82	1499.7	1914.03	2263.67	1919.83	0.418869	1.22158e-15	9.50714e-15	1515.56	2032.51
ADAM18	2.276	1.91796	1.52547	5.90294	6.18828	3.34659	1.43333	0.0356945	0.0628578	1.90647	5.14594
ADAM19	2045.67	2287.17	2081.75	1313.4	1212.9	1443.49	-0.690468	1.16608e-18	1.08333e-17	2138.2	1323.27
ADAM1A	86.0328	70.0055	76.6123	94.447	157.182	129.401	0.709673	3.17146e-05	9.5209e-05	77.5502	127.01
ADAM20	17.2976	14.3847	10.0003	72.311	106.438	109.322	2.83849	8.92715e-22	9.73558e-21	13.8942	96.0238
ADAM20P1	5.9176	7.19234	7.62733	28.0389	64.3581	40.159	2.67893	8.48835e-12	4.98898e-11	6.91242	44.1854
ADAM21	6.3728	7.19234	7.62733	23.6117	34.6544	33.4659	2.11596	1.34228e-08	5.95613e-08	7.06416	30.5773
ADAM21P1	0.4552	0	0.677985	0	2.47531	1.11553	1.66635	0.330344	0.427118	0.377728	1.19695
ADAM22	62.3624	58.9772	55.0863	88.544	90.3489	83.6647	0.57014	0.00208047	0.00473854	58.8086	87.5192
ADAM23	1.3656	1.91796	0.677985	1.47573	1.23766	2.23106	0.415091	0.731858	0.798469	1.32051	1.64815
ADAM28	80.5704	58.0182	76.7818	126.913	196.787	132.748	1.06171	3.31657e-11	1.8593e-10	71.7901	152.149
ADAM32	24.5808	11.5078	17.1191	44.272	29.7038	27.8882	0.915162	0.00923594	0.0184593	17.7359	33.9547
ADAM33	1.3656	0.958979	1.01698	0	0	0	-2.28679	0.203025	0.285326	1.11385	0
ADAM7	1.3656	0.958979	0.508489	1.47573	1.23766	0	-0.0443513	0.973549	0.982155	0.944356	0.904464
ADAM8	27.312	43.1541	45.2555	85.5926	35.892	56.892	0.562184	0.00697508	0.014295	38.5738	59.4589
ADAM9	9218.71	8212.7	8140.9	7836.15	9183.41	7316.75	-0.0769154	0.101124	0.157858	8524.1	8112.1
ADAMTS1	11491.5	10406.4	10230.3	6102.16	6333.09	6711.02	-0.746419	2.69927e-29	4.06781e-28	10709.4	6382.09
ADAMTS10	33.2296	30.2078	34.5772	47.2235	32.1791	43.5056	0.297696	0.262183	0.353364	32.6716	40.9694
ADAMTS12	271.754	242.142	238.651	159.379	188.124	179.6	-0.507279	4.97841e-06	1.65362e-05	250.849	175.701
ADAMTS13	38.692	51.7849	56.2728	36.8934	18.5649	46.8522	-0.538703	0.0190636	0.0357511	48.9165	34.1035
ADAMTS14	490.705	609.431	682.9	410.254	236.392	360.316	-0.849283	4.85253e-15	3.64116e-14	594.346	335.654
ADAMTS15	162.962	199.468	192.548	61.9808	25.9908	32.3503	-2.25471	1.58753e-32	2.72891e-31	184.992	40.1073
ADAMTS16	17.7528	16.3026	19.8311	10.3301	7.42594	10.0398	-0.963745	0.0443983	0.0764093	17.9622	9.26528
ADAMTS17	10.9248	16.7821	16.1021	11.8059	8.6636	13.3863	-0.367714	0.360763	0.45927	14.603	11.2853
ADAMTS18	30.0432	29.2489	32.3738	33.9419	33.4167	27.8882	0.0485941	0.858519	0.89798	30.5553	31.7489
ADAMTS19	5.4624	6.71285	5.25438	1.47573	3.71297	4.46212	-0.793659	0.250707	0.340416	5.80988	3.21694
ADAMTS2	60.0864	74.3209	79.3242	42.7963	35.892	40.159	-0.856389	1.02844e-05	3.2825e-05	71.2438	39.6158
ADAMTS20	0.4552	0.47949	0.338992	7.37867	8.6636	5.57764	4.15928	0.000244538	0.000647238	0.424561	7.20664
ADAMTS3	2789.92	2458.82	2354.13	811.654	809.428	751.866	-1.68049	1.57291e-141	1.69293e-139	2534.29	790.983
ADAMTS5	1373.34	1217.9	1179.35	1449.17	1742.62	1537.2	0.325151	5.60598e-08	2.34579e-07	1256.87	1576.33
ADAMTS6	149.761	133.298	128.987	178.564	191.837	206.373	0.494338	3.2116e-05	9.63073e-05	137.348	192.258
ADAMTS7	144.298	210.496	228.989	234.642	132.429	207.488	-0.0546632	0.606243	0.690687	194.595	191.52
ADAMTS8	0.9104	0.958979	0.508489	7.37867	1.23766	0	1.82858	0.0548907	0.0923112	0.792622	2.87211
ADAMTS9	1944.16	1928.51	1863.27	43523.8	48159.7	50809	4.63456	0	0	1911.98	47497.5
ADAMTS9-AS1	45.9752	35.9617	39.6621	1514.1	2533.48	2329.22	5.7103	2.10873e-239	4.43841e-237	40.533	2125.6
ADAMTS9-AS2	45.9752	35.9617	35.5942	75.2624	86.636	72.5094	1.00887	2.84325e-07	1.09448e-06	39.177	78.1359
ADAMTSL1	116.986	150.56	141.36	224.312	231.442	265.496	0.82666	1.32546e-11	7.67599e-11	136.302	240.416
ADAMTSL3	97.4128	104.049	85.9346	113.632	107.676	85.8957	0.0974947	0.501945	0.597558	95.7989	102.401
ADAMTSL4	69.6456	112.68	92.3754	97.3985	48.2686	82.5491	-0.288559	0.123628	0.187396	91.567	76.0721
ADAMTSL4-AS1	14.5664	12.9462	12.8817	22.136	22.2778	34.5814	0.99136	0.00200113	0.0045731	13.4648	26.3317
ADAMTSL5	37.3264	53.2233	50.6794	35.4176	33.4167	30.1193	-0.513055	0.0269097	0.048738	47.0764	32.9845
ADAP1	19.5736	28.2899	28.1364	35.4176	14.8519	7.8087	-0.46919	0.168602	0.243897	25.3333	19.3594
ADAP2	264.471	257.486	246.109	178.564	178.223	214.182	-0.417641	0.000196819	0.000528019	256.022	190.323
ADAR	7977.83	7188.51	6967.65	9220.39	9690.85	9746.38	0.37466	1.49462e-11	8.61349e-11	7378	9552.54
ADARB1	127.911	113.639	122.376	156.428	142.331	187.409	0.417436	0.0107027	0.021133	121.309	162.056
ADARB2	1.3656	4.31541	2.71194	1.47573	1.23766	0	-1.65383	0.192256	0.272374	2.79765	0.904464
ADAT1	641.376	587.854	595.101	609.478	632.443	716.17	0.106557	0.146255	0.216192	608.111	652.697
ADAT2	269.933	242.622	254.244	197.748	212.877	179.6	-0.387085	0.000137967	0.000379525	255.6	196.742
ADAT3	4.552	11.9872	10.0003	8.8544	4.95063	10.0398	-0.2008	0.652076	0.730515	8.84651	7.94826
ADCK1	174.342	181.727	183.395	79.6896	76.7347	84.7802	-1.15535	5.48184e-17	4.61112e-16	179.821	80.4015
ADCK2	366.436	416.676	393.909	304.001	267.334	272.189	-0.478851	8.79462e-08	3.59897e-07	392.341	281.175
ADCK3	138.381	203.304	183.395	132.816	81.6853	145.019	-0.551274	0.000117617	0.00032693	175.026	119.84
ADCK4	304.073	435.856	432.385	363.031	189.361	246.532	-0.585637	6.8672e-09	3.13534e-08	390.771	266.308
ADCK5	78.7496	109.324	137.292	157.904	75.4971	110.437	0.0277073	0.860279	0.899253	108.455	114.613
ADCY1	12.2904	11.9872	12.3732	19.1845	19.8025	16.7329	0.610054	0.103602	0.161107	12.217	18.5733
ADCY10	8.6488	6.23336	7.28834	25.0875	29.7038	36.8125	2.06033	4.4153e-08	1.86528e-07	7.39017	30.5346
ADCY10P1	115.166	105.008	96.4434	132.816	152.232	152.827	0.475061	0.00921333	0.0184238	105.539	145.958
ADCY2	13.2008	7.67183	8.64431	1.47573	3.71297	6.69317	-1.25	0.046264	0.0792601	9.83898	3.96063
ADCY3	237.614	288.173	274.245	330.564	241.343	300.077	0.119823	0.197034	0.278145	266.677	290.662
ADCY4	3.1864	2.87694	2.54244	10.3301	1.23766	11.1553	1.32003	0.037444	0.0656335	2.86859	7.57436
ADCY5	77.384	95.8979	108.647	73.7867	56.9322	60.2386	-0.574233	0.00189637	0.0043506	93.9763	63.6525
ADCY6	1870.87	1985.57	1956.5	1998.14	1705.49	2003.49	-0.0256802	0.571564	0.660433	1937.64	1902.37
ADCY7	678.248	728.345	749.512	643.42	554.47	559.995	-0.297776	4.43389e-05	0.000130685	718.702	585.962
ADCY8	7.7384	10.0693	6.27136	45.7478	30.9414	34.5814	2.25481	1.1877e-10	6.32338e-10	8.02635	37.0902
ADCY9	391.927	488.12	468.996	500.274	389.862	603.501	0.146352	0.151796	0.223199	449.681	497.879
ADCYAP1	0	0.47949	0.169496	0	0	0	0.210872	0.907037	0.934719	0.216329	0
ADD1	5377.73	5463.3	5357.95	5284.6	4883.79	4978.61	-0.097019	0.055091	0.0925577	5399.66	5049
ADD2	42.3336	36.9207	30.3398	20.6603	40.8427	18.964	-0.44215	0.158336	0.231557	36.5314	26.8223
ADD3	3712.61	3310.4	3299.24	3808.87	4751.36	4116.3	0.291328	1.56761e-09	7.59082e-09	3440.75	4225.51
ADD3-AS1	1.8208	1.91796	1.69496	2.95147	3.71297	5.57764	1.21471	0.148483	0.218905	1.81124	4.08069
ADGB	2.276	1.91796	1.35597	0	7.42594	3.34659	0.880005	0.316897	0.413058	1.84998	3.59084
ADGRA2	20.484	18.2206	26.6109	20.6603	18.5649	20.0795	-0.165207	0.60492	0.689678	21.7718	19.7682
ADGRA3	1415.22	1327.23	1300.71	1795.97	2152.29	2012.41	0.558985	3.23072e-26	4.30679e-25	1347.72	1986.89
ADGRB1	14.1112	17.2616	14.0682	16.2331	4.95063	8.92423	-0.6565	0.124232	0.188101	15.147	10.036
ADGRB2	64.1832	126.106	105.935	178.564	90.3489	160.636	0.517823	0.00149167	0.00347647	98.7414	143.183
ADGRB3	10.9248	9.1103	7.45783	8.8544	11.1389	11.1553	0.211316	0.608137	0.692407	9.16431	10.3829
ADGRD1	0	2.39745	1.86446	4.4272	1.23766	1.11553	0.643772	0.635389	0.715672	1.42064	2.26013
ADGRE2	48.2512	43.1541	54.4083	53.1264	53.2192	68.0473	0.244232	0.228074	0.314623	48.6045	58.131
ADGRE5	574.462	796.912	750.699	652.274	486.399	603.501	-0.283561	0.00692092	0.014201	707.358	580.725
ADGRF1	470.221	389.825	434.588	1002.02	1136.17	1065.33	1.30489	1.92193e-68	8.19978e-67	431.545	1067.84
ADGRF2	15.932	21.0975	20.3395	7.37867	6.18828	4.46212	-1.70775	0.000379156	0.000973218	19.123	6.00969
ADGRF3	18.6632	21.0975	16.4411	26.5632	22.2778	21.195	0.33498	0.271453	0.363453	18.734	23.3454
ADGRF4	18.6632	19.1796	16.4411	14.7573	29.7038	17.8485	0.207068	0.509971	0.604883	18.0946	20.7699
ADGRF5	1.3656	0	0.847481	1.47573	2.47531	1.11553	1.11199	0.466655	0.564331	0.737693	1.68886
ADGRG1	4794.16	9051.33	7216.47	3460.6	1804.5	2764.28	-1.40745	9.19757e-13	5.84271e-12	7020.65	2676.46
ADGRG2	10.4696	12.4667	10.0003	23.6117	23.5155	27.8882	1.20966	8.39944e-05	0.000238332	10.9789	25.0051
ADGRG6	1829.9	1545.87	1620.38	873.635	948.045	783.101	-0.945501	1.21873e-46	3.19756e-45	1665.39	868.26
ADGRL1	139.746	191.796	193.734	184.467	108.914	217.528	-0.0581725	0.615543	0.698603	175.092	170.303
ADGRL2	2280.55	2079.55	2045.99	1692.67	1910.94	1748.03	-0.262624	8.26866e-08	3.39547e-07	2135.36	1783.88
ADGRL3	14.1112	22.0565	14.0682	14.7573	17.3272	10.0398	-0.245077	0.529324	0.622331	16.7453	14.0414
ADGRL4	1263.63	1174.27	1191.22	1270.61	1495.09	1190.27	0.11251	0.0974559	0.153064	1209.71	1318.66
ADGRV1	18.6632	15.3437	15.2547	32.4662	58.1699	43.5056	1.46224	1.22339e-06	4.37177e-06	16.4205	44.7139
ADH1A	4.552	2.87694	3.22043	5.90294	18.5649	11.1553	1.70672	0.00154779	0.00359797	3.54979	11.8744
ADH1B	0.4552	0.958979	0.677985	2.95147	3.71297	0	1.65549	0.144072	0.213399	0.697388	2.22148
ADH1C	3.6416	5.27439	3.72892	4.4272	2.47531	4.46212	-0.125354	0.847254	0.889516	4.21497	3.78821
ADH4	1.8208	2.39745	1.69496	11.8059	17.3272	12.2708	2.86718	1.39763e-07	5.59848e-07	1.97107	13.8013
ADH5	3120.85	2945.03	2939.57	2156.05	2441.9	2109.46	-0.429905	6.24737e-16	4.94956e-15	3001.82	2235.8
ADH6	14.1112	13.4257	15.2547	33.9419	47.031	27.8882	1.33481	4.62641e-05	0.000135936	14.2639	36.287
ADHFE1	65.0936	59.4567	63.0526	42.7963	29.7038	25.6572	-0.960591	2.65507e-05	8.06397e-05	62.5343	32.7191
ADI1	1183.97	1123.44	1169.02	1187.97	1212.9	1211.46	0.0541796	0.370998	0.469782	1158.81	1204.11
ADIG	0	0	1.18647	4.4272	1.23766	3.34659	2.71982	0.127895	0.192784	0.395491	3.00382
ADIPOR1	1935.05	1831.65	1838.7	1896.32	1905.99	1891.94	0.0226612	0.723498	0.791249	1868.47	1898.08
ADIPOR2	2249.14	1740.07	1769.54	1931.74	2097.83	1937.67	0.0551571	0.475023	0.572014	1919.58	1989.08
ADIRF	526.666	729.304	790.022	817.557	472.785	761.906	-0.0134701	0.873523	0.909284	681.997	684.083
ADK	738.789	663.134	722.393	755.576	852.745	680.473	0.095318	0.224605	0.310517	708.105	762.931
ADM	118.807	119.872	107.291	652.274	481.448	543.263	2.28175	8.8003e-89	5.24227e-87	115.324	558.995
ADM2	93.7712	148.642	138.478	131.34	76.7347	122.708	-0.217871	0.106081	0.16439	126.964	110.261
ADM5	15.932	13.4257	27.9669	8.8544	13.6142	14.5019	-0.589563	0.221932	0.307494	19.1082	12.3235
ADNP	1432.51	1433.19	1361.56	2257.87	2318.13	2754.24	0.797432	1.24214e-11	7.21777e-11	1409.09	2443.41
ADNP-AS1	20.0288	15.8232	16.4411	32.4662	27.2284	26.7727	0.72294	0.0228443	0.0420707	17.431	28.8224
ADNP2	1148.47	1186.26	1168.51	1356.2	1366.37	1354.25	0.218207	1.21584e-05	3.84949e-05	1167.74	1358.94
ADO	718.305	812.735	779.344	736.391	774.773	804.296	0.00183727	0.98493	0.990146	770.128	771.82
ADORA1	583.111	655.942	626.289	211.03	146.043	196.333	-1.76414	2.53374e-72	1.1678e-70	621.78	184.469
ADORA2A	0	0	0.169496	14.7573	7.42594	12.2708	6.59808	1.38575e-06	4.91484e-06	0.0564987	11.4847
ADORA2A-AS1	1.8208	1.43847	1.86446	35.4176	29.7038	25.6572	4.11899	2.40011e-14	1.71826e-13	1.70791	30.2595
ADORA2B	160.686	152.478	149.835	222.836	242.581	206.373	0.537821	2.39023e-06	8.28664e-06	154.333	223.93
ADPGK	979.135	945.074	907.991	1137.79	1318.1	1336.4	0.424361	8.75558e-11	4.71587e-10	944.067	1264.1
ADPGK-AS1	5.0072	4.31541	5.42388	23.6117	14.8519	25.6572	2.09322	1.43628e-07	5.74604e-07	4.91549	21.3736
ADPRH	235.338	243.581	226.955	247.923	261.146	236.492	0.0787678	0.395375	0.494525	235.291	248.52
ADPRHL1	7.7384	1.91796	5.42388	4.4272	9.90125	7.8087	0.570236	0.421586	0.520622	5.02674	7.37905
ADPRHL2	990.06	1140.23	1166.81	1469.83	1269.84	1484.77	0.358254	1.20475e-09	5.89096e-09	1099.03	1408.15
ADPRM	136.105	133.778	125.766	128.389	170.797	152.827	0.196382	0.140114	0.208383	131.883	150.671
ADRA1B	123.814	142.888	143.055	135.768	71.7841	121.593	-0.347415	0.0166729	0.0316468	136.586	109.715
ADRA1D	0.9104	0.958979	1.01698	7.37867	4.95063	5.57764	2.62335	0.00168536	0.00389814	0.962119	5.96898
ADRA2A	18.6632	12.9462	18.1361	13.2816	6.18828	12.2708	-0.672731	0.0944875	0.149057	16.5818	10.5802
ADRA2C	11.38	13.9052	11.8647	10.3301	8.6636	10.0398	-0.349443	0.449075	0.547521	12.3833	9.67783
ADRB1	0	0.47949	0.169496	5.90294	0	4.46212	3.79679	0.0161596	0.0307524	0.216329	3.45502
ADRB2	126.546	104.529	113.223	113.632	121.29	95.9355	-0.0643606	0.647666	0.726741	114.766	110.286
ADRBK1	693.269	840.545	895.957	993.169	560.658	934.813	0.00742546	0.905363	0.933603	809.924	829.547
ADRBK2	46.4304	49.8669	48.6454	61.9808	105.201	68.0473	0.677732	0.000281386	0.000737246	48.3142	78.4096
ADRM1	726.044	964.254	980.027	1427.03	632.443	1190.27	0.226676	0.000485048	0.00122575	890.108	1083.25
ADSL	2133.07	1908.85	1839.2	1633.64	1486.43	1485.88	-0.350727	1.89326e-05	5.85534e-05	1960.37	1535.32
ADSS	1300.51	1168.04	1179.19	987.266	1196.81	1124.45	-0.142549	0.0124958	0.0243576	1215.91	1102.84
ADSSL1	55.5344	56.1003	58.3067	19.1845	29.7038	18.964	-1.31872	5.31828e-07	1.97887e-06	56.6471	22.6174
ADTRP	30.0432	23.495	27.4584	19.1845	27.2284	16.7329	-0.405038	0.174254	0.250695	26.9989	21.0486
AEBP1	246.718	426.266	370.18	190.37	154.707	211.95	-0.890242	3.57283e-09	1.67235e-08	347.721	185.676
AEBP2	532.584	589.772	510.353	758.527	966.61	821.029	0.632091	9.17969e-15	6.77145e-14	544.236	848.722
AEN	1354.67	1505.6	1442.07	1697.09	1340.38	1546.12	0.0889202	0.0819396	0.131663	1434.12	1527.87
AES	2513.16	3467.19	3293.14	3004.59	1716.63	2389.46	-0.401569	7.0196e-10	3.50988e-09	3091.16	2370.23
AFAP1	702.828	921.1	819.345	1006.45	826.755	992.821	0.210887	0.00828794	0.016718	814.424	942.009
AFAP1-AS1	20.9392	18.7001	24.0685	33.9419	33.4167	45.7367	0.822665	0.00450641	0.00964903	21.2359	37.6984
AFAP1L1	530.763	529.357	534.761	814.605	714.128	756.329	0.518382	5.98466e-11	3.27462e-10	531.627	761.687
AFAP1L2	251.725	264.678	265.77	129.865	121.29	136.095	-1.01219	3.25493e-19	3.11562e-18	260.725	129.083
AFF1	2511.79	2546.57	2309.89	2768.48	2945.62	3131.29	0.264611	0.00321152	0.00706079	2456.09	2948.46
AFF2	54.1688	48.9079	45.425	154.952	169.559	182.947	1.78396	1.79833e-30	2.83409e-29	49.5006	169.153
AFF3	49.6168	55.1413	50.6794	349.749	384.911	469.638	2.95678	4.90581e-81	2.61042e-79	51.8125	401.433
AFF4	6186.16	5555.85	5345.4	9093.47	10876.5	10433.5	0.830025	4.19345e-42	9.66381e-41	5695.8	10134.5
AFG3L1P	247.173	244.06	246.787	327.613	294.562	330.197	0.370825	6.35611e-05	0.000183096	246.007	317.457
AFG3L2	1754.34	1612.52	1590.55	1167.31	1320.58	1035.21	-0.497423	1.81221e-10	9.48046e-10	1652.47	1174.37
AFMID	208.937	231.593	214.074	182.991	164.608	142.788	-0.421984	0.000430296	0.00109602	218.201	163.462
AFP	4.552	6.23336	6.10186	1.47573	7.42594	0	-1.13313	0.163001	0.237334	5.62908	2.96722
AFTPH	1216.29	1126.32	1134.1	1264.7	1495.09	1233.77	0.191468	0.000332244	0.000860972	1158.9	1331.19
AGA	604.505	581.621	589.338	473.711	480.211	454.02	-0.337421	9.48992e-05	0.000267273	591.822	469.314
AGAP1	880.812	919.661	845.956	1357.68	1185.68	1268.36	0.526827	7.83103e-18	6.88258e-17	882.143	1270.57
AGAP1-IT1	8.1936	6.71285	7.11884	14.7573	34.6544	44.6212	2.13722	7.91724e-07	2.88582e-06	7.34176	31.3443
AGAP11	10.0144	8.15132	14.9157	11.8059	14.8519	10.0398	0.0887671	0.830256	0.876919	11.0271	12.2325
AGAP2	0.9104	2.39745	1.69496	1.47573	3.71297	3.34659	0.810127	0.40022	0.499493	1.6676	2.8451
AGAP2-AS1	10.9248	14.3847	11.5257	7.37867	7.42594	15.6174	-0.239304	0.560515	0.650204	12.2784	10.1407
AGAP3	564.903	747.045	726.969	717.207	422.041	582.306	-0.266016	8.19404e-05	0.000232853	679.639	573.851
AGAP4	7.7384	6.71285	7.28834	8.8544	6.18828	17.8485	0.61658	0.212134	0.295931	7.24653	10.9637
AGAP5	11.8352	11.5078	13.2207	11.8059	17.3272	33.4659	0.801962	0.0258302	0.046967	12.1879	20.8663
AGAP6	52.348	55.6208	48.3064	67.8838	84.1607	64.7007	0.479387	0.00930889	0.0185913	52.0917	72.2484
AGBL2	11.8352	8.63081	8.8138	1.47573	17.3272	10.0398	0.0374416	0.92165	0.944744	9.75994	9.61423
AGBL3	40.968	33.5643	37.9672	54.6022	66.8335	56.892	0.664589	0.000913953	0.00220857	37.4998	59.4425
AGBL4	6.3728	1.91796	2.03395	1.47573	1.23766	1.11553	-1.37768	0.285346	0.378708	3.44157	1.27631
AGBL5	1165.31	1139.75	1095.62	751.149	651.007	751.866	-0.658771	4.91997e-21	5.12364e-20	1133.56	718.008
AGER	50.5272	43.1541	56.6117	69.3595	42.0803	72.5094	0.265957	0.202032	0.284285	50.0977	61.3164
AGFG1	2856.38	2660.21	2555.66	3944.64	4537.25	4138.61	0.64328	7.93858e-33	1.37964e-31	2690.75	4206.83
AGFG2	146.119	167.821	168.649	141.67	79.21	91.4734	-0.657588	1.53708e-06	5.4262e-06	160.863	104.118
AGGF1	1280.48	1207.83	1218.85	1093.52	1375.04	1218.16	-0.0132719	0.800514	0.853932	1235.72	1228.9
AGK	644.563	609.431	609.508	554.876	648.532	543.263	-0.0984144	0.186975	0.266006	621.168	582.224
AGL	1099.31	1015.08	1002.23	1025.64	1219.09	967.163	0.0328025	0.604972	0.689696	1038.87	1070.63
AGMAT	88.3088	91.5825	81.0192	53.1264	44.5556	52.4299	-0.789286	1.21604e-05	3.84949e-05	86.9702	50.0373
AGMO	8.6488	9.58979	7.62733	33.9419	54.4569	41.2746	2.34196	2.88351e-14	2.05347e-13	8.62197	43.2244
AGO1	982.776	987.749	888.16	904.625	858.934	954.893	-0.0683481	0.329068	0.425876	952.895	906.15
AGO2	609.968	661.216	665.781	1192.39	1018.59	1272.82	0.845461	1.08589e-25	1.41472e-24	645.655	1161.27
AGO3	343.221	317.902	278.821	504.701	641.106	566.689	0.872963	1.18535e-21	1.28383e-20	313.315	570.832
AGO4	560.351	535.59	496.454	752.624	871.31	867.881	0.650803	2.15022e-20	2.17236e-19	530.798	830.605
AGPAT1	1205.37	1293.66	1238.34	963.654	841.607	987.243	-0.420126	1.8555e-09	8.91875e-09	1245.79	930.835
AGPAT2	165.693	256.527	278.821	332.04	110.151	246.532	-0.102509	0.37612	0.475148	233.68	229.575
AGPAT3	2717.54	2868.31	2801.6	2855.55	2240.16	2604.76	-0.128504	0.0137915	0.0266227	2795.82	2566.82
AGPAT4	1278.66	1200.16	1207.32	1252.9	1272.31	1391.06	0.0914616	0.136276	0.203419	1228.71	1305.42
AGPAT4-IT1	74.1976	66.1696	70.3409	113.632	131.192	200.795	1.09109	6.63864e-08	2.75177e-07	70.236	148.539
AGPAT5	1172.59	1085.08	1093.25	1624.78	2032.23	1568.43	0.630817	7.39459e-24	8.83759e-23	1116.98	1741.82
AGPAT6	3136.33	3121	3079.24	3013.45	3047.11	3156.95	-0.0172063	0.721925	0.789666	3112.19	3072.5
AGPAT9	741.065	669.367	677.646	636.041	761.159	731.787	0.0281785	0.727541	0.795028	696.026	709.662
AGPS	5075.93	4609.33	4630.13	2672.55	3206.77	2467.55	-0.787561	4.11925e-54	1.34074e-52	4771.8	2782.29
AGR2	3.1864	3.83592	4.4069	8.8544	13.6142	4.46212	1.12103	0.0397223	0.0692299	3.80974	8.97691
AGRN	2662.92	4860.59	4745.56	6856.26	2177.04	5557.56	0.15473	0.0661233	0.108995	4089.69	4863.62
AGRP	5.0072	6.23336	4.4069	4.4272	7.42594	8.92423	0.484066	0.423874	0.522818	5.21582	6.92579
AGT	30.4984	38.8387	35.5942	19.1845	13.6142	18.964	-1.02003	0.000661146	0.00163457	34.9771	17.2543
AGTPBP1	1370.61	1250.03	1290.04	1612.98	2008.72	1642.06	0.418416	4.25955e-18	3.82592e-17	1303.56	1754.58
AGTR1	2.7312	3.35643	3.38992	0	4.95063	12.2708	0.927788	0.151849	0.223242	3.15918	5.74048
AGTRAP	404.673	545.659	549.676	568.158	264.859	558.88	-0.155552	0.0993466	0.155621	500.003	463.965
AGXT2	66.9144	60.8952	68.1375	128.389	148.519	145.019	1.10147	1.26498e-14	9.26625e-14	65.3157	140.642
AHCTF1	956.83	805.543	797.141	1046.3	1294.59	1093.22	0.421797	3.13653e-11	1.76254e-10	853.171	1144.7
AHCTF1P1	10.0144	6.23336	4.74589	23.6117	9.90125	6.69317	0.809184	0.150173	0.221122	6.99788	13.4021
AHCY	4190.11	4348.01	4344.87	2975.08	2347.83	2852.41	-0.661405	1.06095e-29	1.62077e-28	4294.33	2725.11
AHCYL1	5572.1	4804.97	4765.39	3619.98	3882.53	3537.34	-0.455835	2.9736e-20	2.98194e-19	5047.48	3679.95
AHCYL2	650.936	540.385	541.54	531.264	608.927	596.808	0.00727694	0.927037	0.94857	577.62	579
AHDC1	78.2944	153.437	153.564	200.7	107.676	172.907	0.310475	0.0654137	0.107938	128.432	160.428
AHI1	427.433	395.099	379.502	721.634	993.838	844.455	1.08549	1.4341e-42	3.36214e-41	400.678	853.309
AHNAK	53191	51560	48438.5	56619.5	65989.4	74167	0.36121	0.0013777	0.00323113	51063.2	65592
AHNAK2	6776.1	7785.95	7470.21	5016.02	3514.95	4661.79	-0.750494	4.70623e-19	4.4642e-18	7344.09	4397.59
AHR	2552.31	2548.01	2467.7	3031.16	3479.05	2806.67	0.291382	2.37786e-07	9.25685e-07	2522.67	3105.63
AHRR	47.796	89.6646	68.1375	79.6896	55.6946	55.7764	-0.101887	0.641546	0.721106	68.5327	63.7202
AHSA1	2041.57	1889.67	1925.65	1553.95	1558.21	1565.09	-0.324775	8.79044e-08	3.59804e-07	1952.3	1559.08
AHSA2	614.975	563.88	664.764	571.109	571.797	631.389	-0.0526026	0.632621	0.713148	614.54	591.432
AICDA	7.2832	4.7949	8.47481	35.4176	59.4075	39.0435	2.59525	6.38509e-14	4.44026e-13	6.85097	44.6229
AIDA	261.285	207.619	208.989	293.671	318.078	207.488	0.264521	0.0405974	0.0705733	225.964	273.079
AIF1L	3150.44	3126.75	3047.88	1444.74	1273.55	1369.87	-1.19157	1.57021e-100	1.0777e-98	3108.36	1362.72
AIFM1	1892.72	1589.99	1576.99	906.101	1106.47	982.781	-0.755335	4.07209e-21	4.25939e-20	1686.57	998.449
AIFM2	194.826	193.234	184.073	218.409	194.312	211.95	0.132325	0.24486	0.333817	190.711	208.224
AIFM3	4.552	8.15132	6.77985	2.95147	3.71297	3.34659	-0.941437	0.155506	0.227888	6.49439	3.33701
AIG1	1144.37	1024.19	1008.67	795.421	902.252	808.758	-0.343473	7.19157e-09	3.27863e-08	1059.08	835.477
AIM1	805.704	765.265	703.918	816.081	938.144	861.188	0.201888	0.001443	0.00337009	758.296	871.804
AIM1L	0.9104	3.35643	5.59338	1.47573	0	3.34659	-1.06891	0.258015	0.348615	3.28673	1.60744
AIM2	0.4552	0.47949	0.169496	0	0	1.11553	0.534997	0.731954	0.798469	0.368062	0.371843
AIMP1	1215.38	1096.59	1076.64	855.926	1133.69	891.308	-0.24372	6.28294e-06	2.0602e-05	1129.54	960.309
AIMP2	334.572	360.576	372.892	304.001	222.778	293.384	-0.389106	8.03418e-05	0.000228619	356.013	273.388
AIP	397.389	497.231	508.658	643.42	321.791	519.836	0.0402372	0.653315	0.731557	467.759	495.016
AIRN	6.3728	2.39745	5.42388	22.136	24.7531	29.0037	2.39953	1.02324e-06	3.68642e-06	4.73137	25.2976
AJAP1	137.47	156.793	142.546	197.748	167.084	217.528	0.423853	0.000243053	0.000643684	145.603	194.12
AJUBA	2311.05	2422.86	2187.86	1418.18	1313.15	1368.75	-0.754209	4.08507e-33	7.1519e-32	2307.26	1366.7
AK1	736.968	949.869	966.298	640.469	358.92	585.653	-0.765832	2.02344e-19	1.95962e-18	884.378	528.347
AK2	1902.74	1919.4	1926.32	2277.06	2533.48	2447.47	0.334921	6.08884e-07	2.24792e-06	1916.15	2419.34
AK3	1754.8	1594.78	1633.27	1536.24	1721.58	1456.88	-0.0866148	0.0865339	0.13812	1660.95	1571.57
AK4	2591.91	2418.55	2273.11	5107.52	5958.08	5271.99	1.16364	6.28388e-103	4.50893e-101	2427.86	5445.86
AK5	3315.68	3195.8	3284.33	928.237	834.181	837.762	-1.9178	4.89142e-211	8.82458e-209	3265.27	866.727
AK6	472.497	431.061	441.368	329.089	481.448	338.005	-0.243298	0.005154	0.0108928	448.309	382.847
AK7	107.882	94.4595	96.2739	70.8352	86.636	76.9715	-0.349676	0.0218594	0.0404497	99.5386	78.1476
AK8	27.7672	25.8924	30.5093	26.5632	11.1389	22.3106	-0.521337	0.080242	0.129254	28.0563	20.0042
AK9	102.875	74.3209	79.3242	92.9713	129.954	136.095	0.498049	0.00173314	0.00399695	85.5068	119.673
AKAP1	1192.62	1167.56	1182.41	641.944	647.294	781.986	-0.768242	1.65522e-25	2.14026e-24	1180.86	690.408
AKAP10	1004.63	1005.01	958.162	1025.64	1190.63	1190.27	0.199212	0.00117278	0.00278325	989.266	1135.51
AKAP11	2316.97	1859.94	1849.03	3246.62	3820.65	3522.84	0.815501	2.44087e-23	2.86299e-22	2008.65	3530.03
AKAP12	33110.8	30245.2	29661.2	31006.7	34164.3	32683.9	0.0722457	0.250959	0.340684	31005.7	32618.3
AKAP13	2716.18	2592.6	2442.27	4985.03	5812.04	5961.39	1.11267	1.32015e-50	3.88315e-49	2583.68	5586.15
AKAP14	0.9104	0.47949	0.677985	0	3.71297	3.34659	1.72183	0.189303	0.268934	0.689291	2.35319
AKAP2	1.3656	0.47949	1.86446	2.95147	1.23766	6.69317	1.43169	0.100291	0.156841	1.23652	3.62743
AKAP3	10.0144	10.5488	11.1868	7.37867	9.90125	10.0398	-0.226551	0.598239	0.684243	10.5833	9.10656
AKAP5	190.729	152.957	159.835	87.0683	123.766	94.8199	-0.729644	4.40036e-09	2.04605e-08	167.84	101.885
AKAP6	162.506	155.355	147.631	119.534	139.855	132.748	-0.246226	0.069169	0.113474	155.164	130.713
AKAP7	141.112	125.147	119.664	94.447	127.479	126.055	-0.14431	0.245217	0.334183	128.641	115.993
AKAP8	609.968	613.267	612.559	703.925	649.77	680.473	0.150342	0.0219869	0.0406656	611.931	678.056
AKAP8L	1148.47	1122.49	1173.08	886.916	685.662	885.73	-0.494196	3.62009e-13	2.37367e-12	1148.01	819.436
AKAP9	2775.35	2427.18	2388.71	3763.12	5302.12	4443.15	0.822717	6.1574e-35	1.1537e-33	2530.41	4502.8
AKIP1	352.78	319.34	338.145	495.847	459.171	418.323	0.438722	2.63356e-06	9.07541e-06	336.755	457.78
AKIRIN1	1767.09	1711.78	1717	1869.76	2243.87	1918.71	0.210361	1.83274e-05	5.67931e-05	1731.95	2010.78
AKIRIN2	309.081	279.542	284.415	320.234	311.889	325.734	0.135216	0.116074	0.177666	291.013	319.286
AKNA	519.383	608.472	640.018	703.925	431.942	694.974	0.0280813	0.732937	0.799265	589.291	610.281
AKR1A1	2266.89	2352.38	2301.93	2457.1	2104.02	2479.82	0.024102	0.745489	0.809921	2307.07	2346.98
AKR1B1	7234.95	7731.77	7436.31	19070.9	16511.6	18679.5	1.2775	3.24405e-106	2.37266e-104	7467.67	18087.3
AKR1B10	5.4624	7.19234	10.5088	5.90294	4.95063	1.11553	-1.03372	0.120559	0.183418	7.72117	3.9897
AKR1C1	63.728	67.1285	58.9847	91.4955	101.488	59.123	0.400733	0.0531456	0.089711	63.2804	84.0355
AKR1C2	50.5272	44.113	43.2215	59.0294	42.0803	68.0473	0.305912	0.136226	0.203378	45.9539	56.3857
AKR1C3	1153.48	1148.38	1069.01	1216	1169.59	1162.38	0.07617	0.379571	0.478613	1123.62	1182.66
AKR1C6P	1.3656	1.91796	1.18647	4.4272	7.42594	7.8087	2.18305	0.00724893	0.0147986	1.49001	6.55395
AKR1D1	1.3656	0.958979	0.338992	1.47573	0	1.11553	0.00351939	0.998208	0.999019	0.887857	0.863754
AKR1E2	56.9	63.7721	54.4083	88.544	71.7841	50.1988	0.251191	0.206267	0.288938	58.3601	70.1756
AKR7A2	1187.62	1341.61	1283.76	1127.46	915.866	1088.76	-0.284752	1.6438e-05	5.11893e-05	1271	1044.03
AKR7A2P1	5.0072	5.75388	8.9833	44.272	28.4661	51.3143	2.57753	2.7824e-13	1.84033e-12	6.58146	41.3508
AKR7A3	9.5592	8.63081	10.5088	14.7573	8.6636	11.1553	0.244386	0.600806	0.686309	9.56626	11.5254
AKR7L	4.0968	4.7949	5.08489	4.4272	6.18828	6.69317	0.314425	0.614953	0.698384	4.65886	5.76955
AKT1	2692.96	3333.89	3465.18	4174.85	2356.5	3594.23	0.0655686	0.269147	0.36108	3164.01	3375.19
AKT1S1	508.913	567.236	567.982	546.022	420.803	528.761	-0.143103	0.072673	0.118421	548.044	498.529
AKT2	1679.69	2028.72	2077.68	1974.53	1254.98	1878.55	-0.198163	0.000142808	0.000391776	1928.7	1702.69
AKT3	1558.6	1313.8	1305.63	1924.36	2300.8	2014.65	0.57682	1.97837e-24	2.43352e-23	1392.68	2079.94
AKTIP	359.153	295.366	298.991	225.787	284.661	220.875	-0.386424	0.000173296	0.000468964	317.837	243.774
ALAD	524.39	527.918	493.912	458.953	459.171	491.948	-0.128173	0.168268	0.243469	515.407	470.024
ALAS1	1302.33	1206.88	1281.22	1399	1378.75	1472.5	0.166097	0.00490485	0.0104279	1263.47	1416.75
ALAS2	0.4552	2.39745	0.847481	1.47573	0	2.23106	0.0375693	0.977346	0.984654	1.23338	1.2356
ALB	3.6416	5.27439	3.55942	4.4272	7.42594	10.0398	0.856557	0.123037	0.186634	4.15847	7.29763
ALCAM	8541.37	7688.14	7831.07	9536.19	10978	8795.94	0.27896	4.7767e-08	2.00944e-07	8020.19	9770.05
ALDH16A1	140.657	232.073	233.905	273.011	125.003	199.68	-0.064027	0.577639	0.66599	202.212	199.231
ALDH18A1	3499.58	3232.72	3289.58	3890.04	4017.43	4146.42	0.267424	7.59572e-08	3.13204e-07	3340.63	4017.96
ALDH1A1	667.323	552.852	571.711	267.108	240.105	223.106	-1.2988	3.24294e-30	5.04359e-29	597.295	243.44
ALDH1A2	66.004	54.6618	62.7136	42.7963	55.6946	31.2348	-0.513419	0.0328033	0.0582592	61.1265	43.2419
ALDH1A3	5300.8	4890.31	5201.5	2859.97	2679.53	2551.21	-0.928582	6.65947e-51	1.96803e-49	5130.87	2696.9
ALDH1B1	2178.59	2410.39	2318.37	1024.16	950.52	1015.13	-1.20649	4.22384e-101	2.94162e-99	2302.45	996.604
ALDH1L1	46.4304	55.6208	60.1712	23.6117	25.9908	16.7329	-1.29981	1.46142e-06	5.1716e-06	54.0741	22.1118
ALDH1L1-AS2	0.9104	0.47949	1.18647	0	0	0	-1.9419	0.253204	0.343143	0.858788	0
ALDH1L2	229.421	192.755	179.666	227.263	267.334	218.644	0.246539	0.0138017	0.0266347	200.614	237.747
ALDH2	1148.47	1176.67	1188.51	1429.99	1154.73	1249.39	0.122642	0.0489074	0.0833066	1171.21	1278.04
ALDH3A1	2.7312	1.43847	1.18647	4.4272	0	0	-0.52248	0.711206	0.781008	1.78538	1.47573
ALDH3A2	660.04	601.28	608.491	351.225	430.705	315.695	-0.77713	2.04414e-21	2.17907e-20	623.27	365.875
ALDH3B1	349.138	425.787	439.334	222.836	115.102	147.25	-1.35975	2.22492e-38	4.61629e-37	404.753	161.729
ALDH4A1	1042.86	1402.51	1397.67	942.994	433.18	768.599	-0.880204	1.26763e-23	1.50739e-22	1281.01	714.924
ALDH5A1	229.421	206.66	203.226	129.865	126.241	136.095	-0.701962	1.16374e-07	4.70136e-07	213.102	130.733
ALDH6A1	1119.79	1100.43	1044.44	717.207	853.983	769.715	-0.481324	1.35148e-15	1.04794e-14	1088.22	780.302
ALDH7A1	1235.87	845.82	921.551	661.129	806.952	740.711	-0.437595	7.12924e-05	0.000204372	1001.08	736.264
ALDH8A1	310.446	339.479	322.382	125.437	118.815	119.362	-1.41846	4.49847e-31	7.25848e-30	324.102	121.205
ALDH9A1	1848.11	1803.84	1714.45	1159.93	1299.54	1123.34	-0.587064	3.84586e-21	4.02943e-20	1788.8	1194.27
ALDOA	13970.1	18046.1	18048	21675.6	12995.4	20314.9	0.114887	0.0652117	0.10768	16688	18328.6
ALDOB	0.9104	1.91796	1.69496	5.90294	2.47531	7.8087	1.82813	0.0173198	0.0327762	1.50777	5.39565
ALDOC	253.546	277.145	262.55	498.798	415.853	488.602	0.826174	7.05437e-24	8.44162e-23	264.414	467.751
ALG1	343.221	364.412	361.366	255.302	230.204	253.225	-0.530992	4.49036e-09	2.08738e-08	356.333	246.244
ALG10	116.986	120.352	112.546	141.67	173.272	119.362	0.296011	0.0359715	0.0633044	116.628	144.768
ALG10B	305.894	279.063	287.974	236.117	303.226	213.066	-0.236094	0.0156265	0.029822	290.977	250.803
ALG11	250.815	178.37	183.225	178.564	267.334	208.604	0.0970166	0.408736	0.508084	204.137	218.167
ALG12	365.525	451.679	464.589	427.963	275.997	344.698	-0.307389	0.000170848	0.000462803	427.265	349.553
ALG13	453.834	453.118	438.148	1012.35	1388.65	1207	1.41533	2.76675e-46	7.17953e-45	448.367	1202.67
ALG14	111.524	98.2954	100.172	88.544	108.914	97.051	-0.0738044	0.603833	0.688687	103.331	98.1696
ALG1L9P	11.8352	9.58979	8.47481	5.90294	7.42594	8.92423	-0.406337	0.441576	0.54043	9.9666	7.4177
ALG2	799.786	787.322	760.53	969.557	1092.85	887.961	0.3215	2.07845e-07	8.14481e-07	782.546	983.456
ALG3	525.301	613.267	611.373	469.283	326.741	498.641	-0.443933	1.32109e-06	4.69785e-06	583.314	431.555
ALG5	606.326	588.334	599.169	619.808	764.872	574.497	0.115084	0.162675	0.236952	597.943	653.059
ALG6	310.446	303.996	297.805	256.778	288.374	233.146	-0.242285	0.0164415	0.031242	304.083	259.432
ALG8	603.595	535.11	558.66	405.827	441.843	407.168	-0.43873	2.61995e-07	1.0143e-06	565.788	418.279
ALG9	725.588	638.201	654.594	826.411	941.857	831.069	0.361005	1.52255e-08	6.72615e-08	672.795	866.446
ALK	9.104	13.9052	10.8478	20.6603	23.5155	30.1193	1.17376	0.000171308	0.000463982	11.2857	24.765
ALKBH1	253.546	228.237	218.142	208.079	199.263	220.875	-0.148348	0.15028	0.221245	233.308	209.405
ALKBH2	254.912	262.281	255.092	157.904	147.281	156.174	-0.73977	6.16705e-12	3.66675e-11	257.428	153.786
ALKBH3	318.185	286.255	312.721	274.487	329.217	295.615	-0.0305587	0.741655	0.806775	305.72	299.773
ALKBH3-AS1	4.552	4.7949	4.4069	10.3301	18.5649	22.3106	1.93744	9.17856e-05	0.000258965	4.5846	17.0685
ALKBH4	135.194	162.547	157.293	131.34	70.5464	103.744	-0.598851	0.000144367	0.000395767	151.678	101.877
ALKBH5	2339.73	2488.07	2383.12	3282.03	2742.65	3151.37	0.345775	2.63827e-10	1.36325e-09	2403.64	3058.68
ALKBH6	106.062	114.119	130.343	119.534	101.488	129.401	-0.00476444	0.974085	0.98233	116.841	116.808
ALKBH7	62.8176	110.283	102.715	113.632	54.4569	80.3181	-0.185726	0.262792	0.353958	91.9383	82.8022
ALKBH8	468.401	379.276	403.74	244.972	413.377	294.5	-0.40396	0.000219297	0.000584842	417.139	317.616
ALMS1	1059.25	987.749	923.754	1924.36	2350.31	2407.31	1.16988	3.09892e-40	6.7708e-39	990.251	2227.33
ALMS1-IT1	6.828	1.43847	4.23741	22.136	34.6544	33.4659	2.84084	1.2064e-10	6.41752e-10	4.16796	30.0854
ALMS1P	0.9104	0	1.35597	4.4272	7.42594	3.34659	2.4641	0.00164209	0.00380178	0.755456	5.06658
ALOX12	16.3872	22.536	20.0006	33.9419	27.2284	31.2348	0.657104	0.0214565	0.0397522	19.6413	30.8017
ALOX12-AS1	4.552	2.39745	4.4069	2.95147	3.71297	2.23106	-0.383945	0.618324	0.701036	3.78545	2.96517
ALOX12B	3.1864	5.75388	3.89841	5.90294	3.71297	1.11553	-0.291231	0.701684	0.773219	4.27956	3.57715
ALOX12P2	10.9248	17.2616	16.1021	8.8544	7.42594	11.1553	-0.677959	0.100476	0.157065	14.7629	9.14521
ALOX15B	0.9104	2.87694	1.52547	5.90294	2.47531	2.23106	0.990926	0.22842	0.315008	1.77093	3.53644
ALOX5	159.775	196.591	181.022	209.554	152.232	177.369	0.00055638	0.996075	0.997655	179.129	179.718
ALOX5AP	1.3656	2.87694	4.4069	11.8059	11.1389	7.8087	1.73448	0.00317854	0.00699722	2.88315	10.2512
ALOXE3	1.3656	0.47949	1.35597	7.37867	7.42594	7.8087	2.73542	0.000890503	0.00215701	1.06702	7.53777
ALPK1	409.68	385.989	361.535	355.652	409.664	391.551	0.00290785	0.971354	0.98065	385.735	385.622
ALPK2	3312.94	2928.72	3005	2030.61	2138.67	2118.39	-0.55551	1.44923e-25	1.88161e-24	3082.22	2095.89
ALPK3	1019.65	1253.39	1177.32	1645.44	1368.85	1705.64	0.451954	5.41675e-08	2.26962e-07	1150.12	1573.31
ALPL	4.552	7.19234	7.45783	5.90294	4.95063	5.57764	-0.241151	0.669754	0.745931	6.40073	5.47707
ALS2	2214.09	1983.65	1883.78	1341.44	1774.8	1549.47	-0.383376	3.02741e-10	1.55922e-09	2027.17	1555.24
ALS2CL	469.311	580.662	634.085	1273.56	767.347	1257.2	0.94702	1.11661e-41	2.5423e-40	561.353	1099.37
ALS2CR11	18.208	17.7411	16.7801	30.9904	38.3674	33.4659	0.974234	0.000431361	0.00109829	17.5764	34.2745
ALS2CR12	9.104	3.35643	8.47481	8.8544	29.7038	24.5416	1.54497	0.000634741	0.00157422	6.97841	21.0333
ALX1	1.8208	2.87694	1.18647	0	0	0	-3.03344	0.0420095	0.0727942	1.9614	0
ALX3	39.1472	39.3181	38.8146	42.7963	48.2686	43.5056	0.205824	0.333114	0.430212	39.0933	44.8568
ALX4	6.3728	4.7949	7.28834	10.3301	8.6636	23.4261	1.18463	0.0146418	0.0281098	6.15201	14.1399
ALYREF	494.347	642.996	656.798	743.77	450.507	747.404	0.0969664	0.306042	0.401284	598.047	647.227
AMACR	348.683	390.305	413.74	88.544	79.21	51.3143	-2.41423	1.86905e-43	4.48738e-42	384.243	73.0228
AMBP	16.8424	12.9462	14.9157	19.1845	9.90125	11.1553	-0.177014	0.661102	0.738225	14.9014	13.4137
AMBRA1	730.14	1007.89	893.584	821.984	714.128	818.798	-0.155551	0.113345	0.17404	877.204	784.97
AMD1	2570.51	2348.06	2356	2483.66	2700.57	2214.32	0.0198324	0.749792	0.813197	2424.86	2466.18
AMDHD1	5.4624	10.0693	10.8478	8.8544	2.47531	2.23106	-1.07138	0.0699032	0.114509	8.79315	4.52026
AMDHD2	75.5632	134.257	171.7	141.67	40.8427	59.123	-0.780001	3.33903e-05	9.98599e-05	127.173	80.5454
AMELX	1.8208	0.958979	2.20345	2.95147	8.6636	2.23106	1.4008	0.0970946	0.152585	1.66108	4.61537
AMER1	238.98	216.729	215.769	159.379	170.797	211.95	-0.296144	0.0122686	0.0239395	223.826	180.709
AMFR	2854.1	3117.64	2911.1	2796.52	2368.87	2310.26	-0.250029	0.000147419	0.000403666	2960.95	2491.88
AMH	2.7312	7.67183	7.96632	7.37867	1.23766	4.46212	-0.672999	0.340246	0.437197	6.12312	4.35948
AMIGO1	102.42	120.831	111.529	76.7382	70.5464	56.892	-0.718863	0.000114293	0.000318297	111.593	68.0589
AMIGO2	6573.54	6314.88	6252.72	12368.1	13682.3	12603.2	1.01219	1.63812e-114	1.33754e-112	6380.38	12884.6
AMIGO3	44.6096	59.4567	80.5107	112.156	54.4569	78.087	0.345347	0.0637685	0.105555	61.5257	81.5666
AMMECR1	1521.28	1504.64	1434.62	963.654	1128.74	914.734	-0.577132	8.02316e-27	1.10132e-25	1486.84	1002.38
AMMECR1L	1339.65	1214.55	1193.08	1424.08	1547.07	1435.69	0.234327	1.25213e-05	3.95911e-05	1249.09	1468.95
AMN	0.4552	0.47949	0.847481	2.95147	1.23766	0	1.04921	0.456495	0.554497	0.594057	1.39638
AMN1	142.933	143.367	137.97	171.185	147.281	133.863	0.0782459	0.549408	0.640533	141.423	150.777
AMOT	931.794	1002.61	902.737	466.332	480.211	411.63	-1.06687	8.9561e-31	1.43169e-29	945.715	452.724
AMOTL1	3136.78	3274.43	2996.69	3408.95	3553.31	3647.78	0.175537	0.00173001	0.00399167	3135.97	3536.68
AMOTL2	1929.59	2398.41	2291.42	1140.74	852.745	1021.82	-1.13859	2.43904e-74	1.1638e-72	2206.47	1005.1
AMPD2	1206.28	1609.65	1580.72	1481.64	950.52	1461.34	-0.187015	0.00856573	0.0172251	1465.55	1297.83
AMPD3	232.152	222.004	214.921	1310.45	1378.75	1492.58	2.65018	1.86042e-197	3.01213e-195	223.026	1393.93
AMPH	3.1864	1.43847	1.52547	2.95147	6.18828	3.34659	1.0871	0.111203	0.171332	2.05011	4.16211
AMT	170.7	175.014	188.819	87.0683	80.4477	102.629	-0.980058	4.39979e-12	2.64756e-11	178.177	90.0482
AMTN	23.2152	23.9745	22.543	17.7088	19.8025	15.6174	-0.389445	0.208211	0.291209	23.2442	17.7096
AMY2B	169.79	127.065	141.868	156.428	262.383	208.604	0.513389	0.00191487	0.00438985	146.241	209.138
AMZ1	28.2224	24.454	31.6958	29.5147	22.2778	32.3503	-0.0173497	0.948828	0.963837	28.1241	28.0476
AMZ2	1198.54	1024.67	1096.3	683.265	715.366	709.476	-0.655249	7.74642e-13	4.96584e-12	1106.5	702.702
AMZ2P1	28.2224	26.8514	31.8653	20.6603	25.9908	26.7727	-0.252818	0.385187	0.484244	28.9797	24.4746
ANAPC1	889.46	820.886	770.869	751.149	845.32	750.751	-0.0787719	0.238732	0.326991	827.072	782.406
ANAPC10	183.901	173.575	169.327	171.185	230.204	195.218	0.177108	0.121494	0.184663	175.601	198.869
ANAPC11	320.461	426.746	456.453	556.352	297.038	479.677	0.116572	0.168474	0.243731	401.22	444.356
ANAPC13	1009.63	1016.04	1029.35	612.43	651.007	640.314	-0.687422	1.81611e-18	1.66277e-17	1018.34	634.584
ANAPC15	48.2512	46.031	42.8825	36.8934	32.1791	29.0037	-0.485797	0.0565858	0.0947834	45.7216	32.6921
ANAPC16	1689.7	1735.27	1690.72	1546.57	1784.7	1480.31	-0.0954662	0.132412	0.198582	1705.23	1603.86
ANAPC2	266.747	350.507	366.112	312.856	167.084	239.839	-0.485177	4.67232e-05	0.000137181	327.789	239.926
ANAPC4	636.824	578.744	594.593	606.527	876.261	715.054	0.270644	9.98016e-05	0.000279997	603.387	732.614
ANAPC5	2256.43	2372.51	2363.46	2249.02	2075.55	2166.36	-0.108259	0.0220878	0.0408324	2330.8	2163.64
ANAPC7	1244.06	1157.01	1154.61	942.994	1023.54	947.084	-0.288068	5.36856e-06	1.77605e-05	1185.23	971.207
ANG	29.1328	32.1258	28.4754	72.311	89.1113	93.7044	1.52513	3.20067e-15	2.43887e-14	29.9113	85.0422
ANGEL1	422.425	439.212	395.265	247.923	230.204	263.265	-0.753563	3.44818e-15	2.62009e-14	418.968	247.131
ANGEL2	821.636	759.032	749.343	788.042	879.974	735.133	0.0384104	0.550251	0.641243	776.67	801.05
ANGPT1	4.552	5.75388	5.42388	4.4272	3.71297	4.46212	-0.3373	0.526486	0.619994	5.24325	4.20076
ANGPT2	25.036	13.9052	20.1701	94.447	186.886	124.939	2.75891	2.2031e-24	2.70119e-23	19.7037	135.424
ANGPTL1	15.4768	8.63081	9.83078	48.6992	75.4971	56.892	2.4438	3.11823e-27	4.33691e-26	11.3128	60.3628
ANGPTL2	331.385	386.948	350.179	73.7867	66.8335	62.4696	-2.3982	1.39041e-51	4.22093e-50	356.171	67.6966
ANGPTL3	10.9248	6.71285	6.27136	53.1264	96.5372	56.892	3.11881	6.61178e-20	6.54372e-19	7.96967	68.8519
ANGPTL4	1225.85	1762.6	1824.97	2250.49	1207.95	1966.68	0.148494	0.0420714	0.0728882	1604.47	1808.37
ANGPTL5	1.3656	0.47949	0.508489	0	2.47531	2.23106	1.05415	0.469095	0.566822	0.784526	1.56879
ANGPTL6	5.0072	2.87694	2.37295	2.95147	4.95063	3.34659	0.213872	0.747352	0.811248	3.41903	3.74956
ANGPTL7	7.2832	7.67183	7.11884	30.9904	22.2778	33.4659	1.98537	4.80695e-08	2.02127e-07	7.35796	28.9114
ANK1	251.725	257.486	247.634	90.0198	64.3581	72.5094	-1.75333	2.84999e-33	5.02675e-32	252.282	75.6291
ANK2	1451.63	1425.04	1323.43	1306.02	1534.69	1487	0.0457676	0.4439	0.542614	1400.03	1442.57
ANK3	353.235	322.697	303.907	126.913	146.043	109.322	-1.36474	5.71792e-34	1.03157e-32	326.613	127.426
ANKAR	80.5704	69.526	73.0529	129.865	158.42	111.553	0.833552	4.6294e-08	1.95007e-07	74.3831	133.279
ANKDD1A	12.2904	11.0283	13.3902	30.9904	22.2778	32.3503	1.20231	8.64347e-05	0.00024489	12.2363	28.5395
ANKDD1B	77.8392	87.7466	77.2903	48.6992	70.5464	52.4299	-0.499103	0.00651751	0.0134284	80.9587	57.2252
ANKEF1	198.012	186.521	175.598	110.68	126.241	140.557	-0.556271	3.38816e-06	1.15083e-05	186.71	125.826
ANKFY1	1593.2	1461.48	1456.82	2029.13	2006.24	2297.99	0.491152	1.48596e-12	9.24115e-12	1503.83	2111.12
ANKH	403.762	423.869	373.231	340.895	366.346	408.284	-0.0958273	0.306564	0.401774	400.287	371.842
ANKHD1	59.6312	54.1823	48.8149	67.8838	94.0619	69.1628	0.496763	0.00563035	0.0117826	54.2095	77.0362
ANKHD1-EIF4EBP3	7.7384	3.83592	3.89841	7.37867	4.95063	6.69317	0.341538	0.58287	0.670566	5.15758	6.34082
ANKIB1	2881.87	2452.11	2456.17	2461.52	2842.9	2541.17	0.0098422	0.854745	0.895098	2596.72	2615.2
ANKK1	0.9104	0.47949	0.508489	11.8059	1.23766	1.11553	2.7824	0.0639686	0.105858	0.632793	4.71969
ANKLE1	18.6632	21.577	18.8141	14.7573	8.6636	30.1193	-0.112202	0.755783	0.817915	19.6848	17.8467
ANKLE2	2376.6	2406.56	2334.13	2709.45	2618.88	2692.89	0.173083	0.000414605	0.00105858	2372.43	2673.74
ANKMY1	92.4056	120.831	116.613	94.447	58.1699	116.015	-0.302934	0.0787329	0.127082	109.95	89.5439
ANKMY2	634.093	580.182	593.745	597.672	704.227	571.151	0.0413626	0.576967	0.665415	602.674	624.35
ANKRA2	269.478	261.322	248.651	197.748	259.908	179.6	-0.298183	0.00475931	0.0101458	259.817	212.419
ANKRD1	77.8392	68.0875	73.2224	16.2331	18.5649	12.2708	-2.2406	1.08021e-16	8.93165e-16	73.0497	15.6896
ANKRD10	942.264	902.879	840.193	1999.62	2396.1	2164.13	1.29213	7.57687e-99	5.1444e-97	895.112	2186.62
ANKRD11	1070.17	1114.81	1154.44	1716.28	1479	1823.89	0.584623	4.1177e-10	2.10133e-09	1113.14	1673.06
ANKRD12	1115.24	830.476	863.244	1921.41	2594.13	2366.04	1.29185	1.78092e-39	3.82495e-38	936.32	2293.86
ANKRD13A	1364.23	1168.04	1195.46	1432.94	1540.88	1392.18	0.227372	0.000157559	0.000429074	1242.58	1455.33
ANKRD13B	168.424	221.045	209.158	153.476	96.5372	152.827	-0.581847	5.12602e-06	1.69997e-05	199.542	134.28
ANKRD13C	1153.93	1152.21	1176.47	1059.58	1267.36	992.821	-0.0781943	0.297856	0.39267	1160.87	1106.59
ANKRD13D	273.575	381.194	425.775	484.041	230.204	458.482	0.0733463	0.412314	0.511604	360.181	390.909
ANKRD16	70.556	71.444	76.2733	84.1168	73.0217	71.3938	0.0603075	0.74595	0.810255	72.7577	76.1775
ANKRD17	4002.12	3422.12	3354.67	4632.33	5390	5452.7	0.521927	4.62077e-15	3.47484e-14	3592.97	5158.34
ANKRD18A	189.818	172.137	182.378	399.924	470.31	523.183	1.35638	2.81149e-27	3.91891e-26	181.444	464.472
ANKRD18B	40.5128	37.8797	32.8823	51.6507	51.9816	37.928	0.34607	0.10351	0.160985	37.0916	47.1868
ANKRD18DP	0.9104	1.91796	1.18647	4.4272	6.18828	5.57764	2.01916	0.0414393	0.0719005	1.33828	5.39771
ANKRD19P	27.312	22.0565	24.0685	48.6992	30.9414	26.7727	0.509866	0.0554327	0.0930824	24.479	35.4711
ANKRD2	30.9536	32.6053	42.7131	14.7573	8.6636	18.964	-1.34244	2.24068e-05	6.88152e-05	35.424	14.1283
ANKRD20A12P	5.0072	1.91796	4.74589	5.90294	8.6636	20.0795	1.56905	0.0258685	0.0470304	3.89035	11.5487
ANKRD20A19P	0.4552	0	0.508489	0	1.23766	4.46212	2.49585	0.442184	0.541069	0.321229	1.89992
ANKRD20A4	1.8208	2.39745	1.86446	1.47573	6.18828	6.69317	1.26416	0.107245	0.166016	2.02757	4.78573
ANKRD20A5P	7.7384	5.75388	10.6783	11.8059	14.8519	8.92423	0.49786	0.270312	0.362335	8.05684	11.8607
ANKRD20A8P	4.552	1.43847	2.03395	0	12.3766	8.92423	1.38394	0.0946507	0.149265	2.67481	7.10027
ANKRD20A9P	7.2832	4.31541	7.45783	19.1845	22.2778	15.6174	1.5238	0.000263113	0.000692059	6.35215	19.0266
ANKRD22	0.4552	0.958979	1.18647	4.4272	4.95063	3.34659	2.25366	0.0118546	0.0231905	0.866884	4.24147
ANKRD23	36.8712	40.7566	43.5605	38.3691	40.8427	53.5454	0.146061	0.486718	0.582763	40.3961	44.2524
ANKRD24	7.2832	6.23336	5.08489	4.4272	3.71297	4.46212	-0.535932	0.386735	0.485707	6.20048	4.20076
ANKRD26	590.394	474.695	484.251	615.381	969.085	818.798	0.627846	7.70162e-12	4.54844e-11	516.447	801.088
ANKRD27	995.977	954.184	899.347	1035.97	1079.24	1070.91	0.164832	0.00371516	0.00806512	949.836	1062.04
ANKRD28	1684.69	1518.06	1482.92	1553.95	1860.2	1723.49	0.131856	0.0132327	0.0256397	1561.89	1712.55
ANKRD29	273.12	245.499	254.922	67.8838	99.0125	78.087	-1.66477	2.85675e-40	6.24889e-39	257.847	81.6611
ANKRD30B	1.8208	0.958979	1.69496	2.95147	3.71297	4.46212	1.30115	0.111946	0.172336	1.49158	3.70885
ANKRD30BL	477.049	1208.79	1277.32	7889.27	1579.25	5200.6	2.15989	4.04106e-24	4.91649e-23	987.722	4889.71
ANKRD31	15.0216	15.3437	13.8987	20.6603	13.6142	10.0398	-0.0306206	0.932335	0.952131	14.7547	14.7714
ANKRD32	207.116	184.603	188.48	221.36	269.809	206.373	0.25104	0.0228286	0.0420582	193.4	232.514
ANKRD33	9.104	7.67183	5.76287	5.90294	2.47531	3.34659	-0.972734	0.143349	0.212478	7.5129	3.90828
ANKRD33B	1661.02	1697.39	1656.49	1412.28	1195.58	1374.33	-0.334417	2.51735e-08	1.08848e-07	1671.63	1327.4
ANKRD34A	19.1184	24.9335	23.0515	8.8544	12.3766	16.7329	-0.780475	0.0251662	0.0458565	22.3678	12.6546
ANKRD34B	304.529	332.286	281.703	116.583	139.855	103.744	-1.35862	9.9477e-25	1.24712e-23	306.173	120.061
ANKRD35	5.0072	6.71285	6.94935	1.47573	3.71297	2.23106	-1.30759	0.0654604	0.108006	6.22313	2.47325
ANKRD36	444.275	387.907	376.112	1248.47	2030.99	1908.67	2.09679	3.39368e-44	8.30574e-43	402.765	1729.38
ANKRD36B	147.03	122.749	123.902	396.972	596.551	581.191	2.00397	4.45391e-47	1.18498e-45	131.227	524.905
ANKRD36BP1	767.012	727.865	620.187	634.566	881.212	680.473	0.0452584	0.71783	0.786276	705.021	732.083
ANKRD36BP2	32.3192	30.2078	25.9329	45.7478	69.3088	51.3143	0.91584	2.56988e-05	7.81776e-05	29.4867	55.457
ANKRD36C	198.012	151.519	162.208	531.264	773.535	676.01	1.95208	6.44576e-55	2.14214e-53	170.58	660.27
ANKRD37	24.1256	25.4129	28.8144	109.204	81.6853	76.9715	1.75692	2.57814e-17	2.20188e-16	26.1176	89.2871
ANKRD39	58.2656	103.57	106.274	84.1168	48.2686	101.513	-0.203235	0.38628	0.485286	89.3698	77.9662
ANKRD40	1557.24	1462.92	1496.31	1438.84	1647.32	1519.35	0.025387	0.609338	0.693463	1505.49	1535.17
ANKRD42	673.24	675.121	709.85	674.411	736.406	686.05	0.0245225	0.712256	0.78174	686.071	698.955
ANKRD44	288.597	280.501	268.652	206.603	243.818	238.723	-0.274978	0.00266122	0.00593845	279.25	229.715
ANKRD44-IT1	1.8208	2.87694	1.86446	0	7.42594	6.69317	0.98013	0.296636	0.391336	2.1874	4.70637
ANKRD45	15.932	19.1796	18.9836	16.2331	12.3766	22.3106	-0.0922231	0.764246	0.824531	18.0317	16.9734
ANKRD46	284.955	281.46	291.703	222.836	266.096	199.68	-0.338278	0.00264711	0.00590974	286.039	229.537
ANKRD49	180.259	164.465	170.513	137.243	155.945	166.214	-0.16647	0.179405	0.257031	171.746	153.134
ANKRD50	1689.7	1388.12	1376.99	1763.5	2188.18	2185.32	0.464451	1.22964e-08	5.4846e-08	1484.94	2045.67
ANKRD52	1671.95	2160.1	1880.56	3602.27	2934.48	3993.59	0.880074	8.27235e-19	7.74225e-18	1904.2	3510.11
ANKRD53	2.7312	8.15132	5.08489	5.90294	4.95063	6.69317	0.175976	0.755369	0.817702	5.32247	5.84891
ANKRD54	310.901	370.645	370.01	394.021	279.71	412.746	0.0440343	0.597311	0.683429	350.519	362.159
ANKRD55	18.208	18.2206	11.3562	7.37867	18.5649	10.0398	-0.375679	0.358786	0.457153	15.9283	11.9944
ANKRD6	231.697	219.606	217.633	208.079	274.76	230.914	0.0985214	0.353689	0.451752	222.979	237.918
ANKRD61	15.932	19.1796	18.6446	36.8934	54.4569	66.9317	1.57362	4.14967e-09	1.9328e-08	17.9187	52.7607
ANKRD62P1-PARP4P3	1.8208	2.87694	3.38992	1.47573	16.0895	6.69317	1.39337	0.0309411	0.055242	2.69589	8.08615
ANKRD65	0.4552	2.39745	3.38992	0	1.23766	1.11553	-1.39293	0.304348	0.399561	2.08086	0.784395
ANKRD7	25.4912	31.1668	16.4411	29.5147	33.4167	24.5416	0.287605	0.385294	0.484347	24.3664	29.1577
ANKRD9	86.9432	100.693	101.528	92.9713	77.9724	69.1628	-0.267263	0.138261	0.205968	96.3881	80.0355
ANKS1A	1171.68	1256.26	1205.46	883.965	715.366	925.889	-0.525694	7.68362e-15	5.69225e-14	1211.13	841.74
ANKS1B	57.3552	46.5105	51.1879	26.5632	42.0803	22.3106	-0.780133	0.00168684	0.00390042	51.6845	30.318
ANKS3	233.517	316.463	310.348	330.564	183.173	264.38	-0.170134	0.0909436	0.144187	286.776	259.373
ANKS4B	5.4624	7.19234	5.25438	1.47573	1.23766	3.34659	-1.54186	0.0682276	0.112084	5.96971	2.01999
ANKS6	1417.04	1411.62	1451.74	1325.21	1082.95	1246.05	-0.232013	1.39002e-05	4.37248e-05	1426.8	1218.07
ANKZF1	704.649	746.086	693.24	1555.42	1368.85	1478.08	1.03973	1.84766e-45	4.67918e-44	714.658	1467.45
ANLN	1154.84	1016.04	1069.52	1190.92	1552.02	1261.66	0.295486	3.97211e-07	1.49858e-06	1080.13	1334.87
ANO10	1433.42	1449.5	1456.65	1136.32	1217.85	1240.47	-0.272385	3.57808e-06	1.21078e-05	1446.52	1198.21
ANO2	2.7312	3.35643	2.71194	1.47573	1.23766	1.11553	-1.21997	0.256685	0.347115	2.93319	1.27631
ANO3	0.4552	0.47949	1.35597	5.90294	7.42594	2.23106	2.52553	0.0101447	0.0201248	0.763553	5.18664
ANO4	12.2904	13.4257	15.2547	13.2816	13.6142	14.5019	-0.0335771	0.925711	0.94757	13.6569	13.7992
ANO5	291.328	266.596	240.515	193.321	184.411	181.831	-0.510819	5.78113e-06	1.90522e-05	266.146	186.521
ANO6	4391.31	4069.91	3734.85	4436.06	4976.62	4446.5	0.183062	0.000296706	0.000774601	4065.36	4619.72
ANO7	45.52	67.1285	59.4932	166.758	134.905	152.827	1.40484	2.36736e-23	2.7785e-22	57.3806	151.497
ANO8	152.947	206.181	213.735	244.972	106.438	176.254	-0.168518	0.18196	0.26022	190.954	175.888
ANO9	117.442	141.449	159.157	267.108	121.29	244.301	0.546037	2.56226e-06	8.84098e-06	139.349	210.9
ANOS1	129.277	127.065	115.427	188.894	173.272	185.178	0.56125	2.3161e-05	7.09588e-05	123.923	182.448
ANP32A	2200.44	1820.14	1874.46	1533.29	1863.91	1606.36	-0.238055	0.000988684	0.00237915	1965.01	1667.85
ANP32A-IT1	13.2008	19.1796	17.2886	73.7867	112.627	108.206	2.56475	2.20433e-29	3.33253e-28	16.5563	98.2066
ANP32AP1	1.8208	2.87694	1.69496	7.37867	11.1389	10.0398	2.20515	0.000668381	0.0016516	2.1309	9.51911
ANP32B	619.982	478.531	460.013	575.536	632.443	536.569	0.163654	0.461609	0.559274	519.509	581.516
ANP32E	1532.2	1226.05	1281.9	1114.18	1474.05	963.817	-0.20067	0.0316516	0.0564041	1346.72	1184.02
ANPEP	6067.81	8685.95	7844.96	14614.2	10148.8	16209.7	0.849298	1.28082e-12	7.99423e-12	7532.91	13657.6
ANTXR1	895.378	886.097	793.073	802.799	892.351	898.001	0.0116741	0.891091	0.923057	858.183	864.384
ANTXR2	1260.9	1076.45	1075.28	1478.69	1914.65	1762.54	0.594728	2.33298e-18	2.12163e-17	1137.55	1718.63
ANXA1	4405.42	3987.92	4144.35	6316.14	7073.21	5541.95	0.589143	2.28324e-17	1.95442e-16	4179.23	6310.43
ANXA10	2.276	4.7949	1.86446	17.7088	30.9414	14.5019	2.93966	7.58684e-10	3.77509e-09	2.97845	21.0507
ANXA11	3492.29	3950.51	3872.14	3323.35	2665.91	3372.24	-0.275715	1.54986e-07	6.17433e-07	3771.65	3120.5
ANXA13	5.4624	11.5078	6.77985	2.95147	2.47531	2.23106	-1.62192	0.031996	0.0569803	7.91667	2.55261
ANXA2	26193.1	23195.8	24018.6	24122.4	25110.8	27469.9	0.0627663	0.446998	0.54555	24469.2	25567.7
ANXA2P1	1.8208	1.91796	3.38992	5.90294	17.3272	15.6174	2.37716	0.000115888	0.000322313	2.37623	12.9492
ANXA2P2	96.0472	123.229	173.395	134.292	127.479	53.5454	-0.354891	0.314537	0.410463	130.89	105.105
ANXA2P3	3.6416	3.35643	4.06791	1.47573	0	1.11553	-2.15467	0.0676395	0.111252	3.68865	0.863754
ANXA2R	25.4912	21.577	27.2889	26.5632	18.5649	26.7727	-0.063914	0.81398	0.864596	24.7857	23.9669
ANXA3	1184.43	1059.19	1102.91	1043.34	1243.85	996.167	-0.0352779	0.563202	0.652722	1115.51	1094.45
ANXA4	8702.51	8867.68	9016.35	6203.99	6679.63	5454.94	-0.539141	1.12354e-17	9.7854e-17	8862.18	6112.85
ANXA5	10619.8	9810.36	10120.3	10389.2	11544.9	9712.91	0.0462246	0.376771	0.475667	10183.5	10549
ANXA6	4212.42	4229.58	4130.62	3895.94	3675.84	4174.31	-0.0976571	0.0990905	0.155284	4190.87	3915.36
ANXA7	4513.76	4205.6	4217.24	4328.33	4597.89	4114.07	0.0103034	0.857484	0.897322	4312.2	4346.76
ANXA9	95.1368	88.2261	103.223	91.4955	94.0619	98.1665	-0.0271242	0.863009	0.901261	95.5287	94.5747
AOAH	0.4552	1.43847	0.847481	2.95147	6.18828	6.69317	2.68699	0.0196867	0.0368357	0.913717	5.27764
AOC1	4.0968	8.63081	5.42388	4.4272	3.71297	3.34659	-0.636123	0.318657	0.414933	6.0505	3.82892
AOC2	25.9464	22.536	24.7465	48.6992	42.0803	52.4299	0.968771	9.24601e-05	0.000260791	24.4096	47.7365
AOC3	0.9104	0.958979	0.847481	4.4272	1.23766	5.57764	2.03327	0.0562047	0.094195	0.90562	3.7475
AOX1	928.152	808.899	800.192	460.429	548.282	458.482	-0.792464	5.5707e-28	7.9582e-27	845.748	489.064
AP1AR	765.191	708.686	763.242	751.149	847.795	655.931	-0.00287439	0.968665	0.97874	745.706	751.625
AP1B1	1701.54	2246.89	2229.72	2675.51	1629.99	2776.55	0.177826	0.0292594	0.0525515	2059.38	2360.68
AP1G1	3578.78	3185.73	3045.85	3248.09	3908.52	3786.1	0.157685	0.00736259	0.015008	3270.12	3647.57
AP1G2	852.589	940.759	980.027	917.907	758.684	925.889	-0.0928827	0.158442	0.231694	924.458	867.493
AP1M1	1099.31	1304.21	1266.98	1341.44	857.696	1194.73	-0.127563	0.0305597	0.0546383	1223.5	1131.29
AP1M2	206.661	213.852	198.819	73.7867	81.6853	82.5491	-1.3675	9.85812e-20	9.67076e-19	206.444	79.3404
AP1S1	2254.6	2351.42	2316.17	1692.67	1446.82	1587.4	-0.552174	4.30653e-17	3.64028e-16	2307.4	1575.63
AP1S2	469.311	460.31	458.996	765.906	930.718	736.249	0.797069	9.2849e-19	8.6685e-18	462.872	810.958
AP1S3	904.937	935.005	912.568	671.459	701.751	514.259	-0.556741	2.63621e-09	1.24689e-08	917.503	629.156
AP2A1	1056.52	1556.42	1442.75	1486.06	832.943	1292.9	-0.187047	0.00637356	0.0131634	1351.9	1203.97
AP2A2	1465.74	1839.8	1810.22	1738.41	1282.21	1696.72	-0.120696	0.0620824	0.103016	1705.25	1572.45
AP2B1	7758.42	5762.03	5889.66	6459.29	7042.27	7363.61	0.111963	0.20756	0.290408	6470.04	6955.05
AP2M1	11876.2	11141.9	11504.7	9122.99	7649.96	9205.34	-0.414446	5.65871e-10	2.86e-09	11507.6	8659.43
AP2S1	1300.51	1431.28	1369.53	1230.76	893.588	1072.02	-0.366787	1.03469e-05	3.30191e-05	1367.1	1065.46
AP3B1	2007.89	1738.63	1806.49	1651.35	1902.28	1817.2	-0.0493643	0.375369	0.474263	1851	1790.27
AP3B2	2.7312	2.87694	3.72892	4.4272	1.23766	1.11553	-0.576554	0.542281	0.634061	3.11235	2.26013
AP3D1	3120.85	4062.24	3877.4	4694.31	3027.31	4203.31	0.0953729	0.133534	0.20001	3686.83	3974.98
AP3M1	1804.87	1591.43	1584.45	1456.55	1844.11	1571.78	-0.0349241	0.492505	0.588501	1660.25	1624.15
AP3M2	747.893	644.914	629.34	498.798	617.591	582.306	-0.247573	0.000846362	0.00205626	674.049	566.232
AP3S1	824.367	751.84	785.446	814.605	931.956	717.285	0.0483625	0.45986	0.557691	787.217	821.282
AP3S2	8.6488	6.71285	4.74589	16.2331	13.6142	8.92423	0.986249	0.0441182	0.0759617	6.70251	12.9238
AP4B1	239.435	244.06	231.023	273.011	368.822	278.882	0.361636	0.000255771	0.000674519	238.173	306.905
AP4B1-AS1	7.7384	9.58979	10.6783	7.37867	23.5155	12.2708	0.553588	0.257342	0.347854	9.33548	14.3883
AP4E1	802.972	754.717	762.055	1066.96	1313.15	1096.56	0.574665	9.20355e-16	7.22515e-15	773.248	1158.89
AP4M1	312.267	364.892	375.604	379.264	247.531	293.384	-0.207991	0.0354898	0.0625321	350.921	306.726
AP4S1	161.141	148.162	156.276	160.855	210.402	179.6	0.238692	0.0406781	0.0706876	155.193	183.619
AP5B1	445.641	508.259	501.031	538.643	394.812	487.486	-0.0404279	0.557425	0.647492	484.977	473.647
AP5M1	1479.4	1424.08	1395.46	1106.8	1366.37	1109.95	-0.271576	3.57574e-07	1.36015e-06	1432.98	1194.37
AP5S1	254.457	338.52	310.856	358.603	194.312	315.695	-0.0795864	0.544163	0.635595	301.277	289.537
AP5Z1	218.041	269.953	337.467	430.914	185.649	387.089	0.214928	0.0367377	0.0645268	275.153	334.55
APAF1	923.145	806.981	782.056	1987.81	2299.57	2043.65	1.33423	1.60843e-119	1.43719e-117	837.394	2110.34
APBA1	36.8712	39.7976	35.9332	53.1264	53.2192	49.0833	0.471982	0.00982355	0.0195429	37.534	51.8096
APBA2	182.08	202.345	222.888	329.089	196.787	236.492	0.29852	0.00744091	0.0151595	202.437	254.123
APBA3	96.9576	160.15	170.174	185.943	58.1699	157.29	-0.178862	0.171906	0.247918	142.427	133.801
APBB1	466.125	602.718	629.34	631.614	351.495	475.215	-0.239997	0.0158936	0.0303041	566.061	486.108
APBB1IP	443.82	542.782	452.894	329.089	268.572	350.276	-0.599773	8.20961e-05	0.00023326	479.832	315.979
APBB2	1134.81	1106.18	1074.78	1078.76	1316.87	1323.02	0.166906	0.00885548	0.0177738	1105.26	1239.55
APBB3	172.066	170.219	183.395	191.845	179.46	182.947	0.075555	0.55701	0.647169	175.226	184.751
APC	1554.96	1426.48	1303.93	1850.57	2231.5	2071.54	0.521714	1.24263e-17	1.08077e-16	1428.46	2051.2
APC2	17.7528	23.495	37.4587	30.9904	18.5649	34.5814	0.0508848	0.862055	0.900513	26.2355	28.0456
APCDD1	0.4552	0.47949	0.508489	0	1.23766	0	-0.118639	0.952566	0.966805	0.481059	0.412552
APCDD1L	252.181	335.643	316.28	265.632	191.837	263.265	-0.33009	0.00233289	0.00526157	301.368	240.245
APCDD1L-AS1	72.832	71.444	60.8491	35.4176	47.031	41.2746	-0.704107	0.000733083	0.00180161	68.375	41.241
APEH	3645.69	4126.01	4000.45	2842.26	2049.56	2721.89	-0.636884	3.37214e-28	4.86878e-27	3924.05	2537.9
APEX1	3156.36	3234.16	3274.16	1596.74	1771.09	1679.99	-0.936853	3.52382e-70	1.55962e-68	3221.56	1682.61
APEX2	438.813	470.859	473.742	407.303	365.109	469.638	-0.152238	0.103323	0.160777	461.138	414.016
APH1A	3070.78	3266.28	3081.27	2774.38	2219.12	2367.15	-0.357428	1.50185e-07	5.99317e-07	3139.44	2453.55
APH1B	323.192	291.53	288.991	339.419	417.09	356.969	0.299508	0.000603763	0.00150231	301.238	371.159
API5	2384.79	2070.92	2148.36	1905.17	2392.39	2073.77	-0.0570049	0.219811	0.305091	2201.36	2123.78
APIP	164.327	166.383	166.954	237.593	262.383	215.297	0.509414	3.21734e-06	1.09556e-05	165.888	238.424
APITD1	31.4088	32.1258	30.8483	22.136	40.8427	31.2348	-0.0142972	0.955886	0.969448	31.461	31.4045
APLF	224.869	225.84	221.193	255.302	315.602	285.575	0.34122	0.000996055	0.00239567	223.967	285.493
APLN	2.276	5.27439	2.71194	50.175	40.8427	49.0833	3.84828	5.34652e-21	5.55258e-20	3.42077	46.7003
APLP1	12.2904	19.1796	14.0682	17.7088	2.47531	20.0795	-0.199193	0.628687	0.709981	15.1794	13.4212
APLP2	26037	25393.8	23788.8	18282.9	18660.2	17571.8	-0.464844	1.10189e-21	1.19617e-20	25073.2	18171.6
APMAP	3332.52	3153.12	3153.14	2468.9	2460.46	2378.31	-0.399304	2.74983e-12	1.67708e-11	3212.93	2435.89
APOA1	5.9176	8.63081	9.83078	2.95147	2.47531	1.11553	-1.94466	0.0139648	0.0269246	8.1264	2.18077
APOA1-AS	3.1864	0.958979	1.69496	4.4272	14.8519	11.1553	2.39837	0.00396858	0.00857595	1.94678	10.1448
APOA1BP	1168.04	1157.49	1129.18	945.946	746.307	959.355	-0.385312	3.42007e-07	1.30381e-06	1151.57	883.869
APOBEC2	6.3728	8.63081	8.9833	7.37867	14.8519	12.2708	0.497036	0.273138	0.365218	7.99564	11.5005
APOBEC3B	27.312	34.5233	32.3738	26.5632	25.9908	30.1193	-0.188204	0.454934	0.553027	31.403	27.5578
APOBEC3C	314.998	349.068	316.449	209.554	149.756	171.791	-0.894554	3.07042e-15	2.34339e-14	326.839	177.034
APOBEC3D	6.828	11.5078	7.79683	10.3301	11.1389	8.92423	0.25794	0.501306	0.597023	8.71086	10.1311
APOBEC3F	85.5776	88.2261	105.427	76.7382	71.7841	84.7802	-0.273195	0.0612883	0.101814	93.0768	77.7675
APOBEC3G	84.212	66.1696	60.1712	81.1654	111.389	109.322	0.559303	7.79315e-05	0.000222328	70.1842	100.625
APOBEC3H	3.6416	3.35643	1.86446	0	0	0	-3.60024	0.006855	0.0140748	2.95416	0
APOBEC4	3.1864	2.39745	1.35597	16.2331	24.7531	21.195	3.28089	1.70028e-08	7.46258e-08	2.31327	20.7271
APOC1	10.9248	10.5488	8.13582	11.8059	9.90125	6.69317	-0.0554776	0.902953	0.931829	9.8698	9.46677
APOE	22.76	47.4695	46.9505	33.9419	21.0402	30.1193	-0.481497	0.0576144	0.0963358	39.06	28.3671
APOF	0.4552	1.91796	0.508489	1.47573	0	1.11553	-0.139135	0.929177	0.950025	0.960549	0.863754
APOL1	599.498	529.836	486.963	839.693	820.566	912.503	0.678391	1.19426e-16	9.85319e-16	538.766	857.587
APOL2	1620.97	1536.28	1520.21	2448.24	2482.74	2768.74	0.721326	1.64392e-33	2.91581e-32	1559.15	2566.57
APOL3	64.1832	56.1003	67.29	159.379	183.173	169.56	1.42661	1.89726e-33	3.35259e-32	62.5245	170.704
APOL4	0.9104	0	0.338992	2.95147	1.23766	0	1.6745	0.131159	0.197108	0.416464	1.39638
APOL6	1318.71	1167.08	1171.73	1903.7	2272.34	1849.55	0.715237	4.46632e-52	1.37794e-50	1219.17	2008.53
APOLD1	55.0792	49.3874	62.5441	59.0294	60.6452	42.3901	-0.0823034	0.693124	0.766303	55.6702	54.0215
APOM	36.416	36.4412	32.7128	23.6117	30.9414	29.0037	-0.316908	0.224389	0.31026	35.19	27.8523
APOO	184.811	151.039	160.174	153.476	150.994	137.21	-0.17389	0.17591	0.252693	165.341	147.227
APOOL	384.189	403.251	352.383	559.303	561.896	506.45	0.511581	7.60823e-08	3.13651e-07	379.941	542.55
APOPT1	457.931	453.597	486.793	457.478	429.467	428.363	-0.0923592	0.316433	0.412687	466.107	438.436
APP	34199.6	29509.7	29783.5	28040.4	29592.4	29583.8	-0.0997424	0.0957127	0.150664	31164.3	29072.2
APPBP2	2070.25	1940.49	1905.48	1821.06	2314.42	1918.71	0.0253065	0.626333	0.708079	1972.07	2018.06
APPL1	2393.9	2278.53	2291.08	2277.06	2653.54	2096.08	0.0035259	0.946506	0.962462	2321.17	2342.22
APPL2	1194.44	1139.27	1116.64	1171.73	1454.25	1295.13	0.184	0.00046711	0.00118279	1150.12	1307.04
APRT	1007.36	1360.79	1398.17	1155.5	637.393	990.59	-0.459378	1.20782e-11	7.02696e-11	1255.44	927.828
APTR	52.8032	54.1823	50.0014	38.3691	53.2192	54.6609	-0.0794615	0.701447	0.773069	52.329	48.7497
APTX	929.063	802.666	822.057	591.769	691.85	611.31	-0.432012	9.75917e-12	5.71286e-11	851.262	631.643
AQP1	40440.9	45139.2	44934.5	14921.1	10885.2	14211.8	-1.71111	6.38327e-153	7.90315e-151	43504.8	13339.4
AQP11	28.2224	23.9745	28.8144	20.6603	45.7933	36.8125	0.353157	0.194635	0.275188	27.0037	34.422
AQP3	48.7064	43.6336	42.7131	16.2331	7.42594	20.0795	-1.62615	1.98193e-07	7.77947e-07	45.0177	14.5795
AQP4	62.8176	63.7721	66.951	19.1845	23.5155	12.2708	-1.85499	6.78958e-12	4.03056e-11	64.5136	18.3236
AQP4-AS1	4.0968	3.83592	3.72892	4.4272	2.47531	7.8087	0.369654	0.602488	0.687733	3.88721	4.90374
AQP5	0.9104	2.39745	1.52547	0	0	0	-2.70141	0.0661228	0.108995	1.6111	0
AQP6	1.3656	0.958979	1.35597	4.4272	2.47531	1.11553	1.04221	0.291215	0.385241	1.22685	2.67268
AQP7	1.3656	1.91796	1.35597	1.47573	4.95063	1.11553	0.800855	0.408234	0.507626	1.54651	2.51396
AQP7P1	22.3048	17.2616	18.8141	30.9904	44.5556	56.892	1.21167	7.47387e-06	2.42552e-05	19.4602	44.146
AQP7P3	8.6488	12.9462	12.3732	5.90294	4.95063	5.57764	-1.07897	0.0459875	0.078815	11.3227	5.47707
AQP9	3.6416	2.87694	2.54244	324.662	472.785	387.089	7.07414	1.44043e-114	1.18635e-112	3.02033	394.845
AQR	1674.68	1456.21	1460.55	1427.03	1797.08	1528.27	0.0461798	0.341159	0.438141	1530.48	1584.13
AR	110.158	108.844	98.1383	128.389	159.658	159.521	0.50545	0.000260655	0.000686636	105.714	149.189
ARAF	673.24	900.961	865.617	793.945	504.964	737.365	-0.272733	0.000654034	0.0016191	813.273	678.758
ARAP1	1122.52	1358.39	1287.66	2523.51	1511.18	2357.11	0.738116	1.64511e-27	2.30839e-26	1256.19	2130.6
ARAP2	799.331	698.616	684.426	538.643	716.603	590.115	-0.246139	0.000158637	0.000431761	727.458	615.12
ARAP3	202.109	288.653	266.618	283.341	240.105	312.348	0.14871	0.182008	0.260268	252.46	278.598
ARC	0	1.43847	0.847481	4.4272	0	1.11553	0.97177	0.532768	0.625448	0.761983	1.84758
ARCN1	4988.08	4764.21	4521.65	5007.17	5617.72	5443.78	0.169833	0.000993488	0.0023898	4757.98	5356.22
AREG	0	0	1.35597	7.37867	2.47531	2.23106	2.64192	0.00971049	0.0193342	0.45199	4.02835
AREL1	2587.36	2423.82	2272.78	2483.66	2594.13	2575.76	0.07384	0.164698	0.239383	2427.98	2551.18
ARF1	5684.08	6616.48	6607.47	6525.7	4670.92	6060.67	-0.138931	0.000750529	0.00184114	6302.68	5752.43
ARF3	4988.08	5115.67	4695.22	4222.08	4533.54	4453.19	-0.163661	0.0104162	0.0206244	4932.99	4402.93
ARF4	4483.26	4425.69	4438.6	4959.94	5375.14	4768.89	0.174237	0.000281634	0.000737793	4449.18	5034.66
ARF5	1245.88	1479.7	1376.48	1066.96	756.208	1005.09	-0.544844	2.59919e-15	1.98936e-14	1367.36	942.752
ARF6	3735.82	3464.79	3550.78	4630.85	5178.36	4117.42	0.368881	1.07878e-09	5.30231e-09	3583.8	4642.21
ARFGAP1	1634.17	2161.54	2230.23	1999.62	1037.16	1686.68	-0.386736	1.48636e-13	1.00486e-12	2008.65	1574.49
ARFGAP2	2103.02	2372.51	2389.39	1970.11	1629.99	1797.12	-0.348786	6.86106e-09	3.13329e-08	2288.31	1799.07
ARFGAP3	2490.4	2373.47	2282.94	2843.74	2967.9	2683.96	0.247765	9.50735e-08	3.87557e-07	2382.27	2831.87
ARFGEF1	3511.41	3027.5	3045.68	3779.36	4670.92	4305.94	0.41062	8.26053e-15	6.11247e-14	3194.86	4252.07
ARFGEF2	3010.24	2785.83	2625.33	3349.92	3493.9	3433.6	0.289436	9.78246e-09	4.40583e-08	2807.13	3425.81
ARFGEF3	674.606	671.285	639.848	2011.43	1969.11	2084.92	1.61425	7.7789e-154	9.75866e-152	661.913	2021.82
ARFIP1	1432.97	1322.91	1329.87	1249.95	1642.37	1225.97	-0.00133047	0.981119	0.987321	1361.92	1372.76
ARFIP2	903.116	931.648	919.517	864.78	772.298	902.463	-0.114956	0.0866707	0.138304	918.094	846.514
ARFRP1	645.473	819.927	842.735	661.129	384.911	592.346	-0.519863	7.95651e-12	4.6895e-11	769.379	546.129
ARG1	2.276	2.39745	1.52547	11.8059	22.2778	15.6174	3.08228	7.84103e-09	3.56023e-08	2.0663	16.567
ARG2	398.755	360.097	374.756	363.031	446.794	389.32	0.0759013	0.311984	0.407706	377.869	399.715
ARGFXP2	3.6416	0.958979	3.22043	14.7573	21.0402	8.92423	2.41128	4.51858e-05	0.000133016	2.607	14.9072
ARGLU1	962.748	851.574	917.822	1010.88	1209.19	1089.87	0.276582	0.000178057	0.000481022	910.714	1103.31
ARHGAP1	2403.91	2859.2	2619.39	2147.19	1647.32	2219.9	-0.395605	6.35091e-05	0.000183002	2627.5	2004.81
ARHGAP10	442.454	422.43	423.063	451.575	551.995	486.371	0.209207	0.00398417	0.00860442	429.316	496.647
ARHGAP11A	500.72	486.202	487.641	557.828	720.316	546.609	0.292967	0.000118323	0.00032865	491.521	608.251
ARHGAP11B	20.484	18.2206	14.5767	35.4176	53.2192	44.6212	1.35486	2.65676e-07	1.02729e-06	17.7604	44.4193
ARHGAP12	1352.4	1263.93	1278.68	1847.62	2230.26	1928.75	0.618038	1.70947e-33	3.02924e-32	1298.34	2002.21
ARHGAP17	424.701	420.512	406.282	879.538	844.082	860.073	1.04609	6.19901e-34	1.1173e-32	417.165	861.231
ARHGAP18	764.736	706.288	726.291	357.128	441.843	352.507	-0.938175	7.30289e-35	1.3616e-33	732.438	383.826
ARHGAP19	183.446	165.424	167.801	184.467	200.5	163.983	0.075059	0.503533	0.599073	172.224	182.983
ARHGAP20	9.5592	9.1103	9.83078	5.90294	2.47531	4.46212	-1.19941	0.0244908	0.044742	9.50009	4.28012
ARHGAP21	1490.32	1433.19	1322.92	2099.97	2490.17	2449.7	0.730183	4.32977e-35	8.14487e-34	1415.48	2346.61
ARHGAP22	1803.05	2165.85	2212.43	4589.53	3060.73	4276.94	0.935608	1.1763e-47	3.17417e-46	2060.45	3975.73
ARHGAP23	702.828	882.261	840.532	636.041	408.427	657.046	-0.527317	1.4309e-08	6.33455e-08	808.54	567.172
ARHGAP24	858.052	701.973	741.716	305.477	331.692	302.308	-1.29491	1.09676e-58	3.99536e-57	767.247	313.159
ARHGAP25	12.7456	17.2616	12.0342	4.4272	4.95063	16.7329	-0.626685	0.208412	0.291404	14.0138	8.70359
ARHGAP26	907.668	745.606	779.344	2107.35	2351.55	2446.35	1.50831	5.49186e-73	2.54981e-71	810.873	2301.75
ARHGAP26-AS1	3.1864	0.958979	3.22043	4.4272	18.5649	7.8087	1.98744	0.00478127	0.010188	2.45527	10.2669
ARHGAP26-IT1	1.3656	0	2.20345	14.7573	18.5649	20.0795	3.67886	3.34923e-07	1.27861e-06	1.18968	17.8006
ARHGAP27	664.136	794.035	834.43	1034.49	584.174	944.853	0.133778	0.0243911	0.0445769	764.2	854.506
ARHGAP28	74.1976	68.567	76.2733	56.0779	66.8335	58.0075	-0.29825	0.089067	0.14165	73.0126	60.3063
ARHGAP29	21158.6	19046.8	18543.4	14125.7	16542.5	14701.6	-0.375103	7.06413e-12	4.18305e-11	19582.9	15123.3
ARHGAP30	17.2976	16.7821	14.2377	30.9904	28.4661	16.7329	0.654384	0.0481155	0.0820685	16.1058	25.3965
ARHGAP31	1032.39	1046.25	973.756	1961.25	1990.15	2241.1	1.02286	1.18314e-37	2.39703e-36	1017.47	2064.17
ARHGAP31-AS1	5.4624	4.7949	3.89841	7.37867	19.8025	15.6174	1.63573	0.00125924	0.00297244	4.71857	14.2662
ARHGAP32	244.897	221.045	203.904	383.691	423.279	426.132	0.890963	1.35556e-20	1.3813e-19	223.282	411.034
ARHGAP33	14.1112	14.3847	19.1531	26.5632	11.1389	33.4659	0.5042	0.157894	0.231018	15.883	23.7227
ARHGAP35	2813.13	2985.3	2737.53	3103.47	2808.24	3142.44	0.0853604	0.11696	0.178862	2845.32	3018.05
ARHGAP39	61.452	100.693	86.6126	123.962	53.2192	105.975	0.143566	0.368081	0.466829	82.9191	94.3854
ARHGAP4	55.5344	84.3902	82.0362	72.311	38.3674	56.892	-0.444122	0.010091	0.0200223	73.9869	55.8568
ARHGAP40	241.711	228.717	281.194	709.828	627.492	774.177	1.48526	6.84513e-38	1.39878e-36	250.541	703.832
ARHGAP42	464.304	431.541	430.52	534.216	655.958	565.573	0.397749	1.55885e-09	7.55226e-09	442.122	585.249
ARHGAP44	35.5056	28.7694	33.3908	17.7088	32.1791	35.6969	-0.160394	0.586634	0.673737	32.5552	28.5283
ARHGAP5	4165.08	3634.05	3633.15	5632.88	6751.42	5775.09	0.663326	2.30408e-31	3.75612e-30	3810.76	6053.13
ARHGAP5-AS1	77.384	67.608	69.324	50.175	56.9322	51.3143	-0.426419	0.0294009	0.0527807	71.4387	52.8072
ARHGAP6	247.173	268.994	256.787	149.049	121.29	130.517	-0.951837	1.4489e-16	1.18816e-15	257.651	133.619
ARHGAP8	2.276	1.91796	2.71194	1.47573	1.23766	2.23106	-0.497324	0.599212	0.685109	2.30197	1.64815
ARHGDIA	1270.92	2367.24	2163.28	2005.52	1026.02	1685.56	-0.30891	0.0125138	0.0243851	1933.81	1572.37
ARHGDIB	54.1688	48.9079	48.3064	28.0389	32.1791	25.6572	-0.817822	0.000804807	0.00196285	50.461	28.6251
ARHGEF1	561.261	863.561	865.448	938.567	462.884	758.56	-0.115274	0.216256	0.301083	763.423	720.003
ARHGEF10	893.557	868.356	852.227	978.412	914.628	989.474	0.144061	0.0137243	0.0265122	871.38	960.838
ARHGEF10L	487.974	677.998	757.479	1058.1	533.43	872.344	0.323234	3.14257e-05	9.43868e-05	641.15	821.292
ARHGEF11	946.816	1045.77	980.366	1276.51	1065.62	1395.53	0.329401	8.47744e-06	2.73155e-05	990.983	1245.89
ARHGEF12	10090	9347.65	8856.01	8959.18	10281.2	9299.05	0.0108143	0.791712	0.84688	9431.21	9513.15
ARHGEF16	111.524	181.727	186.954	134.292	38.3674	104.86	-0.868987	2.1009e-08	9.14881e-08	160.068	92.5063
ARHGEF17	743.796	880.343	906.296	757.052	480.211	701.668	-0.402364	1.44002e-06	5.09875e-06	843.479	646.31
ARHGEF18	723.312	941.718	875.109	826.411	491.35	660.393	-0.377639	3.59541e-07	1.36598e-06	846.713	659.385
ARHGEF19	79.2048	95.4184	103.393	131.34	74.2594	101.513	0.112313	0.448683	0.547166	92.672	102.371
ARHGEF2	1183.06	1284.07	1325.8	2015.85	1559.45	2033.61	0.558874	1.01582e-24	1.27267e-23	1264.31	1869.64
ARHGEF25	20.0288	20.6181	19.6616	11.8059	14.8519	13.3863	-0.570329	0.135141	0.20205	20.1028	13.348
ARHGEF26	31.864	41.2361	37.9672	56.0779	55.6946	58.0075	0.608727	0.00351835	0.00767305	37.0224	56.5933
ARHGEF28	3604.27	3294.09	3182.8	2629.76	3092.9	2967.31	-0.213552	2.33519e-05	7.1486e-05	3360.39	2896.66
ARHGEF3	602.229	551.413	537.981	897.246	993.838	970.51	0.760316	2.14945e-23	2.52587e-22	563.874	953.865
ARHGEF3-AS1	0.9104	0	0.338992	8.8544	16.0895	13.3863	4.97176	7.68768e-07	2.80431e-06	0.416464	12.7768
ARHGEF33	9.104	11.9872	11.0173	17.7088	33.4167	33.4659	1.41014	3.18377e-05	9.55359e-05	10.7028	28.1971
ARHGEF34P	29.588	26.3719	26.7804	28.0389	16.0895	24.5416	-0.277582	0.316855	0.413033	27.5801	22.89
ARHGEF37	414.687	447.364	441.199	686.216	724.029	848.917	0.799486	4.08874e-22	4.52677e-21	434.416	753.054
ARHGEF38	55.9896	54.1823	64.9171	88.544	143.568	123.824	0.999035	7.87081e-09	3.57203e-08	58.363	118.645
ARHGEF39	63.728	65.6901	64.4086	50.175	59.4075	52.4299	-0.25153	0.186799	0.265836	64.6089	54.0041
ARHGEF4	11.8352	10.0693	14.0682	35.4176	24.7531	36.8125	1.406	3.47743e-05	0.000103721	11.9909	32.3277
ARHGEF40	620.437	752.319	743.919	1130.41	855.221	1163.5	0.57078	1.01081e-13	6.94013e-13	705.558	1049.71
ARHGEF5	156.134	195.152	169.835	119.534	116.34	119.362	-0.552292	5.0204e-05	0.000146807	173.707	118.412
ARHGEF6	54.1688	39.7976	38.8146	132.816	164.608	156.174	1.79377	1.82252e-29	2.76192e-28	44.2603	151.199
ARHGEF7	967.3	830.476	869.855	1915.5	2016.14	2181.97	1.19872	9.35185e-68	3.91064e-66	889.21	2037.87
ARHGEF9	410.59	399.415	400.181	309.904	298.275	354.738	-0.326042	0.000414799	0.00105882	403.395	320.973
ARHGEF9-IT1	0.4552	1.43847	0.508489	0	1.23766	2.23106	0.666812	0.685029	0.759304	0.800719	1.15624
ARID1A	574.917	682.793	657.815	1531.81	1298.3	1760.3	1.25814	6.31295e-21	6.54191e-20	638.508	1530.14
ARID1B	879.901	1039.53	924.771	1748.74	1513.65	1957.75	0.875391	2.23136e-16	1.81177e-15	948.069	1740.05
ARID2	995.067	867.876	824.938	1270.61	1518.6	1523.81	0.685914	5.1136e-22	5.6318e-21	895.96	1437.67
ARID3A	40.5128	49.8669	56.6117	162.331	107.676	146.134	1.47641	3.65193e-22	4.06215e-21	48.9971	138.714
ARID3B	51.4376	76.2388	61.0186	78.2139	51.9816	98.1665	0.284628	0.138721	0.206539	62.8984	76.1207
ARID3C	0	0.47949	1.52547	2.95147	0	0	0.171169	0.908859	0.936037	0.668319	0.983823
ARID4A	597.677	418.594	453.741	554.876	662.146	607.963	0.315647	0.00284329	0.00631868	490.004	608.329
ARID4B	1381.53	1132.07	1208.85	1651.35	2086.69	1821.66	0.57418	4.24114e-21	4.43377e-20	1240.82	1853.23
ARID5A	64.1832	85.3492	94.9179	152.001	100.25	139.441	0.653992	8.50955e-07	3.09339e-06	81.4834	130.564
ARID5B	2529.09	2222.43	2122.43	1760.55	1905.99	1913.13	-0.298967	7.05699e-06	2.29731e-05	2291.32	1859.89
ARIH1	1978.75	1928.03	1893.78	2102.92	2313.18	2242.21	0.196221	0.000775079	0.0018967	1933.52	2219.44
ARIH2	2024.27	1872.89	1797.17	1646.92	1715.39	1819.43	-0.132726	0.0409998	0.0712139	1898.11	1727.25
ARIH2OS	11.8352	12.4667	7.96632	10.3301	6.18828	6.69317	-0.456272	0.326855	0.423629	10.7561	7.7372
ARL1	2720.73	2441.56	2549.73	2691.74	3276.08	2639.34	0.148983	0.00259497	0.00580633	2570.67	2869.05
ARL10	137.015	137.134	126.275	470.759	451.745	532.107	1.87242	5.49454e-76	2.68949e-74	133.475	484.87
ARL13A	1.3656	3.35643	2.71194	2.95147	18.5649	1.11553	1.61432	0.0810952	0.130473	2.47799	7.54395
ARL13B	460.207	427.225	433.063	504.701	601.501	488.602	0.265903	0.000316773	0.000823471	440.165	531.601
ARL14	4.552	3.35643	4.74589	10.3301	4.95063	13.3863	1.15977	0.0224756	0.0414885	4.21811	9.5557
ARL14EP	597.222	527.439	530.015	364.506	462.884	359.2	-0.486878	1.29819e-08	5.77134e-08	551.558	395.53
ARL14EPL	2.276	2.87694	3.05093	7.37867	2.47531	3.34659	0.586804	0.344588	0.442008	2.73462	4.40019
ARL15	149.306	111.242	109.325	160.855	179.46	186.293	0.523342	0.00103404	0.0024764	123.291	175.536
ARL16	230.331	234.47	237.973	271.535	227.729	233.146	0.0553007	0.564399	0.653789	234.258	244.136
ARL17A	20.484	20.6181	20.848	44.272	42.0803	40.159	1.0235	6.02294e-05	0.00017424	20.65	42.1705
ARL2	390.561	487.161	507.641	420.584	184.411	381.511	-0.543354	8.19404e-09	3.71606e-08	461.788	328.835
ARL2-SNX15	0.4552	0	0.338992	1.47573	4.95063	1.11553	2.84246	0.0914079	0.144778	0.264731	2.51396
ARL2BP	1846.29	1800.96	1771.24	1658.73	1678.26	1443.49	-0.184409	0.0116123	0.0227501	1806.16	1593.49
ARL3	562.172	476.613	473.742	391.07	446.794	388.204	-0.303937	0.000112059	0.000312304	504.175	408.689
ARL4A	183.446	176.452	187.293	194.797	199.263	178.485	0.0513104	0.660167	0.737312	182.397	190.848
ARL4C	14481.7	14674.8	14832.6	8243.45	8354.18	8218.1	-0.825535	3.31072e-93	2.13316e-91	14663	8271.91
ARL4D	436.081	432.979	421.368	286.292	204.213	218.644	-0.87464	4.35067e-19	4.13106e-18	430.143	236.383
ARL5A	1125.25	1086.52	1120.71	953.324	1193.1	789.794	-0.20178	0.033136	0.058784	1110.83	978.74
ARL5B	558.985	507.3	518.997	486.992	712.89	536.569	0.114627	0.120348	0.183156	528.428	578.817
ARL6	153.402	139.052	137.292	340.895	388.624	300.077	1.25538	1.11023e-31	1.84321e-30	143.249	343.199
ARL6IP1	6082.38	5692.98	5804.4	5383.48	5807.09	4735.42	-0.146727	0.0341456	0.0603772	5859.92	5308.66
ARL6IP4	1429.33	1625.95	1663.61	1835.81	1122.55	1537.2	-0.092345	0.191343	0.271384	1572.96	1498.52
ARL6IP5	6182.98	5865.12	6181.87	5340.68	5840.5	4904.98	-0.185916	0.000576449	0.00143941	6076.65	5362.05
ARL6IP6	288.141	297.284	305.432	506.177	454.22	375.933	0.574203	5.5203e-08	2.31096e-07	296.952	445.443
ARL8A	697.366	761.429	719.851	758.527	603.976	735.133	-0.0583765	0.457219	0.555127	726.215	699.212
ARL8B	2342	1963.03	2077.35	2023.23	2542.15	2083.81	0.052872	0.354996	0.45313	2127.46	2216.4
ARL9	4.0968	2.87694	3.05093	8.8544	1.23766	6.69317	0.737255	0.192084	0.272191	3.34156	5.59508
ARMC1	1116.15	1024.67	1012.4	850.023	1110.18	868.997	-0.166152	0.00385908	0.00835745	1051.07	943.066
ARMC10	594.491	526.959	544.591	560.779	701.751	640.314	0.188016	0.009245	0.0184734	555.347	634.281
ARMC12	5.4624	4.31541	6.77985	4.4272	7.42594	7.8087	0.275544	0.649757	0.72852	5.51922	6.55395
ARMC2	64.1832	63.2926	63.3916	64.9323	76.7347	82.5491	0.240784	0.173981	0.250415	63.6225	74.7387
ARMC2-AS1	1.3656	1.91796	1.18647	4.4272	3.71297	5.57764	1.68189	0.0389631	0.0680194	1.49001	4.57261
ARMC3	24.5808	23.495	18.6446	11.8059	11.1389	12.2708	-0.902767	0.0155773	0.0297431	22.2401	11.7385
ARMC4	19.5736	21.0975	21.0175	17.7088	13.6142	11.1553	-0.567202	0.108192	0.16736	20.5629	14.1594
ARMC5	120.628	157.752	173.395	205.127	84.1607	153.943	-0.0912192	0.456835	0.554796	150.592	147.744
ARMC6	475.684	629.57	697.986	636.041	319.315	481.908	-0.361959	0.000335453	0.000868454	601.08	479.088
ARMC7	249.449	256.527	253.227	213.981	154.707	201.911	-0.414803	5.72471e-05	0.000166044	253.068	190.2
ARMC8	994.611	921.579	939.857	956.276	1162.16	996.167	0.118762	0.0625777	0.103756	952.016	1038.2
ARMC9	756.542	778.212	741.377	780.663	733.93	749.635	-0.00558239	0.927964	0.949158	758.71	754.743
ARMCX1	559.896	586.895	578.152	500.274	502.489	467.407	-0.233197	0.00275529	0.00613536	574.981	490.056
ARMCX2	1438.43	1490.73	1522.75	2451.19	2606.51	2432.97	0.749792	2.85377e-43	6.82563e-42	1483.97	2496.89
ARMCX3	1905.92	1740.55	1757.68	1819.58	2252.54	1936.56	0.148872	0.0158869	0.0302944	1801.38	2002.89
ARMCX4	128.366	112.201	126.105	178.564	275.997	250.994	0.942852	3.33565e-06	1.13483e-05	122.224	235.185
ARMCX5	323.192	289.612	294.415	209.554	246.294	235.377	-0.391466	0.000188528	0.000506924	302.406	230.408
ARMCX5-GPRASP2	15.4768	11.9872	11.0173	11.8059	13.6142	10.0398	-0.111397	0.790875	0.846224	12.8271	11.82
ARMCX6	193.46	189.878	183.395	162.331	155.945	159.521	-0.241797	0.0427734	0.0739286	188.911	159.265
ARMS2	0.4552	0.958979	1.35597	2.95147	1.23766	4.46212	1.54979	0.144378	0.213819	0.923383	2.88375
ARMT1	1752.52	1742.47	1735.13	1233.71	1438.16	1188.04	-0.448876	7.0441e-12	4.17249e-11	1743.37	1286.64
ARNT	1440.71	1314.76	1304.1	1328.16	1643.61	1528.27	0.149119	0.00730534	0.0149074	1353.19	1500.01
ARNT2	545.329	604.636	488.827	385.167	289.612	401.59	-0.603156	2.34479e-06	8.13506e-06	546.264	358.79
ARNTL	517.107	508.259	496.285	582.915	584.174	553.302	0.173481	0.0225597	0.0416398	507.217	573.464
ARNTL2	1257.72	1159.89	1112.91	2285.91	2794.63	2389.46	1.07777	2.028e-88	1.19306e-86	1176.84	2490
ARNTL2-AS1	2.7312	0.958979	1.01698	8.8544	16.0895	7.8087	2.88506	0.000250209	0.000661138	1.56905	10.9175
ARPC1A	2039.29	1982.69	1888.7	2125.06	1917.13	1961.1	0.0218457	0.699377	0.771506	1970.23	2001.1
ARPC1B	2390.71	3044.76	3132.97	3895.94	2038.42	3144.68	0.0501783	0.452757	0.550809	2856.15	3026.34
ARPC2	7311.42	6490.85	6450.35	7440.65	8189.57	6736.68	0.141767	0.0162566	0.0309189	6750.87	7455.63
ARPC3	2492.67	2314.5	2316.34	2510.22	2811.96	2181.97	0.0700538	0.283811	0.376988	2374.5	2501.38
ARPC4	2574.15	2800.7	2720.41	2591.39	2314.42	2400.62	-0.146838	0.0169	0.0320489	2698.42	2435.48
ARPC5	2853.19	3008.8	3101.61	3798.54	3799.61	3768.26	0.341185	1.00486e-07	4.08567e-07	2987.87	3788.8
ARPC5L	701.463	584.498	591.542	503.225	521.053	542.147	-0.256261	0.00393554	0.0085094	625.834	522.142
ARPIN	569.91	580.182	541.371	435.342	481.448	399.359	-0.365328	1.86851e-05	5.78352e-05	563.821	438.716
ARPP19	6680.97	6198.36	6271.7	6474.05	7208.11	6116.44	0.0432009	0.335766	0.432794	6383.68	6599.53
ARPP21	10.9248	15.3437	11.1868	44.272	35.892	62.4696	1.96807	8.47704e-13	5.4104e-12	12.4851	47.5446
ARR3	6.3728	2.39745	2.54244	8.8544	14.8519	14.5019	1.83737	0.000654397	0.00161979	3.7709	12.7361
ARRB1	407.859	424.828	409.333	395.497	325.504	413.861	-0.128697	0.14302	0.212072	414.007	378.287
ARRB2	172.066	175.493	145.258	143.146	128.716	129.401	-0.291954	0.0477635	0.0815415	164.272	133.755
ARRDC1	302.253	393.181	416.452	501.75	247.531	418.323	0.0260932	0.760674	0.821449	370.629	389.201
ARRDC1-AS1	140.202	181.247	172.039	112.156	73.0217	92.5889	-0.842094	7.95681e-10	3.95398e-09	164.496	92.5888
ARRDC2	267.202	247.896	261.533	417.633	349.019	361.431	0.533758	2.82757e-08	1.21512e-07	258.877	376.028
ARRDC3	3501.85	3112.37	3107.71	9099.38	11866.7	9466.38	1.63787	7.84622e-227	1.51664e-224	3240.64	10144.1
ARRDC3-AS1	64.6384	43.1541	44.069	196.273	188.124	214.182	1.99418	4.57829e-26	6.04366e-25	50.6205	199.526
ARRDC4	1862.22	1807.68	1729.88	1128.94	1306.97	1038.56	-0.644856	1.50368e-22	1.7036e-21	1799.93	1158.15
ARSA	377.816	565.318	609.847	637.517	283.423	426.132	-0.24658	0.0428214	0.0739844	517.661	449.024
ARSB	1772.09	1730.48	1560.72	1980.44	2144.86	2118.39	0.304096	1.25855e-06	4.48736e-06	1687.76	2081.23
ARSD	1234.5	1345.93	1235.97	988.742	957.946	1000.63	-0.370265	2.58165e-09	1.22291e-08	1272.13	982.439
ARSE	390.561	429.143	396.791	221.36	231.442	229.799	-0.826577	2.32759e-18	2.11775e-17	405.498	227.534
ARSG	77.384	78.6363	74.5783	42.7963	49.5063	61.3541	-0.56377	0.00419622	0.00903489	76.8662	51.2189
ARSI	173.886	198.988	212.209	110.68	33.4167	39.0435	-1.82055	5.10218e-05	0.000149083	195.028	61.0468
ARSJ	1262.27	1228.93	1235.63	2002.57	2162.19	1926.52	0.705952	2.01213e-38	4.18855e-37	1242.28	2030.43
ARSK	218.041	204.263	204.073	165.282	163.371	148.365	-0.40345	0.000149035	0.000407796	208.792	159.006
ART1	0.4552	0.47949	0.847481	2.95147	3.71297	2.23106	2.39832	0.0580864	0.097048	0.594057	2.96517
ART3	0.4552	0.958979	0.169496	1.47573	1.23766	0	0.986952	0.463846	0.56159	0.527892	0.904464
ART4	1.3656	1.91796	1.01698	4.4272	0	7.8087	1.5037	0.183493	0.262096	1.43351	4.07863
ART5	0.4552	0.47949	2.71194	1.47573	2.47531	5.57764	1.25121	0.259441	0.350266	1.21554	3.17623
ARTN	0.9104	2.87694	2.88144	1.47573	1.23766	1.11553	-0.815019	0.504286	0.599678	2.22292	1.27631
ARV1	315.453	270.432	292.042	206.603	209.164	191.871	-0.54199	3.26094e-08	1.39409e-07	292.643	202.546
ARVCF	155.223	283.378	306.788	315.807	86.636	242.07	-0.305468	0.0262164	0.0476097	248.463	214.838
ASAH1	3928.37	3578.43	3690.95	2752.24	3038.45	2641.57	-0.414863	4.64442e-22	5.12102e-21	3732.59	2810.75
ASAH2	9.5592	4.7949	6.10186	8.8544	9.90125	2.23106	-0.00457479	0.992844	0.995788	6.81865	6.99557
ASAH2B	2.276	1.91796	2.20345	4.4272	7.42594	4.46212	1.38062	0.0374229	0.0656027	2.13247	5.43842
ASAP1	756.997	716.357	681.883	1131.89	1248.8	1392.18	0.809692	4.55664e-13	2.96518e-12	718.413	1257.62
ASAP1-IT1	8.6488	9.58979	8.13582	44.272	66.8335	55.7764	2.66825	1.99394e-18	1.81942e-17	8.79147	55.6273
ASAP1-IT2	2.7312	1.91796	3.55942	13.2816	21.0402	15.6174	2.51779	3.08193e-05	9.27123e-05	2.73619	16.6464
ASAP2	2856.38	2510.61	2532.61	1990.77	2174.56	2100.54	-0.333951	1.81975e-08	7.95742e-08	2633.2	2088.62
ASAP3	125.635	132.819	138.817	57.5536	39.605	35.6969	-1.6103	1.1953e-20	1.2226e-19	132.424	44.2852
ASB1	959.561	937.402	946.806	1059.58	980.224	1073.14	0.132472	0.0328756	0.0583768	947.923	1037.65
ASB12	1.8208	4.7949	2.54244	4.4272	0	4.46212	-0.0651897	0.939043	0.95708	3.05271	2.96311
ASB13	679.613	672.724	708.155	500.274	377.485	412.746	-0.683476	5.84311e-16	4.64482e-15	686.831	430.168
ASB14	30.0432	23.495	25.2549	94.447	120.053	89.2423	1.9347	1.80223e-23	2.12841e-22	26.2644	101.247
ASB16	24.5808	38.8387	27.9669	25.0875	28.4661	27.8882	-0.132514	0.639733	0.719304	30.4621	27.1473
ASB16-AS1	73.7424	82.4722	78.9852	48.6992	49.5063	81.4336	-0.36759	0.0545202	0.091729	78.3999	59.8797
ASB2	1.8208	2.87694	4.06791	4.4272	4.95063	5.57764	0.69897	0.384867	0.483938	2.92188	4.98516
ASB3	35.5056	31.6463	37.1197	44.272	64.3581	43.5056	0.512136	0.0197917	0.0370139	34.7572	50.7119
ASB4	0.9104	0.47949	0.508489	1.47573	0	0	-0.465286	0.790773	0.846162	0.632793	0.491911
ASB5	22.76	23.495	28.4754	1.47573	1.23766	1.11553	-4.32986	7.34571e-07	2.68629e-06	24.9101	1.27631
ASB6	567.179	664.573	669.341	820.508	586.649	822.145	0.224202	0.000216364	0.000577427	633.697	743.101
ASB7	666.412	598.883	571.88	622.76	788.387	654.815	0.168641	0.0110036	0.0216697	612.392	688.654
ASB8	417.418	381.674	373.061	383.691	409.664	346.929	-0.0447135	0.578472	0.666833	390.718	380.095
ASB9	52.8032	62.8131	65.0866	41.3206	37.1297	45.7367	-0.547526	0.00915779	0.0183185	60.2343	41.3956
ASB9P1	3.1864	2.87694	2.03395	7.37867	13.6142	6.69317	1.78363	0.00523164	0.0110397	2.6991	9.22869
ASCC1	873.984	791.637	777.31	726.061	998.789	863.419	0.0796177	0.293542	0.388037	814.31	862.756
ASCC2	612.699	698.137	700.528	717.207	549.52	638.082	-0.0829685	0.419973	0.518885	670.455	634.936
ASCC3	4770.49	4369.11	4174.01	5126.7	6477.9	5505.13	0.356845	6.00579e-15	4.48081e-14	4437.87	5703.24
ASCL1	2.276	0.958979	1.52547	1.47573	1.23766	2.23106	0.0843411	0.948145	0.963351	1.58681	1.64815
ASCL2	0	0	0	5.90294	6.18828	5.57764	6.58822	0.000164821	0.000447371	0	5.88962
ASCL5	3.1864	2.39745	2.71194	2.95147	0	1.11553	-1.29213	0.238224	0.326461	2.76526	1.35567
ASF1A	567.179	518.808	527.811	345.322	456.695	354.738	-0.493116	3.24829e-09	1.52459e-08	537.933	385.585
ASF1B	265.837	280.981	311.026	348.273	346.544	362.547	0.299862	0.00217442	0.00493293	285.948	352.455
ASGR1	2.7312	2.39745	3.55942	19.1845	7.42594	8.92423	1.88474	0.000782502	0.00191313	2.89602	11.8449
ASH1L	1693.8	1681.09	1516.65	2643.04	3336.72	3153.6	0.897132	3.10238e-23	3.61651e-22	1630.51	3044.45
ASH1L-AS1	13.656	14.3847	15.5937	14.7573	16.0895	17.8485	0.169045	0.615465	0.698603	14.5448	16.2318
ASH2L	833.016	683.273	673.07	486.992	634.918	568.92	-0.371598	0.000221623	0.000590299	729.786	563.61
ASIC1	27.7672	32.6053	27.7974	16.2331	18.5649	18.964	-0.701084	0.0388115	0.0677734	29.39	17.9206
ASIC2	33.6848	34.5233	38.1367	38.3691	14.8519	25.6572	-0.488927	0.0617128	0.102474	35.4482	26.2927
ASIC3	6.3728	4.7949	7.62733	7.37867	8.6636	3.34659	0.0064674	0.990649	0.994255	6.26501	6.46295
ASIC4	1.3656	2.87694	1.86446	0	0	3.34659	-0.77978	0.536257	0.628453	2.03567	1.11553
ASIP	0.4552	0.958979	0.338992	0	0	0	-1.28698	0.485247	0.581479	0.58439	0
ASL	863.059	1111.46	1200.37	1663.15	981.462	1449.07	0.346803	1.26748e-07	5.10524e-07	1058.3	1364.56
ASNA1	1602.3	1905.49	1890.73	1311.93	858.934	1323.02	-0.639203	2.44931e-24	2.99918e-23	1799.51	1164.63
ASNS	834.381	814.173	779.852	599.148	767.347	612.425	-0.30585	1.378e-05	4.33683e-05	809.469	659.64
ASNSD1	903.572	891.371	880.024	816.081	929.48	851.148	-0.0488473	0.465024	0.562735	891.656	865.57
ASPA	1.3656	2.39745	2.71194	2.95147	2.47531	2.23106	0.175438	0.829388	0.87623	2.15833	2.55261
ASPDH	3.1864	1.43847	5.25438	4.4272	2.47531	2.23106	-0.266735	0.726117	0.793884	3.29308	3.04452
ASPG	0.9104	1.91796	3.05093	2.95147	0	2.23106	-0.422629	0.692531	0.765782	1.95976	1.72751
ASPH	7301.4	6816.42	6884.94	7749.08	8835.63	7544.32	0.195501	3.01463e-06	1.02987e-05	7000.92	8043.01
ASPHD1	113.345	187.48	184.073	184.467	85.3983	156.174	-0.235665	0.050884	0.0863319	161.633	142.013
ASPHD2	182.99	192.755	184.751	293.671	230.204	249.878	0.463539	4.02332e-07	1.51699e-06	186.832	257.918
ASPM	609.512	556.687	551.371	928.237	1173.3	973.857	0.833536	9.06579e-25	1.13832e-23	572.524	1025.13
ASPN	4.552	1.91796	2.88144	7.37867	30.9414	13.3863	2.38818	2.26018e-05	6.93692e-05	3.11713	17.2355
ASPRV1	10.4696	7.19234	9.32229	2.95147	4.95063	7.8087	-0.740651	0.18352	0.262114	8.99474	5.23693
ASPSCR1	155.678	218.647	210.514	171.185	82.923	157.29	-0.552491	3.75367e-05	0.000111556	194.947	137.133
ASRGL1	444.275	474.695	470.013	172.661	190.599	184.062	-1.34069	2.63352e-29	3.97504e-28	462.994	182.441
ASS1	1037.4	1103.79	1086.13	1185.01	928.243	1121.11	-0.00016642	0.997534	0.998588	1075.77	1078.12
ASTE1	129.732	130.901	119.495	119.534	153.469	156.174	0.185844	0.143083	0.212116	126.709	143.059
ASTN1	16.8424	15.8232	16.4411	30.9904	23.5155	34.5814	0.860467	0.00313685	0.00691268	16.3689	29.6958
ASTN2	299.066	304.476	277.974	163.806	160.895	151.712	-0.88226	5.24058e-15	3.92536e-14	293.839	158.805
ASTN2-AS1	8.6488	6.71285	4.23741	17.7088	21.0402	22.3106	1.67966	0.00482383	0.0102695	6.53302	20.3532
ASUN	1041.95	908.633	926.466	988.742	1194.34	956.008	0.117545	0.0554007	0.0930369	959.017	1046.36
ASXL1	1692.43	1610.61	1579.54	2524.98	2450.56	2631.53	0.641724	2.45534e-34	4.50257e-33	1627.52	2535.69
ASXL2	1245.88	1109.54	1102.4	1884.51	2126.29	2180.86	0.840582	3.97191e-21	4.1592e-20	1152.61	2063.89
ASXL3	14.5664	10.0693	10.5088	39.8448	35.892	41.2746	1.75679	2.39163e-08	1.03752e-07	11.7148	39.0038
ATAD1	1920.49	1729.04	1760.05	1472.78	1745.1	1530.51	-0.193242	0.000145663	0.000399031	1803.19	1582.79
ATAD2	981.411	894.248	906.974	1471.31	1889.9	1454.65	0.779753	4.2649e-28	6.1112e-27	927.544	1605.29
ATAD2B	471.587	424.348	396.96	622.76	820.566	754.097	0.767589	3.29098e-23	3.83165e-22	430.965	732.475
ATAD3A	294.059	446.884	460.86	441.245	191.837	326.85	-0.376524	0.00130621	0.00307374	400.601	319.977
ATAD3B	177.983	266.117	305.941	343.846	152.232	269.958	-0.0271241	0.804111	0.856757	250.014	255.345
ATAD3C	6.828	5.27439	6.61035	7.37867	0	1.11553	-1.36657	0.091829	0.145335	6.23758	2.8314
ATAD5	162.051	141.929	138.309	311.38	398.525	321.272	1.22035	2.14191e-37	4.29356e-36	147.43	343.726
ATAT1	108.338	115.078	118.478	109.204	149.756	145.019	0.254474	0.0871094	0.138933	113.964	134.66
ATE1	1720.66	1650.88	1655.98	1481.64	1747.57	1478.08	-0.10207	0.0751331	0.121895	1675.84	1569.09
ATE1-AS1	6.3728	7.67183	5.59338	5.90294	3.71297	4.46212	-0.47299	0.426148	0.52494	6.546	4.69267
ATF1	562.172	509.218	503.573	479.614	570.56	392.666	-0.136107	0.199463	0.281113	524.988	480.946
ATF2	2123.51	1960.15	1899.71	2324.28	2631.26	2185.32	0.250441	1.68796e-06	5.93117e-06	1994.46	2380.29
ATF3	167.514	128.983	141.19	363.031	350.257	332.428	1.25616	1.04903e-36	2.05925e-35	145.896	348.572
ATF4	3726.27	3609.6	3580.61	4331.28	4315.71	4384.03	0.2556	0.000372757	0.000958221	3638.82	4343.67
ATF5	145.664	177.891	159.326	302.526	247.531	294.5	0.813784	6.17001e-16	4.8917e-15	160.96	281.519
ATF6	2432.59	2264.15	2230.06	2201.8	2684.48	2387.23	0.0671282	0.118336	0.180646	2308.93	2424.5
ATF6B	735.603	617.103	771.716	813.13	570.56	874.575	0.0615095	0.620117	0.702732	708.141	752.755
ATF7	360.973	364.412	311.704	667.032	721.554	784.217	1.07044	2.96948e-15	2.26726e-14	345.696	724.267
ATF7IP	1445.71	1235.17	1258.34	1844.67	2177.04	2058.15	0.625054	1.86823e-14	1.34819e-13	1313.07	2026.62
ATF7IP2	59.6312	47.949	54.7473	38.3691	53.2192	36.8125	-0.356354	0.132096	0.198264	54.1091	42.8003
ATG10	185.266	169.26	172.378	188.894	217.828	194.102	0.184509	0.076886	0.124462	175.635	200.275
ATG101	700.097	800.268	810.192	799.848	638.631	806.527	-0.0433159	0.521792	0.615883	770.186	748.335
ATG12	617.251	590.731	592.898	718.683	884.925	721.747	0.358149	1.35243e-07	5.42776e-07	600.293	775.118
ATG13	1457.55	1536.76	1492.08	1466.88	1461.67	1518.23	-0.0111883	0.823172	0.871259	1495.46	1482.26
ATG14	740.155	717.796	678.154	517.983	638.631	570.035	-0.305104	4.0909e-06	1.37401e-05	712.035	575.55
ATG16L1	1729.76	1642.73	1663.27	1242.57	1235.18	1147.88	-0.475871	1.76248e-14	1.27722e-13	1678.59	1208.54
ATG16L2	363.705	368.728	409.672	399.924	294.562	410.515	-0.0600688	0.648873	0.72783	380.702	368.334
ATG2A	409.225	593.129	645.611	734.916	340.356	587.884	-0.0333593	0.651057	0.729632	549.321	554.385
ATG2B	1321.44	1182.42	1106.64	1204.2	1533.46	1422.3	0.206161	0.00124027	0.0029302	1203.5	1386.65
ATG3	1049.69	984.392	964.942	721.634	878.736	807.643	-0.318018	2.70146e-05	8.19442e-05	999.675	802.671
ATG4A	342.765	310.23	318.822	324.662	360.158	327.965	0.0540783	0.514162	0.608659	323.939	337.595
ATG4B	771.108	896.166	950.196	944.47	564.371	754.097	-0.231031	0.00307667	0.00678954	872.49	754.313
ATG4C	239.435	189.878	199.328	159.379	200.5	122.708	-0.396794	0.00210286	0.00478492	209.547	160.863
ATG4D	126.546	181.727	182.886	174.137	66.8335	152.827	-0.375216	0.00361448	0.0078664	163.72	131.266
ATG5	864.424	865.958	892.906	969.557	1152.26	910.272	0.19673	0.00451383	0.00966383	874.43	1010.7
ATG7	668.688	731.222	704.087	1363.58	1632.47	1527.16	1.10364	1.22375e-53	3.94242e-52	701.332	1507.74
ATG9A	1169.41	1379.97	1352.07	1914.03	1298.3	1716.8	0.325818	1.28183e-06	4.56508e-06	1300.48	1643.04
ATG9B	6.3728	2.87694	4.74589	35.4176	29.7038	27.8882	2.7402	8.73786e-09	3.95416e-08	4.66521	31.0032
ATHL1	311.812	354.822	410.689	209.554	95.2996	167.329	-1.25639	4.97327e-24	5.98911e-23	359.108	157.394
ATIC	1336.01	1370.86	1290.88	661.129	826.755	740.711	-0.852051	8.09212e-13	5.17344e-12	1332.59	742.865
ATL1	116.986	104.529	104.071	106.253	148.519	102.629	0.121928	0.359523	0.457933	108.529	119.133
ATL2	1038.31	976.241	932.399	1151.07	1454.25	1140.07	0.337366	1.69842e-08	7.45611e-08	982.317	1248.46
ATL3	4290.71	3960.58	3895.53	4626.43	5460.54	4622.75	0.270693	6.52953e-08	2.7095e-07	4048.94	4903.24
ATM	3323.87	3024.62	2860.59	3552.09	4774.88	4032.64	0.418597	1.07095e-20	1.09779e-19	3069.69	4119.87
ATMIN	2381.61	2209.97	2182.94	1893.37	2094.12	1959.98	-0.189348	0.000782709	0.00191339	2258.17	1982.49
ATN1	182.535	225.84	246.787	914.955	528.479	823.26	1.76319	3.17254e-17	2.69496e-16	218.387	755.565
ATOH8	7.2832	10.5488	8.8138	10.3301	6.18828	7.8087	-0.15036	0.751778	0.814513	8.88192	8.10904
ATOX1	802.972	855.889	883.923	540.119	535.905	624.696	-0.573457	2.03799e-14	1.46511e-13	847.595	566.907
ATP10A	1997.87	2110.71	2091.92	935.615	611.402	741.827	-1.45268	9.89675e-78	5.02612e-76	2066.84	762.948
ATP10B	3.6416	3.83592	4.74589	50.175	61.8828	79.2025	3.95949	1.36949e-23	1.62444e-22	4.07447	63.7534
ATP10D	5537.96	4809.76	4695.72	3209.72	3821.88	3364.43	-0.534176	6.88426e-29	1.02281e-27	5014.48	3465.35
ATP11A	2266.89	2280.93	2224.81	2297.72	1892.38	2086.04	-0.113977	0.110233	0.170066	2257.54	2092.04
ATP11A-AS1	12.7456	12.4667	12.7122	28.0389	42.0803	43.5056	1.62462	7.11087e-07	2.60544e-06	12.6415	37.875
ATP11B	2260.52	2101.12	2109.04	2831.93	3430.78	2959.5	0.504637	1.27936e-25	1.66563e-24	2156.9	3074.07
ATP11C	1198.54	1090.84	1091.56	1055.15	1330.48	1095.45	0.0318131	0.557288	0.647413	1126.98	1160.36
ATP13A1	589.484	863.561	875.109	923.81	431.942	720.632	-0.203368	0.0390752	0.0682088	776.051	692.128
ATP13A2	878.991	1329.62	1286.31	1658.73	726.505	1363.18	0.0521905	0.55422	0.644837	1164.97	1249.47
ATP13A3	9491.37	9004.81	8844.48	20871.3	25329.9	20974.2	1.28936	5.6753e-198	9.26786e-196	9113.56	22391.8
ATP13A4	2.7312	3.35643	4.5764	0	0	0	-3.94705	0.00341908	0.00747808	3.55467	0
ATP1A1	11416.4	11421.4	10530	7799.25	7955.66	7199.62	-0.539462	1.9444e-16	1.58148e-15	11122.6	7651.51
ATP1A1-AS1	50.5272	40.2771	42.5436	32.4662	35.892	49.0833	-0.158858	0.47506	0.572023	44.4493	39.1472
ATP1A3	0	0	0.508489	1.47573	0	1.11553	1.80229	0.316849	0.413033	0.169496	0.863754
ATP1B1	2718.91	2642.95	2559.22	4983.55	5821.94	4873.75	0.978439	1.61984e-116	1.38219e-114	2640.36	5226.41
ATP1B3	1844.92	1725.2	1695.64	1365.05	1626.28	1291.78	-0.30723	1.28011e-07	5.15391e-07	1755.26	1427.71
ATP2A1	4.552	6.71285	7.96632	14.7573	11.1389	10.0398	0.871101	0.0514187	0.0871454	6.41039	11.9787
ATP2A1-AS1	6.828	9.58979	7.79683	7.37867	3.71297	2.23106	-0.913968	0.147584	0.217817	8.07154	4.4409
ATP2A2	3655.25	3397.18	3379.08	5765.69	5463.02	6139.87	0.737967	1.21405e-18	1.12569e-17	3477.17	5789.53
ATP2A3	1.3656	2.39745	3.89841	1.47573	1.23766	1.11553	-1.0543	0.326643	0.423472	2.55382	1.27631
ATP2B1	1452.54	1369.42	1356.99	2845.22	3783.52	3023.08	1.19561	1.54125e-96	1.03531e-94	1392.98	3217.27
ATP2B2	1.3656	0.47949	0.677985	0	1.23766	0	-0.877071	0.646136	0.725319	0.841025	0.412552
ATP2B4	3826.86	3704.06	3251.11	4889.11	5419.7	5567.6	0.559336	2.61402e-15	1.9999e-14	3594.01	5292.14
ATP2C1	3885.59	3541.03	3475.18	3596.36	4221.65	3656.7	0.0698901	0.197235	0.278387	3633.93	3824.9
ATP2C2	62.8176	51.3054	56.4422	67.8838	74.2594	84.7802	0.425822	0.0207731	0.0386357	56.8551	75.6411
ATP4A	0.9104	1.43847	2.03395	1.47573	1.23766	0	-0.820159	0.53185	0.624603	1.46094	0.904464
ATP4B	1.3656	0.47949	1.01698	2.95147	2.47531	0	0.846562	0.46444	0.562237	0.954022	1.80893
ATP5A1	13003.7	12183.8	11844.7	8197.7	8521.27	8201.37	-0.570336	3.51875e-15	2.67157e-14	12344.1	8306.78
ATP5B	17244.8	15601.2	15212.8	11016.4	10978	10366.6	-0.567451	1.64878e-18	1.51395e-17	16019.6	10787
ATP5C1	2430.77	2336.55	2361.76	2051.27	2287.19	2012.41	-0.1721	0.00470293	0.0100324	2376.36	2116.96
ATP5D	147.485	268.994	278.482	216.933	70.5464	160.636	-0.741046	3.92057e-08	1.66519e-07	231.654	149.372
ATP5E	9.104	10.5488	13.5597	19.1845	9.90125	22.3106	0.590734	0.141301	0.209951	11.0708	17.1321
ATP5EP2	0	0.958979	2.20345	0	0	0	-2.1856	0.221244	0.306683	1.05414	0
ATP5F1	2189.51	2074.75	2055.65	1866.8	1832.97	1614.17	-0.252007	0.000923024	0.00222907	2106.64	1771.31
ATP5G1	1295.04	1278.32	1248	771.809	763.634	968.279	-0.606128	5.3676e-08	2.25052e-07	1273.79	834.574
ATP5G2	3093.08	3053.87	2947.2	1841.72	1829.26	1937.67	-0.694772	1.08249e-22	1.23751e-21	3031.38	1869.55
ATP5G3	2909.18	2993.93	3059.58	2182.61	2342.88	2121.74	-0.432137	6.32547e-09	2.89638e-08	2987.56	2215.74
ATP5H	2322.43	2072.83	2051.92	1822.53	2081.74	1793.77	-0.180144	0.0216173	0.0400289	2149.06	1899.35
ATP5I	1102.49	1142.62	1092.91	1171.73	910.915	1099.91	-0.0742262	0.457927	0.555809	1112.68	1060.85
ATP5J	1116.15	832.873	831.549	596.197	736.406	711.707	-0.438802	0.000573319	0.00143277	926.857	681.437
ATP5J2	1232.23	1275.92	1280.37	1056.63	1065.62	1263.89	-0.160825	0.117827	0.180029	1262.84	1128.71
ATP5L	1895.91	1775.55	1696.15	1396.04	1553.26	1658.79	-0.217192	0.0119516	0.023369	1789.2	1536.03
ATP5L2	2.7312	3.35643	3.05093	5.90294	9.90125	11.1553	1.58762	0.00989208	0.0196586	3.04619	8.98649
ATP5O	2188.15	1959.19	1871.58	1505.25	1758.71	1464.69	-0.350034	1.57196e-07	6.25843e-07	2006.31	1576.22
ATP5S	158.865	168.78	141.529	146.098	165.846	131.632	-0.0765256	0.552295	0.643032	156.391	147.859
ATP5SL	696.911	724.509	715.105	771.809	574.273	732.902	-0.0471461	0.555919	0.646377	712.175	692.995
ATP6AP1	1803.96	2076.19	2034.63	1893.37	1440.63	1771.46	-0.216339	9.79546e-05	0.000275305	1971.59	1701.82
ATP6AP1L	85.1224	81.5132	79.8327	63.4566	116.34	69.1628	0.00828651	0.967034	0.977656	82.1561	82.9864
ATP6AP2	3139.06	3006.4	2865.16	2424.63	2748.84	2261.18	-0.284031	4.82438e-08	2.02814e-07	3003.54	2478.21
ATP6V0A1	1819.43	1860.9	1684.45	1748.74	1787.18	1909.79	0.0253836	0.65715	0.734636	1788.26	1815.24
ATP6V0A2	836.202	762.868	739.512	754.1	840.369	692.743	-0.0342935	0.617463	0.700311	779.527	762.404
ATP6V0A4	31.4088	23.9745	31.5263	16.2331	13.6142	14.5019	-0.993325	0.00263959	0.00589435	28.9699	14.7831
ATP6V0B	1166.68	1390.52	1349.87	1537.71	1112.65	1240.47	-0.0109101	0.877347	0.912361	1302.35	1296.95
ATP6V0C	635.914	572.031	634.255	757.052	361.396	615.772	-0.158412	0.205744	0.288334	614.067	578.073
ATP6V0D1	2478.11	2650.62	2641.6	2325.76	1690.64	2071.54	-0.360798	5.60412e-10	2.83317e-09	2590.11	2029.31
ATP6V0D2	8.1936	7.67183	7.96632	8.8544	4.95063	1.11553	-0.752722	0.219741	0.305016	7.94392	4.97352
ATP6V0E1	2651.54	2466.02	2475.49	2300.67	2439.42	2628.19	-0.0424942	0.556719	0.64695	2531.02	2456.09
ATP6V0E2	623.168	868.835	873.414	597.672	337.88	515.374	-0.726415	3.26349e-21	3.43446e-20	788.473	483.642
ATP6V0E2-AS1	52.348	59.4567	49.6624	28.0389	37.1297	39.0435	-0.603363	0.00900696	0.0180492	53.8224	34.7374
ATP6V1A	4145.05	3821.05	3756.21	2395.12	2776.06	2190.9	-0.678284	1.49847e-37	3.01973e-36	3907.44	2454.03
ATP6V1B1	3.1864	3.35643	2.20345	2.95147	1.23766	2.23106	-0.417903	0.67645	0.751686	2.91543	2.14006
ATP6V1B1-AS1	4.552	4.31541	3.38992	2.95147	8.6636	4.46212	0.440272	0.546655	0.637896	4.08578	5.35906
ATP6V1B2	3487.74	2957.01	3035	3429.61	3967.93	3593.12	0.213059	5.48209e-05	0.000159593	3159.92	3663.55
ATP6V1C1	2131.25	2001.39	1998.87	1725.13	2054.51	1811.62	-0.138429	0.00622543	0.0128841	2043.83	1863.75
ATP6V1C2	18.208	16.7821	16.2716	42.7963	49.5063	49.0833	1.47756	2.63821e-07	1.02095e-06	17.0873	47.1286
ATP6V1D	2987.48	2721.58	2811.6	2617.95	3160.98	2624.84	-0.027401	0.541398	0.633185	2840.22	2801.26
ATP6V1E1	2867.76	2739.8	2585.5	2284.44	2393.63	2377.19	-0.214328	0.0020226	0.00461894	2731.02	2351.75
ATP6V1E2	40.0576	34.0438	35.4247	17.7088	28.4661	40.159	-0.319881	0.262702	0.353887	36.5087	28.778
ATP6V1F	1180.33	1276.4	1285.46	798.372	700.514	1075.37	-0.542125	2.12622e-07	8.31826e-07	1247.4	858.085
ATP6V1G1	1839.46	1855.62	1975.31	1807.77	1941.88	1618.63	-0.084983	0.21341	0.297537	1890.13	1789.43
ATP6V1G2	22.76	27.3309	19.6616	10.3301	11.1389	10.0398	-1.12384	0.00297362	0.00658129	23.2508	10.5029
ATP6V1H	1498.52	1497.93	1425.97	1368.01	1361.42	1150.11	-0.191152	0.00893721	0.0179192	1474.14	1293.18
ATP7A	650.936	619.98	590.864	538.643	657.196	489.717	-0.155698	0.0263531	0.0478304	620.593	561.852
ATP7B	485.243	529.836	471.708	396.972	329.217	430.594	-0.35795	0.000335542	0.000868567	495.596	385.594
ATP8A1	770.198	646.831	669.341	398.448	474.023	327.965	-0.810254	5.04476e-21	5.24782e-20	695.457	400.145
ATP8A2	278.582	253.65	265.77	267.108	252.482	250.994	-0.05428	0.562417	0.651971	266.001	256.861
ATP8B1	801.152	752.319	728.834	472.235	581.699	516.49	-0.538241	1.92283e-16	1.56596e-15	760.768	523.474
ATP8B2	1044.68	1062.55	1047.49	1021.21	938.144	972.741	-0.105276	0.0703364	0.115089	1051.57	977.364
ATP8B3	112.434	137.134	133.733	123.962	85.3983	139.441	-0.138244	0.300711	0.395514	127.767	116.267
ATP8B4	1.3656	3.83592	2.88144	2.95147	1.23766	4.46212	0.103572	0.892168	0.924021	2.69432	2.88375
ATP8B5P	2.276	2.39745	2.03395	2.95147	8.6636	3.34659	1.13855	0.0980657	0.153831	2.2358	4.98722
ATP9A	1269.1	1269.21	1173.08	912.004	914.628	921.427	-0.430424	4.56619e-12	2.7442e-11	1237.13	916.02
ATP9B	497.533	498.669	481.878	427.963	430.705	477.446	-0.138106	0.0968748	0.152341	492.693	445.371
ATPAF1	1027.39	922.059	936.975	709.828	792.1	720.632	-0.380645	1.32854e-08	5.89794e-08	962.14	740.853
ATPAF2	226.234	208.578	238.99	193.321	149.756	198.564	-0.3226	0.00541996	0.0113839	224.601	180.547
ATPIF1	1217.66	1237.56	1243.93	839.693	955.471	966.048	-0.419042	1.39194e-07	5.57924e-07	1233.05	920.404
ATR	1805.32	1641.77	1585.98	1639.54	2160.95	1751.38	0.135112	0.0129996	0.0252333	1677.69	1850.62
ATRAID	2031.56	1989.4	1938.19	1536.24	1487.66	1566.2	-0.375406	6.18211e-09	2.83485e-08	1986.38	1530.04
ATRIP	232.607	256.527	243.397	188.894	172.034	196.333	-0.390527	0.00018026	0.000486489	244.177	185.754
ATRN	1840.83	1737.19	1625.13	2262.3	2532.25	2361.57	0.459996	4.33375e-12	2.61045e-11	1734.38	2385.37
ATRNL1	147.03	129.942	128.309	187.418	198.025	151.712	0.39692	0.000764404	0.00187251	135.093	179.052
ATRX	3021.62	2458.34	2420.75	3196.44	4803.35	3815.11	0.569805	3.5488e-13	2.32854e-12	2633.57	3938.3
ATXN1	701.463	709.645	648.323	1713.33	1805.74	1836.16	1.38385	2.08082e-75	1.0081e-73	686.477	1785.08
ATXN10	2052.5	2077.63	1932.43	1844.67	2153.52	2012.41	-0.0161845	0.804854	0.857404	2020.85	2003.53
ATXN1L	1732.95	1620.67	1580.72	1614.45	1607.72	1788.19	0.0252551	0.655124	0.732976	1644.78	1670.12
ATXN2	526.211	551.893	533.574	867.732	941.857	1079.83	0.843701	8.70602e-13	5.5472e-12	537.226	963.14
ATXN2L	655.032	840.066	776.293	1193.87	882.449	1315.21	0.571118	2.66069e-06	9.16058e-06	757.13	1130.51
ATXN3	822.546	801.707	744.088	786.566	941.857	810.989	0.0952	0.173806	0.250222	789.447	846.471
ATXN7	706.47	653.065	617.983	1703	1701.78	1579.59	1.33005	6.32274e-30	9.72963e-29	659.173	1661.45
ATXN7L1	126.09	126.106	114.071	146.098	222.778	208.604	0.670936	1.00286e-05	3.20356e-05	122.089	192.493
ATXN7L2	66.4592	92.062	96.7824	81.1654	51.9816	79.2025	-0.283961	0.0950128	0.149773	85.1012	70.7832
ATXN7L3	1437.98	1543	1497.16	1844.67	1408.45	1692.26	0.139072	0.00789241	0.0159934	1492.71	1648.46
ATXN7L3B	2450.8	2249.77	2224.98	1742.84	1839.16	1714.57	-0.387004	1.48997e-17	1.29174e-16	2308.51	1765.52
AUH	222.137	207.619	231.701	218.409	211.639	184.062	-0.122546	0.27207	0.364048	220.486	204.703
AUNIP	65.0936	62.3336	60.0017	39.8448	59.4075	44.6212	-0.381932	0.0616013	0.102307	62.4763	47.9578
AUP1	1492.6	1573.21	1552.08	1652.82	1414.64	1562.86	0.00344787	0.944093	0.960901	1539.29	1543.44
AURKA	477.049	449.282	430.52	478.138	495.063	500.872	0.122034	0.129107	0.194395	452.284	491.358
AURKAIP1	638.645	837.189	869.007	737.867	414.615	546.609	-0.490536	5.87436e-09	2.70092e-08	781.614	566.364
AURKAPS1	25.4912	13.9052	15.4242	54.6022	74.2594	76.9715	1.94655	4.69508e-14	3.30014e-13	18.2735	68.611
AURKB	199.833	222.004	219.328	249.399	235.155	293.384	0.288053	0.00912963	0.0182679	213.722	259.313
AURKC	13.2008	15.8232	9.83078	16.2331	13.6142	12.2708	0.138443	0.729316	0.796462	12.9516	14.0394
AUTS2	52.8032	59.4567	51.5269	98.8742	102.726	98.1665	0.889803	8.17855e-08	3.36066e-07	54.5956	99.9221
AVEN	406.038	381.674	395.943	364.506	412.14	329.081	-0.111453	0.207677	0.290549	394.552	368.576
AVIL	27.7672	29.7284	22.0345	57.5536	38.3674	42.3901	0.809836	0.00230418	0.00520426	26.51	46.1037
AVL9	2336.09	2240.65	2142.26	2021.76	2345.36	2127.31	-0.0516609	0.282821	0.375989	2239.67	2164.81
AVPI1	110.614	121.311	132.207	66.408	51.9816	68.0473	-0.974406	8.06684e-11	4.36601e-10	121.377	62.1456
AVPR1A	2.7312	3.35643	0.508489	0	2.47531	0	-1.27713	0.483399	0.580073	2.1987	0.825104
AVPR1B	3.1864	3.35643	2.37295	5.90294	7.42594	17.8485	1.88974	0.0010226	0.00245265	2.97192	10.3924
AVPR2	0.9104	0	1.35597	4.4272	0	0	0.58874	0.675051	0.750528	0.755456	1.47573
AWAT1	0.4552	0.958979	0.677985	2.95147	0	0	0.215351	0.889205	0.921462	0.697388	0.983823
AXDND1	7.2832	10.5488	10.1698	17.7088	18.5649	18.964	0.966723	0.0180606	0.0340115	9.33391	18.4126
AXIN1	628.631	809.378	815.785	799.848	491.35	785.332	-0.134688	0.0456941	0.07839	751.265	692.177
AXIN2	145.209	125.626	135.766	140.195	142.331	140.557	0.0589207	0.652461	0.730799	135.534	141.027
AXL	7738.4	9151.54	8368.37	5525.15	4042.19	5147.05	-0.785577	1.01528e-28	1.50019e-27	8419.43	4904.8
AZGP1	1.3656	0.47949	1.18647	2.95147	1.23766	0	0.352014	0.82493	0.872559	1.01052	1.39638
AZI2	726.044	686.629	712.393	945.946	1155.97	938.16	0.502668	7.28596e-17	6.07741e-16	708.355	1013.36
AZIN1	2741.21	2496.7	2556.51	2535.31	3000.08	2370.5	0.0121875	0.799569	0.853194	2598.14	2635.3
AZIN1-AS1	15.932	14.8642	11.5257	13.2816	11.1389	6.69317	-0.449384	0.301062	0.395878	14.1073	10.3712
AZIN2	55.5344	63.2926	56.9507	36.8934	39.605	58.0075	-0.355632	0.0853661	0.136515	58.5926	44.8353
B2M	11831.6	11027.8	11474	14059.3	16520.2	13246.9	0.344789	1.74423e-09	8.40951e-09	11444.5	14608.8
B3GALNT1	550.337	515.451	535.608	579.964	621.304	475.215	0.0522683	0.525742	0.619272	533.799	558.827
B3GALNT2	1011.45	917.743	890.194	690.644	847.795	758.56	-0.296095	6.94768e-06	2.26467e-05	939.797	765.666
B3GALT1	33.2296	34.0438	27.6279	5.90294	8.6636	10.0398	-1.92089	6.84539e-07	2.51595e-06	31.6337	8.2021
B3GALT2	34.14	20.6181	16.1021	162.331	232.679	174.022	3.04332	8.90965e-32	1.49095e-30	23.6201	189.678
B3GALT4	27.312	39.7976	38.3061	50.175	28.4661	39.0435	0.132318	0.570132	0.65914	35.1386	39.2282
B3GALT5	132.918	118.913	110.681	50.175	64.3581	58.0075	-1.06008	2.77252e-09	1.30842e-08	120.838	57.5135
B3GALT5-AS1	10.0144	6.23336	7.96632	0	1.23766	2.23106	-2.69457	0.00368253	0.00800163	8.07136	1.15624
B3GALT6	457.476	481.887	474.928	427.963	366.346	483.024	-0.146006	0.135968	0.203079	471.43	425.778
B3GAT1	48.7064	54.6618	53.7303	30.9904	23.5155	35.6969	-0.792349	0.000557916	0.00139648	52.3662	30.0676
B3GAT3	347.773	452.159	470.861	436.817	222.778	339.121	-0.388825	8.23269e-06	2.65721e-05	423.597	332.905
B3GLCT	173.886	154.875	155.089	169.709	204.213	169.56	0.166142	0.137878	0.205461	161.284	181.161
B3GNT2	650.936	577.305	590.186	814.605	946.807	777.524	0.474278	4.03416e-15	3.04459e-14	606.142	846.312
B3GNT3	69.1904	75.7594	84.7481	32.4662	28.4661	32.3503	-1.31091	2.24516e-10	1.16649e-09	76.5659	31.0942
B3GNT4	14.5664	18.7001	15.9326	45.7478	29.7038	36.8125	1.18571	0.000135555	0.000373609	16.3997	37.4213
B3GNT5	669.599	561.482	610.525	1251.42	1534.69	1191.38	1.09847	6.82181e-58	2.42905e-56	613.869	1325.83
B3GNT6	0	0.47949	0.847481	11.8059	4.95063	4.46212	3.66572	1.70477e-05	5.30097e-05	0.442324	7.07287
B3GNT7	3.6416	10.5488	6.77985	107.729	86.636	109.322	3.90686	9.10262e-45	2.26585e-43	6.99007	101.229
B3GNT8	2.276	1.91796	4.06791	2.95147	2.47531	6.69317	0.480357	0.450666	0.548931	2.75396	4.03998
B3GNT9	118.352	140.97	146.445	121.01	100.25	117.131	-0.265283	0.0427552	0.0739105	135.256	112.797
B3GNTL1	75.5632	69.0465	82.7142	35.4176	28.4661	62.4696	-0.845708	0.00017961	0.000484941	75.7746	42.1178
B4GALNT1	2.276	1.43847	2.20345	2.95147	1.23766	1.11553	-0.240567	0.819163	0.868641	1.97264	1.76822
B4GALNT2	21.8496	17.2616	16.9496	17.7088	14.8519	21.195	-0.0485609	0.891826	0.923717	18.6869	17.9186
B4GALNT3	185.722	194.673	202.209	104.777	84.1607	85.8957	-1.0951	1.22182e-16	1.00762e-15	194.201	91.6112
B4GALNT4	24.1256	39.3181	31.3568	10.3301	12.3766	15.6174	-1.2696	0.000135171	0.00037266	31.6002	12.7747
B4GALT1	7774.81	8429.43	7204.44	4983.55	4678.34	4845.86	-0.690809	2.63174e-22	2.94639e-21	7802.89	4835.92
B4GALT1-AS1	12.7456	12.4667	10.5088	10.3301	23.5155	10.0398	0.259931	0.492393	0.588405	11.907	14.6285
B4GALT2	899.475	1007.41	1013.25	931.188	641.106	850.033	-0.282785	6.05854e-05	0.000175136	973.377	807.442
B4GALT3	536.225	635.324	593.576	548.973	460.408	522.067	-0.202889	0.00522628	0.0110296	588.375	510.483
B4GALT4	685.986	639.16	608.322	569.633	721.554	578.959	-0.0517206	0.478125	0.574982	644.489	623.382
B4GALT4-AS1	3.6416	0.47949	1.01698	1.47573	4.95063	4.46212	1.19151	0.18753	0.266755	1.71269	3.62949
B4GALT5	3401.25	3125.31	2956.35	2769.95	3066.91	3000.77	-0.1001	0.0482243	0.0822244	3160.97	2945.88
B4GALT6	283.589	237.347	234.413	358.603	378.723	250.994	0.378825	0.00720371	0.0147158	251.783	329.44
B4GALT7	508.913	681.355	728.664	973.985	512.39	919.196	0.295522	1.58929e-05	4.95979e-05	639.644	801.857
B4GAT1	362.339	421.471	428.995	324.662	227.729	266.611	-0.577014	1.52291e-08	6.72616e-08	404.268	273.001
B9D1	288.141	340.917	327.806	280.389	188.124	264.38	-0.389986	7.87568e-05	0.000224412	318.955	244.298
B9D2	38.692	54.6618	56.6117	70.8352	32.1791	46.8522	-0.039925	0.851585	0.892628	49.9885	49.9555
BAALC	3.6416	2.87694	4.4069	7.37867	14.8519	7.8087	1.35179	0.013474	0.0260606	3.64181	10.0131
BAALC-AS1	5.9176	1.43847	4.23741	1.47573	2.47531	5.57764	-0.237705	0.771399	0.830309	3.86449	3.17623
BAAT	7.7384	2.39745	3.55942	1.47573	7.42594	4.46212	0.0216449	0.974611	0.982756	4.56509	4.4546
BABAM1	1401.1	1450.46	1476.48	1434.41	1199.29	1375.45	-0.112609	0.0563952	0.0944808	1442.68	1336.38
BACE1	933.615	897.605	867.651	850.023	905.965	912.503	-0.0145183	0.807489	0.85934	899.624	889.497
BACE1-AS	18.6632	14.3847	14.7462	16.2331	22.2778	18.964	0.253618	0.453859	0.551932	15.9314	19.1583
BACE2	2197.7	2051.26	1956.83	1902.22	1835.44	1927.63	-0.129521	0.0375994	0.0658937	2068.6	1888.43
BACH1	1412.48	1302.29	1301.05	2254.92	3081.77	2582.45	0.971838	4.08363e-66	1.67438e-64	1338.61	2639.71
BACH1-IT2	1.3656	2.87694	2.20345	22.136	63.1205	47.9677	4.31209	1.80199e-13	1.21089e-12	2.14866	44.4081
BACH2	21.3944	22.536	27.2889	14.7573	21.0402	11.1553	-0.654205	0.0650179	0.107426	23.7398	15.6509
BAD	196.646	280.022	271.024	361.555	136.142	242.07	-0.0947873	0.519485	0.613504	249.231	246.589
BAG1	507.093	520.246	558.151	473.711	495.063	416.092	-0.204648	0.00808168	0.0163419	528.497	461.622
BAG2	586.753	572.511	583.576	264.156	331.692	249.878	-1.05484	3.17566e-26	4.24235e-25	580.946	281.909
BAG3	829.374	1073.58	1032.57	963.654	795.813	1012.9	-0.0823128	0.363487	0.462116	978.507	924.123
BAG4	891.736	895.687	828.498	788.042	917.104	748.52	-0.0981262	0.124844	0.188898	871.974	817.889
BAG5	2601.47	2352.38	2331.08	1999.62	2420.86	2032.49	-0.17942	0.000149785	0.000409493	2428.31	2150.99
BAG6	2285.1	3391.43	2927.71	3010.5	2002.53	3158.06	-0.0837798	0.376467	0.475479	2868.08	2723.7
BAHCC1	55.9896	80.0748	81.3582	116.583	64.3581	146.134	0.564605	0.000266657	0.000700788	72.4742	109.025
BAHD1	409.68	590.731	552.727	531.264	386.149	552.187	-0.0795529	0.422395	0.521401	517.713	489.867
BAIAP2	338.669	439.212	456.284	253.826	137.38	205.257	-1.07826	6.61807e-30	1.01593e-28	411.388	198.821
BAIAP2-AS1	678.248	773.896	741.038	450.099	384.911	530.992	-0.678028	9.73843e-18	8.52079e-17	731.06	455.334
BAIAP2L1	767.467	837.668	831.718	652.274	597.788	625.812	-0.379101	2.71906e-08	1.17035e-07	812.284	625.291
BAIAP2L2	166.603	248.376	253.736	123.962	75.4971	137.21	-1.00119	2.39777e-11	1.36358e-10	222.905	112.223
BAIAP3	30.4984	35.0027	40.6791	137.243	49.5063	102.629	1.34356	9.67964e-09	4.36263e-08	35.3934	96.4594
BAK1	299.521	324.614	358.146	292.195	227.729	365.893	-0.152961	0.179952	0.257709	327.427	295.273
BAMBI	244.442	209.537	222.718	140.195	137.38	150.596	-0.657122	1.86478e-09	8.95879e-09	225.566	142.724
BANCR	1.8208	0.47949	1.18647	4.4272	2.47531	2.23106	1.34186	0.202232	0.284528	1.16225	3.04452
BANF1	525.301	481.408	476.115	312.856	306.939	245.416	-0.780358	1.93914e-12	1.19263e-11	494.274	288.404
BANK1	89.2192	87.7466	82.3752	98.8742	110.151	72.5094	0.0985347	0.496555	0.592519	86.447	93.845
BANP	130.642	152.957	161.869	163.806	146.043	150.596	0.0546368	0.696232	0.768956	148.489	153.482
BAP1	1469.84	1750.62	1807.68	1781.21	1170.82	1607.48	-0.153654	0.00646764	0.0133388	1676.04	1519.84
BARD1	358.697	337.081	324.585	433.866	618.828	423.901	0.517257	8.84195e-07	3.20561e-06	340.121	492.198
BARX1	0.9104	0	0.338992	0	0	0	-0.812245	0.613219	0.696917	0.416464	0
BARX2	15.4768	14.3847	16.6106	10.3301	14.8519	8.92423	-0.469589	0.240508	0.328926	15.4907	11.3688
BASP1	957.285	953.705	875.109	1087.62	1101.51	1185.81	0.279544	0.000268424	0.000705042	928.7	1124.98
BASP1P1	111.979	124.667	111.19	327.613	403.476	498.641	1.85053	1.95839e-23	2.31139e-22	115.945	409.91
BATF2	42.3336	39.7976	35.0857	41.3206	14.8519	42.3901	-0.22936	0.270581	0.362619	39.0723	32.8542
BATF3	15.4768	17.7411	17.9666	53.1264	45.7933	41.2746	1.44003	5.95115e-11	3.25723e-10	17.0615	46.7314
BAX	1229.04	1437.99	1365.63	1196.82	897.301	992.821	-0.390606	3.28991e-08	1.40552e-07	1344.22	1028.98
BAZ1A	2341.09	2018.65	2066.67	2796.52	3586.73	3193.76	0.571152	3.41834e-29	5.13918e-28	2142.14	3192.33
BAZ1B	3441.31	2976.67	3023.81	3239.24	3564.45	3449.22	0.119049	0.0440443	0.075862	3147.26	3417.63
BAZ2A	2479.93	2372.99	2257.01	3558	3592.92	3965.7	0.644691	9.24144e-11	4.96485e-10	2369.98	3705.54
BAZ2B	1590.01	1439.91	1326.65	2040.94	2736.46	2576.87	0.753778	9.01734e-25	1.13348e-23	1452.19	2451.42
BBC3	127.911	159.191	169.327	538.643	266.096	447.327	1.41184	5.52605e-36	1.06274e-34	152.143	417.355
BBIP1	230.331	208.098	215.599	244.972	263.621	208.604	0.12487	0.339774	0.436718	218.01	239.066
BBOX1	7.2832	6.71285	6.44086	8.8544	16.0895	15.6174	1.00942	0.0291117	0.052331	6.8123	13.5204
BBOX1-AS1	4.0968	5.27439	3.22043	5.90294	11.1389	18.964	1.5745	0.00598954	0.0124462	4.1972	12.0019
BBS1	543.053	586.895	602.559	439.769	361.396	459.598	-0.458742	8.48877e-10	4.2106e-09	577.503	420.254
BBS10	396.479	410.443	411.198	273.011	337.88	254.341	-0.511534	4.57889e-08	1.92923e-07	406.04	288.411
BBS12	308.17	317.902	295.432	194.797	220.303	239.839	-0.487344	3.40735e-06	1.15673e-05	307.168	218.313
BBS2	1348.3	1237.56	1188.51	1230.76	1393.6	1210.35	0.0221583	0.732723	0.799077	1258.12	1278.24
BBS4	657.764	626.213	624.424	550.449	616.353	517.605	-0.188441	0.00753343	0.0153273	636.134	561.469
BBS5	139.746	129.942	137.631	123.962	148.519	112.668	-0.084608	0.530774	0.62366	135.773	128.383
BBS7	829.829	762.388	729.003	790.994	975.274	805.412	0.145223	0.0205752	0.0383129	773.74	857.226
BBS9	349.593	330.368	300.856	340.895	450.507	387.089	0.267623	0.00149347	0.00348023	326.939	392.83
BBX	4158.25	3689.67	3585.52	4979.13	5857.83	5207.29	0.486917	1.61613e-32	2.77555e-31	3811.15	5348.08
BCAM	123.359	220.565	223.566	247.923	94.0619	151.712	-0.265786	0.0538064	0.090689	189.163	164.566
BCAN	53.7136	52.2644	54.0693	70.8352	43.318	60.2386	0.110446	0.576218	0.664756	53.3491	58.1306
BCAP29	1571.35	1388.12	1456.14	1714.8	2196.84	1618.63	0.310287	3.3864e-06	1.15044e-05	1471.87	1843.43
BCAP31	3266.97	3228.4	3271.62	2857.02	2346.6	2776.55	-0.294521	4.08383e-07	1.53858e-06	3255.66	2660.06
BCAR1	611.788	1041.93	1064.94	1103.85	401.001	766.368	-0.330856	3.2842e-05	9.82822e-05	906.221	757.073
BCAR3	1932.32	2253.6	2290.23	1350.3	1115.13	1233.77	-0.809178	3.61568e-34	6.58575e-33	2158.72	1233.07
BCAS1	0.9104	1.91796	2.54244	4.4272	4.95063	3.34659	1.15281	0.125942	0.190262	1.79027	4.24147
BCAS2	710.112	674.162	645.95	610.954	741.356	667.086	-0.0104832	0.872236	0.908293	676.741	673.132
BCAS3	441.544	387.428	391.197	333.516	383.674	412.746	-0.103309	0.295594	0.390422	406.723	376.645
BCAS4	62.8176	87.7466	84.2396	66.408	42.0803	44.6212	-0.630069	0.00558325	0.0116982	78.2679	51.0365
BCAT1	2379.78	2079.07	2033.79	2269.68	2844.14	2318.07	0.188933	5.38404e-05	0.000156835	2164.21	2477.29
BCAT2	486.609	601.28	631.204	486.992	288.374	409.399	-0.561049	2.67819e-09	1.26579e-08	573.031	394.922
BCCIP	1151.66	941.238	1023.25	751.149	1002.5	893.539	-0.237528	0.00503807	0.0106716	1038.71	882.396
BCDIN3D	66.4592	45.072	53.2218	50.175	44.5556	52.4299	-0.160381	0.447401	0.545937	54.9177	49.0535
BCDIN3D-AS1	12.7456	12.9462	11.5257	13.2816	14.8519	17.8485	0.327302	0.395133	0.494353	12.4059	15.3273
BCHE	390.106	361.056	350.518	252.351	238.868	209.719	-0.662607	1.2778e-11	7.42042e-11	367.227	233.646
BCKDHA	485.698	677.998	667.985	729.013	360.158	620.234	-0.132096	0.0677155	0.111352	610.56	569.802
BCKDHB	583.111	502.026	482.386	470.759	519.816	437.287	-0.13758	0.0980049	0.153757	522.508	475.954
BCKDK	1029.66	1356	1238	1927.31	1243.85	1790.42	0.440946	4.56076e-08	1.92201e-07	1207.89	1653.86
BCL10	2265.98	2247.37	2205.32	1999.62	2263.67	1970.02	-0.114356	0.022708	0.0418686	2239.56	2077.77
BCL11A	88.3088	66.6491	65.4255	35.4176	61.8828	58.0075	-0.48318	0.0295011	0.0529505	73.4611	51.7693
BCL11B	43.6992	50.3464	42.2046	45.7478	32.1791	37.928	-0.232927	0.284579	0.377797	45.4167	38.6183
BCL2	753.356	668.409	645.103	216.933	259.908	214.182	-1.58235	3.44258e-78	1.75776e-76	688.956	230.341
BCL2A1	4.552	3.35643	3.05093	382.215	464.121	418.323	6.90274	9.15242e-120	8.21679e-118	3.65312	421.553
BCL2L1	3723.53	4167.72	4119.44	1834.34	1578.01	1732.42	-1.22285	3.02937e-86	1.73369e-84	4003.56	1714.92
BCL2L10	5.0072	5.27439	9.1528	1.47573	2.47531	7.8087	-0.700403	0.335904	0.432888	6.47813	3.91992
BCL2L11	187.998	192.275	175.598	131.34	139.855	149.481	-0.39724	0.00546611	0.0114705	185.29	140.225
BCL2L12	125.635	130.901	137.8	90.0198	76.7347	121.593	-0.447893	0.00647239	0.0133442	131.445	96.1157
BCL2L13	2526.36	2363.88	2385.32	1896.32	2009.95	1903.09	-0.324537	6.99649e-12	4.14689e-11	2425.19	1936.46
BCL2L14	0.4552	1.43847	2.88144	2.95147	8.6636	6.69317	1.66459	0.00736028	0.0150065	1.5917	6.10275
BCL2L15	18.208	18.2206	15.5937	25.0875	54.4569	33.4659	1.12521	5.68201e-05	0.000164881	17.3407	37.6701
BCL2L2	766.556	696.219	678.324	721.634	971.561	1074.25	0.37289	0.00210752	0.0047938	713.7	922.483
BCL3	112.434	192.275	151.869	225.787	102.726	182.947	0.131104	0.358075	0.456461	152.193	170.487
BCL6	831.195	825.202	844.6	1267.66	1238.89	1574.01	0.70823	3.61604e-15	2.74104e-14	833.665	1360.19
BCL6B	2.276	1.43847	1.18647	7.37867	2.47531	3.34659	1.43741	0.110878	0.170901	1.63365	4.40019
BCL7A	528.487	525.521	506.963	236.117	202.976	177.369	-1.34836	4.53527e-39	9.62057e-38	520.324	205.487
BCL7B	854.41	925.894	906.296	1024.16	816.853	1080.95	0.120011	0.0527032	0.0890197	895.534	973.987
BCL7C	162.051	260.842	251.193	243.496	128.716	169.56	-0.338205	0.0119901	0.0234371	224.696	180.591
BCL9	360.973	397.497	364.925	450.099	441.843	524.299	0.337605	0.00712036	0.0145676	374.465	472.08
BCL9L	395.569	683.752	614.932	2012.9	962.897	1875.2	1.48194	5.10639e-12	3.05528e-11	564.751	1617
BCLAF1	3824.59	3241.35	3285.68	3298.27	4466.7	3558.54	0.120299	0.0241565	0.0441909	3450.54	3774.5
BCO1	383.733	368.728	386.79	153.476	129.954	128.286	-1.48205	1.83608e-49	5.21453e-48	379.75	137.239
BCO2	17.7528	19.6591	15.2547	20.6603	27.2284	21.195	0.401156	0.209322	0.292548	17.5555	23.0279
BCOR	441.999	545.18	487.302	994.645	851.508	1047.48	0.972644	5.57248e-17	4.6832e-16	491.493	964.545
BCORL1	111.069	155.355	141.699	435.342	303.226	506.45	1.60065	2.02245e-25	2.60091e-24	136.041	415.006
BCORP1	7.7384	7.67183	5.25438	2.95147	7.42594	3.34659	-0.54803	0.382026	0.481037	6.8882	4.57467
BCR	960.016	1180.02	1177.83	960.703	597.788	881.268	-0.457921	1.86248e-12	1.14772e-11	1105.96	813.253
BCRP3	2.7312	4.31541	4.23741	1.47573	1.23766	2.23106	-1.17122	0.213125	0.297226	3.76134	1.64815
BCS1L	581.745	530.316	621.712	389.594	305.701	437.287	-0.619013	1.53814e-07	6.13022e-07	577.924	377.527
BDH1	410.59	485.243	448.996	308.428	289.612	340.236	-0.509764	2.03418e-08	8.86847e-08	448.276	312.759
BDH2	1277.29	1169.95	1212.07	699.498	779.724	682.704	-0.766448	2.15522e-26	2.90372e-25	1219.77	720.642
BDKRB1	2.7312	0.958979	1.52547	8.8544	9.90125	8.92423	2.43087	0.000786245	0.00192179	1.73855	9.22663
BDKRB2	38.692	30.2078	34.0687	385.167	412.14	426.132	3.57379	5.63515e-145	6.50894e-143	34.3229	407.813
BDNF	163.417	146.724	148.14	185.943	280.948	224.221	0.59396	2.7699e-07	1.0682e-06	152.76	230.371
BDNF-AS	43.6992	30.2078	28.1364	38.3691	64.3581	52.4299	0.627852	0.00582821	0.0121496	34.0145	51.719
BDP1	2645.17	2228.19	2218.37	3503.39	4956.82	4070.56	0.812174	3.45565e-26	4.58728e-25	2363.91	4176.92
BEAN1	662.316	781.089	775.445	638.993	461.646	702.783	-0.303955	5.82728e-05	0.000168838	739.617	601.141
BEAN1-AS1	17.7528	15.8232	19.8311	16.2331	21.0402	12.2708	-0.133198	0.715318	0.784295	17.8023	16.5147
BECN1	1387.45	1275.92	1317.83	1133.36	1180.72	1141.19	-0.203731	0.0027669	0.00615975	1327.07	1151.76
BEGAIN	5.0072	4.31541	3.72892	5.90294	3.71297	5.57764	0.172824	0.787118	0.843251	4.35051	5.06452
BEND3	165.238	178.85	168.988	152.001	103.963	153.943	-0.324262	0.0108982	0.0214867	171.025	136.636
BEND3P3	73.7424	69.526	66.4425	171.185	179.46	181.831	1.36131	1.78459e-19	1.73807e-18	69.9036	177.492
BEND4	10.4696	7.19234	8.64431	8.8544	21.0402	12.2708	0.679693	0.130107	0.195667	8.76875	14.0551
BEND5	40.0576	34.5233	36.2722	172.661	139.855	176.254	2.1447	2.67393e-40	5.86254e-39	36.951	162.923
BEND6	60.5416	54.6618	59.6627	25.0875	23.5155	18.964	-1.40259	1.59058e-08	7.0087e-08	58.2887	22.5223
BEND7	454.745	485.723	433.571	292.195	397.288	300.077	-0.475079	2.23629e-07	8.72365e-07	458.013	329.853
BEST1	56.4448	39.3181	49.3234	163.806	186.886	165.098	1.82789	3.64972e-28	5.25355e-27	48.3621	171.93
BEST2	0.4552	0.47949	0.847481	0	0	0	-1.37331	0.481787	0.578542	0.594057	0
BEST3	59.6312	54.6618	60.0017	29.5147	22.2778	18.964	-1.33049	6.69092e-07	2.46205e-06	58.0982	23.5855
BEST4	15.4768	20.1386	15.9326	10.3301	7.42594	12.2708	-0.759725	0.0627408	0.10399	17.1827	10.009
BET1	1049.69	1079.81	1021.05	1427.03	1694.35	1372.1	0.503332	4.45059e-16	3.55278e-15	1050.18	1497.83
BET1L	883.543	1014.6	976.976	860.353	699.276	891.308	-0.230766	0.000866082	0.00210174	958.373	816.979
BEX1	6.3728	8.15132	10.0003	8.8544	8.6636	12.2708	0.261067	0.587251	0.674127	8.1748	9.92961
BEX2	158.865	150.56	134.58	75.2624	82.923	76.9715	-0.911679	1.86349e-08	8.14491e-08	148.001	78.3856
BEX4	835.747	796.912	799.344	659.653	837.894	728.44	-0.128736	0.102078	0.159083	810.668	741.996
BEX5	29.1328	29.7284	27.4584	11.8059	9.90125	21.195	-0.9723	0.00264922	0.00591375	28.7732	14.3007
BFAR	1878.15	1724.24	1709.54	1440.32	1615.14	1505.96	-0.220224	0.00088939	0.00215471	1770.65	1520.47
BFSP1	52.8032	44.5925	40.8486	29.5147	17.3272	17.8485	-1.1043	0.000715844	0.00176153	46.0814	21.5634
BGN	7.7384	19.1796	9.1528	20.6603	13.6142	16.7329	0.541152	0.165461	0.240253	12.0236	17.0025
BHLHB9	95.592	85.8286	96.1044	78.2139	90.3489	69.1628	-0.239031	0.13457	0.201292	92.5083	79.2419
BHLHE40	3942.94	3845.99	3807.22	4338.66	3955.55	4430.88	0.13328	0.0131826	0.0255545	3865.38	4241.7
BHLHE40-AS1	10.9248	11.9872	14.7462	20.6603	9.90125	11.1553	0.0817937	0.837043	0.88212	12.5527	13.9056
BHLHE41	1203.09	1188.18	1130.71	1314.88	1530.98	1360.95	0.252667	4.79072e-06	1.59575e-05	1173.99	1402.27
BHMT	119.262	113.16	125.766	73.7867	74.2594	75.856	-0.687309	1.09242e-05	3.47325e-05	119.396	74.634
BHMT2	952.733	858.286	928.161	448.623	500.013	474.1	-0.947159	3.91474e-37	7.78143e-36	913.06	474.245
BICC1	15557.4	14607.2	14133.8	7037.78	7656.14	7219.7	-1.01688	8.58092e-130	8.51038e-128	14766.1	7304.54
BICD1	375.54	276.666	268.652	793.945	887.4	834.416	1.44975	3.0873e-10	1.58804e-09	306.952	838.587
BICD2	1740.68	1825.9	1870.9	2051.27	1618.86	1930.98	0.0378357	0.440713	0.539652	1812.49	1867.04
BID	462.938	539.905	488.149	1586.41	1216.62	1333.06	1.46987	8.40408e-54	2.72134e-52	496.998	1378.7
BIK	18.208	22.0565	21.3565	88.544	65.5958	71.3938	1.86956	1.19777e-15	9.32757e-15	20.5403	75.1779
BIN1	1568.16	1966.39	2042.26	832.314	454.22	562.227	-1.62095	3.07192e-86	1.75275e-84	1858.94	616.254
BIN3	468.401	510.656	491.37	429.439	344.069	402.706	-0.323356	0.00018767	0.00050469	490.142	392.071
BIN3-IT1	24.5808	15.3437	19.3226	26.5632	44.5556	36.8125	0.888213	0.00466484	0.00995561	19.749	35.9771
BIRC2	1925.95	1796.65	1814.46	4351.94	5438.26	4450.96	1.35358	1.2995e-178	1.89357e-176	1845.69	4747.05
BIRC3	2662.46	2365.8	2401.25	24134.2	30831.3	23852.2	3.39638	0	0	2476.51	26272.6
BIRC5	252.181	263.24	270.855	311.38	262.383	292.269	0.137182	0.176587	0.253531	262.092	288.677
BIRC6	5940.36	5402.41	4938.95	10414.3	13035	12644.5	1.14748	4.05972e-54	1.32364e-52	5427.24	12031.3
BIRC6-AS2	5.0072	3.83592	3.38992	32.4662	55.6946	40.159	3.41863	5.03459e-18	4.5135e-17	4.07768	42.7732
BIRC7	0.9104	1.43847	1.86446	0	0	0	-2.51598	0.142409	0.211332	1.40444	0
BISPR	11.38	8.63081	8.8138	10.3301	8.6636	5.57764	-0.244755	0.524613	0.618223	9.6082	8.19046
BIVM	733.327	741.291	689.341	373.361	440.606	332.428	-0.927996	1.44642e-31	2.37431e-30	721.32	382.131
BLACAT1	71.4664	60.8952	60.6797	56.0779	53.2192	70.2783	-0.0907548	0.649003	0.72789	64.3471	59.8585
BLCAP	1065.62	976.72	971.213	700.974	724.029	686.05	-0.51215	1.79202e-10	9.38e-10	1004.52	703.684
BLID	2.7312	1.91796	0.847481	10.3301	13.6142	15.6174	2.98789	1.58732e-05	4.95528e-05	1.83221	13.1873
BLM	205.75	175.493	179.497	240.545	303.226	294.5	0.582306	5.19035e-07	1.93241e-06	186.913	279.423
BLMH	746.528	642.996	659.171	560.779	522.291	523.183	-0.352169	2.87108e-06	9.83842e-06	682.898	535.418
BLNK	15.4768	9.58979	15.7632	1.47573	7.42594	4.46212	-1.59972	0.00140475	0.00328966	13.6099	4.4546
BLOC1S1	350.049	454.556	453.741	339.419	308.177	398.244	-0.263358	0.0228774	0.0421154	419.449	348.613
BLOC1S2	1189.44	1033.78	1103.08	844.12	1100.28	864.535	-0.251538	0.000161693	0.000439385	1108.77	936.311
BLOC1S3	105.151	122.749	98.1383	81.1654	68.0711	78.087	-0.507003	0.000823557	0.00200548	108.68	75.7745
BLOC1S4	166.603	181.247	181.361	172.661	160.895	189.64	-0.0116273	0.92206	0.944957	176.404	174.399
BLOC1S6	2086.18	2001.39	2073.79	2133.91	2380.01	2044.76	0.0823153	0.149059	0.219635	2053.79	2186.23
BLVRA	1004.63	1006.93	981.214	742.294	857.696	778.639	-0.330877	4.31309e-05	0.000127342	997.589	792.877
BLVRB	279.493	338.999	337.637	262.681	150.994	232.03	-0.59512	1.69343e-08	7.43593e-08	318.709	215.235
BLZF1	781.578	718.275	715.613	826.411	1037.16	890.192	0.30737	1.30438e-05	4.11745e-05	738.489	917.92
BMF	652.301	628.131	597.305	509.128	521.053	651.469	-0.154244	0.147733	0.217981	625.912	560.55
BMI1	11.8352	11.0283	8.13582	7.37867	1.23766	10.0398	-0.833678	0.121578	0.184776	10.3331	6.2187
BMP1	1417.49	1738.63	1639.2	1970.11	1373.8	2058.15	0.163745	0.00355549	0.00774869	1598.44	1800.68
BMP2	365.525	390.784	369.671	981.363	873.786	871.228	1.27613	1.55343e-43	3.74383e-42	375.327	908.792
BMP2K	1318.26	1207.35	1182.41	1218.96	1544.6	1454.65	0.185603	0.00414616	0.00893016	1236.01	1406.07
BMP3	1.3656	1.43847	1.69496	2.95147	7.42594	5.57764	1.71851	0.0230631	0.0423995	1.49968	5.31835
BMP4	32.3192	36.4412	34.4077	47.2235	30.9414	59.123	0.42418	0.0377905	0.0661674	34.3894	45.7626
BMP6	34.5952	37.4002	33.2213	30.9904	22.2778	31.2348	-0.311959	0.265189	0.356617	35.0722	28.1677
BMP7	1.3656	2.39745	1.52547	4.4272	7.42594	3.34659	1.60297	0.0780495	0.126104	1.76284	5.06658
BMP8A	45.0648	46.031	50.0014	69.3595	77.9724	92.5889	0.778772	0.00118532	0.00281126	47.0324	79.9736
BMP8B	20.0288	25.4129	22.0345	90.0198	18.5649	25.6572	0.797499	0.18659	0.265598	22.4921	44.7473
BMPER	9.5592	8.15132	8.9833	5.90294	9.90125	6.69317	-0.266159	0.580587	0.668575	8.89794	7.49912
BMPR1A	388.285	346.191	335.772	333.516	431.942	356.969	0.0649819	0.456527	0.554501	356.75	374.142
BMPR1B	164.327	148.642	166.445	121.01	157.182	139.441	-0.213116	0.0912096	0.144524	159.805	139.211
BMPR2	2610.57	2564.31	2352.1	4192.56	5002.61	4326.02	0.839596	2.62703e-30	4.10592e-29	2508.99	4507.06
BMS1	2018.36	1688.76	1706.66	1700.05	2085.45	1785.96	0.039156	0.532488	0.625235	1804.59	1857.15
BMS1P20	394.658	310.709	333.569	312.856	341.593	350.276	-0.0435743	0.670791	0.746887	346.312	334.908
BMS1P21	6.3728	4.31541	6.94935	10.3301	9.90125	11.1553	0.773326	0.0811059	0.130479	5.87918	10.4622
BMS1P4	85.1224	69.0465	70.3409	129.865	154.707	168.445	1.0266	1.0851e-11	6.32809e-11	74.8366	151.006
BMS1P5	7.2832	1.91796	4.23741	8.8544	18.5649	15.6174	1.68499	0.00664182	0.0136712	4.47952	14.3456
BMX	0.9104	0.958979	0.847481	1.47573	1.23766	0	-0.0745254	0.955105	0.968863	0.90562	0.904464
BNC1	1981.94	1929.47	1862.93	1483.11	1648.56	1655.44	-0.269713	1.11755e-06	4.01095e-06	1924.78	1595.71
BNC2	1285.03	1216.47	1157.66	1105.32	1141.12	1171.31	-0.0972258	0.202464	0.284812	1219.72	1139.25
BNIP1	175.252	181.247	159.496	215.457	193.074	232.03	0.322084	0.00802818	0.0162476	171.998	213.521
BNIP2	1946.43	1920.36	1962.09	2089.64	2545.86	2078.23	0.191264	0.000407937	0.00104215	1942.96	2237.91
BNIP3	990.06	893.289	951.213	3553.57	3851.59	2915.99	1.85822	9.58795e-135	9.81754e-133	944.854	3440.38
BNIP3L	4290.26	4066.07	4072.83	7347.68	8742.81	6880.58	0.876799	5.60843e-74	2.65601e-72	4143.05	7657.02
BNIPL	15.932	18.7001	16.1021	20.6603	19.8025	16.7329	0.178748	0.605569	0.690127	16.9114	19.0652
BOC	20.0288	28.7694	27.2889	29.5147	30.9414	53.5454	0.607966	0.0266271	0.0482723	25.3624	38.0005
BOD1	738.789	713.001	637.136	497.322	595.313	489.717	-0.400172	1.14873e-06	4.1155e-06	696.309	527.451
BOD1L1	2923.29	2375.39	2340.74	3460.6	4269.92	3892.08	0.605167	2.02845e-17	1.745e-16	2546.48	3874.2
BOK	611.333	850.615	833.243	1092.04	533.43	908.04	0.108006	0.0978771	0.153598	765.064	844.505
BOLA1	91.04	99.7338	84.7481	88.544	76.7347	84.7802	-0.127943	0.457437	0.555321	91.8406	83.353
BOLA3	225.779	230.155	248.651	194.797	241.343	232.03	-0.0792737	0.551031	0.641836	234.862	222.723
BOLA3-AS1	65.5488	61.8542	58.8152	53.1264	49.5063	68.0473	-0.106208	0.585443	0.672859	62.0727	56.8933
BOLL	0.4552	0.47949	1.35597	1.47573	2.47531	1.11553	0.806922	0.467396	0.565093	0.763553	1.68886
BOP1	132.008	177.411	175.598	200.7	94.0619	107.091	-0.319884	0.0631256	0.104591	161.672	133.951
BORA	104.696	90.6235	85.0871	119.534	169.559	145.019	0.637802	4.72324e-06	1.57411e-05	93.4689	144.704
BPGM	609.057	557.167	574.592	1326.69	1528.51	1359.83	1.27102	1.14235e-57	4.05235e-56	580.272	1405.01
BPHL	384.644	327.971	336.959	308.428	311.889	255.456	-0.267233	0.0104946	0.0207666	349.858	291.925
BPNT1	1087.93	1041.45	1001.89	1050.72	1147.31	951.546	0.00319725	0.970028	0.979647	1043.76	1049.86
BPTF	2038.38	1814.39	1718.18	2905.72	3587.97	3715.83	0.874003	1.53948e-18	1.41702e-17	1856.99	3403.17
BRAF	318.64	280.022	266.787	408.778	545.807	451.789	0.700054	1.42459e-15	1.10282e-14	288.483	468.791
BRAP	837.112	771.019	796.971	702.449	735.168	744.058	-0.140946	0.0244228	0.0446307	801.701	727.225
BRAT1	169.334	309.75	309.331	295.147	96.5372	179.6	-0.540741	0.000302853	0.000789451	262.805	190.428
BRCA1	812.076	685.191	695.952	932.664	1199.29	1014.02	0.516092	1.49373e-18	1.37827e-17	731.073	1048.66
BRCA2	251.725	228.237	236.108	610.954	799.526	647.007	1.51225	6.39268e-35	1.19661e-33	238.69	685.829
BRCAT54	7.7384	5.75388	7.79683	8.8544	3.71297	2.23106	-0.638062	0.252402	0.342251	7.09637	4.93281
BRCC3	589.939	458.872	474.589	605.051	785.912	658.162	0.426104	5.91996e-09	2.71991e-08	507.8	683.042
BRD1	438.357	513.054	539.507	649.323	482.686	594.577	0.202655	0.00314341	0.00692633	496.973	575.529
BRD2	3080.34	3189.09	3126.36	3580.13	3508.76	4029.29	0.243684	0.000138299	0.000380288	3131.93	3706.06
BRD3	514.831	642.996	579.677	585.866	456.695	575.613	-0.104531	0.278461	0.371079	579.168	539.392
BRD4	365.525	448.323	429.164	1038.92	769.822	1055.29	1.19708	1.25397e-24	1.5556e-23	414.338	954.677
BRD7	814.808	744.168	709.85	700.974	764.872	667.086	-0.0920069	0.175753	0.252497	756.275	710.977
BRD7P3	7.7384	3.83592	5.25438	54.6022	85.3983	84.7802	3.75223	4.44755e-24	5.38211e-23	5.60957	74.9269
BRD8	1177.15	1074.54	1047.15	925.285	1034.68	1012.9	-0.147555	0.0106374	0.0210185	1099.61	990.956
BRD9	889.005	828.558	852.566	808.702	767.347	870.112	-0.0705147	0.383468	0.4825	856.71	815.387
BRE	1660.11	1520.46	1494.11	1164.35	1267.36	1200.31	-0.364136	1.75305e-11	1.00509e-10	1558.23	1210.67
BRE-AS1	37.7816	30.2078	39.3231	63.4566	70.5464	81.4336	1.0084	1.90802e-05	5.89811e-05	35.7709	71.8122
BREA2	3.1864	4.31541	5.08489	5.90294	4.95063	10.0398	0.725992	0.183754	0.26235	4.19556	6.96444
BRF1	309.991	441.13	436.622	399.924	230.204	383.742	-0.248894	0.00421823	0.00907609	395.915	337.957
BRF2	179.349	175.014	185.09	184.467	142.331	157.29	-0.165665	0.162051	0.236188	179.817	161.362
BRI3	576.738	625.734	605.102	529.789	376.248	432.825	-0.440073	9.38564e-07	3.39169e-06	602.525	446.287
BRI3BP	31.864	53.2233	61.1881	112.156	43.318	51.3143	0.444638	0.0762017	0.12347	48.7585	68.9294
BRICD5	10.9248	16.7821	25.0854	22.136	7.42594	18.964	-0.245962	0.488162	0.58416	17.5975	16.1753
BRINP1	341.4	338.52	341.365	206.603	167.084	186.293	-0.871933	6.22459e-15	4.6404e-14	340.428	186.66
BRINP2	27.7672	29.7284	28.3059	212.506	176.985	205.257	2.79819	3.5761e-56	1.22278e-54	28.6005	198.249
BRIP1	205.75	201.865	200.514	495.847	581.699	489.717	1.35376	4.32716e-63	1.6797e-61	202.71	522.421
BRIX1	624.079	562.921	595.271	445.672	573.035	498.641	-0.237042	0.00264219	0.00589945	594.09	505.783
BRK1	2941.96	2617.53	2573.12	2491.04	3137.46	2934.96	0.0732531	0.20634	0.289019	2710.87	2854.49
BRMS1	634.093	740.811	745.783	649.323	470.31	599.039	-0.310887	1.14774e-05	3.63998e-05	706.896	572.891
BRMS1L	180.714	148.642	140.682	166.758	174.51	138.326	0.0255768	0.843002	0.886378	156.679	159.864
BROX	2206.81	2044.54	2112.77	2268.2	2755.02	2087.15	0.148453	0.0174583	0.0330119	2121.37	2370.13
BRPF1	440.633	504.423	530.184	640.469	488.874	624.696	0.243461	0.00263651	0.00588954	491.747	584.68
BRPF3	390.106	429.143	407.13	838.217	616.353	867.881	0.915354	3.47591e-25	4.42798e-24	408.793	774.15
BRSK1	47.796	59.4567	54.4083	64.9323	56.9322	81.4336	0.341879	0.1277	0.192552	53.887	67.766
BRSK2	19.5736	25.8924	27.4584	44.272	11.1389	24.5416	0.0410944	0.907875	0.935429	24.3081	26.6509
BRWD1	2572.79	2355.25	2161.76	3794.11	5461.78	4437.57	0.940136	9.41585e-42	2.15156e-40	2363.27	4564.49
BRWD1-AS1	0.4552	1.43847	1.69496	2.95147	2.47531	2.23106	0.95407	0.440768	0.539685	1.19621	2.55261
BRWD1-IT2	7.7384	6.23336	8.47481	2.95147	3.71297	6.69317	-0.724612	0.236635	0.324847	7.48219	4.45254
BRWD3	885.364	747.524	744.088	1154.02	1582.96	1327.48	0.768268	1.59706e-19	1.55864e-18	792.325	1354.82
BSCL2	28.6776	23.495	20.0006	19.1845	14.8519	25.6572	-0.250044	0.45919	0.557021	24.0577	19.8979
BSDC1	1803.96	1754.93	1878.19	2145.72	2174.56	2270.1	0.279195	8.64628e-06	2.7817e-05	1812.36	2196.79
BSG	4999.46	7124.74	7791.4	6792.8	3196.87	5873.26	-0.369332	3.42045e-05	0.000102118	6638.53	5287.64
BSN	24.1256	37.4002	37.6282	35.4176	25.9908	43.5056	0.0833263	0.753335	0.816012	33.0513	34.9713
BSN-AS2	4.552	1.43847	2.20345	0	1.23766	2.23106	-1.11186	0.295277	0.390058	2.73131	1.15624
BSPRY	6.3728	7.19234	6.94935	8.8544	3.71297	11.1553	0.200066	0.703077	0.77437	6.83816	7.90755
BST1	72.3768	63.7721	59.6627	36.8934	60.6452	51.3143	-0.378473	0.0735897	0.119719	65.2705	49.6176
BST2	223.958	206.66	218.65	243.496	146.043	192.986	-0.177302	0.108205	0.167365	216.423	194.175
BTAF1	2429.4	2206.61	2127.86	3205.29	4141.2	3528.42	0.681709	3.6157e-46	9.35686e-45	2254.62	3624.97
BTBD1	2951.97	2870.7	3005	2452.67	2891.17	2368.27	-0.205228	0.000355224	0.000915387	2942.56	2570.7
BTBD10	2519.53	2379.71	2279.72	1987.81	2045.85	1924.29	-0.269314	3.67351e-06	1.24042e-05	2392.99	1985.98
BTBD11	1331	1379.97	1359.19	1306.02	1097.8	1414.49	-0.0930878	0.207561	0.290408	1356.72	1272.77
BTBD16	18.208	14.3847	17.4581	5.90294	11.1389	16.7329	-0.545872	0.184976	0.263776	16.6836	11.2583
BTBD18	24.1256	23.9745	17.9666	28.0389	30.9414	43.5056	0.676487	0.0168591	0.0319778	22.0222	34.162
BTBD19	69.1904	90.6235	94.5789	53.1264	33.4167	76.9715	-0.657813	0.000765459	0.00187485	84.7976	54.5049
BTBD2	532.129	843.422	884.092	703.925	259.908	512.028	-0.687113	1.37512e-14	1.0042e-13	753.214	491.954
BTBD3	811.621	751.84	743.41	764.43	784.674	732.902	-0.018037	0.780951	0.83802	768.957	760.669
BTBD6	578.104	628.611	628.831	779.188	590.362	650.353	0.133658	0.153482	0.225345	611.849	673.301
BTBD7	3208.25	2311.62	2493.12	2371.5	2656.01	2381.65	-0.109695	0.18888	0.268474	2671	2469.72
BTBD8	40.0576	37.4002	32.8823	38.3691	32.1791	40.159	0.0197219	0.935615	0.954665	36.78	36.9024
BTBD9	676.882	659.778	621.712	975.46	1000.03	1011.78	0.614751	5.63578e-19	5.31666e-18	652.791	995.757
BTC	46.8856	36.9207	43.5605	67.8838	58.1699	58.0075	0.508895	0.00195864	0.00448205	42.4556	61.3537
BTD	496.168	456.954	431.537	252.351	272.284	335.774	-0.674348	1.78286e-10	9.33465e-10	461.553	286.803
BTF3	4253.39	4030.59	4129.27	3448.79	3991.44	3455.91	-0.191302	0.000178166	0.000481249	4137.75	3632.05
BTF3L4	551.247	508.738	520.692	395.497	523.529	382.626	-0.298497	0.000374515	0.000962479	526.893	433.884
BTG1	1343.29	1273.52	1249.19	3122.65	3549.6	3007.47	1.3199	3.73218e-139	3.88455e-137	1288.67	3226.57
BTG2	707.38	618.542	640.187	270.059	283.423	325.734	-1.15401	5.1375e-38	1.05438e-36	655.37	293.072
BTG3	581.29	533.192	533.235	960.703	1190.63	968.279	0.910398	3.89447e-55	1.30341e-53	549.239	1039.87
BTLA	4.0968	7.67183	2.88144	51.6507	71.7841	60.2386	3.73206	3.10214e-21	3.27011e-20	4.88336	61.2244
BTN1A1	0	0	1.18647	1.47573	0	2.23106	1.43649	0.511812	0.606484	0.395491	1.2356
BTN2A1	591.305	419.553	518.15	1040.39	1118.84	1154.57	1.11551	1.15469e-26	1.57474e-25	509.669	1104.6
BTN2A2	1035.58	984.392	977.146	1899.27	2335.46	2185.32	1.0994	6.49482e-57	2.26161e-55	999.039	2140.02
BTN2A3P	66.004	60.4157	70.8494	218.409	253.72	262.149	1.89288	2.50909e-39	5.35243e-38	65.7564	244.759
BTN3A1	333.206	296.804	298.822	435.342	523.529	514.259	0.671463	1.07956e-18	1.00393e-17	309.611	491.043
BTN3A2	1150.29	1031.86	994.265	807.227	997.551	896.885	-0.232661	0.00113993	0.0027097	1058.81	900.554
BTN3A3	212.123	194.673	184.073	190.37	247.531	199.68	0.114341	0.2294	0.316153	196.956	212.527
BTNL9	6.3728	4.31541	4.23741	1.47573	6.18828	4.46212	-0.249744	0.699294	0.771459	4.9752	4.04204
BTRC	808.435	719.714	690.528	726.061	837.894	877.921	0.144434	0.047109	0.0805402	739.559	813.959
BUB1	486.153	420.512	427.47	484.041	659.671	541.031	0.333542	5.35083e-05	0.000155916	444.712	561.581
BUB1B	469.311	408.046	432.046	450.099	492.587	459.598	0.0948876	0.25536	0.345595	436.468	467.428
BUB3	2016.53	2103.52	2128.53	2389.21	2365.16	2210.98	0.153512	0.0120813	0.0236008	2082.86	2321.78
BUD13	403.762	346.671	351.535	360.079	370.059	351.392	-0.0266677	0.781177	0.838214	367.323	360.51
BUD31	472.042	434.897	413.91	395.497	532.192	470.753	0.0857104	0.283592	0.376751	440.283	466.147
BVES	13.656	13.9052	16.4411	51.6507	58.1699	50.1988	1.80676	2.02482e-16	1.64548e-15	14.6674	53.3398
BYSL	501.63	436.815	451.199	334.992	287.136	370.356	-0.483092	2.81601e-06	9.66021e-06	463.215	330.828
BZRAP1	1.3656	4.31541	4.74589	4.4272	0	0	-1.55732	0.139238	0.207276	3.47563	1.47573
BZRAP1-AS1	0.9104	2.39745	2.20345	0	4.95063	2.23106	0.577949	0.585969	0.673099	1.8371	2.39389
BZW1	4709.04	4166.76	4156.39	3305.64	3863.96	3363.32	-0.309747	5.24426e-10	2.65763e-09	4344.06	3510.98
BZW2	1520.37	1480.66	1455.46	931.188	990.125	896.885	-0.665044	1.73757e-21	1.8617e-20	1485.5	939.4
C10orf10	500.265	530.316	522.387	1422.61	1191.86	1362.06	1.35638	5.57167e-70	2.43751e-68	517.656	1325.51
C10orf107	3.1864	5.27439	4.23741	13.2816	4.95063	7.8087	0.991431	0.0619022	0.102753	4.23273	8.68031
C10orf11	155.678	149.601	141.36	191.845	225.254	264.38	0.620835	1.82088e-06	6.38168e-06	148.88	227.16
C10orf111	0	3.35643	2.03395	2.95147	1.23766	2.23106	0.266769	0.800777	0.854069	1.79679	2.14006
C10orf12	269.478	245.499	242.38	565.206	636.156	770.83	1.38628	4.70595e-31	7.58034e-30	252.452	657.397
C10orf126	6.3728	8.15132	5.42388	1.47573	1.23766	1.11553	-2.39891	0.0126548	0.0246321	6.64933	1.27631
C10orf131	4.552	9.58979	3.72892	4.4272	11.1389	10.0398	0.54363	0.362866	0.461389	5.9569	8.53529
C10orf142	0.9104	1.91796	0.677985	1.47573	2.47531	1.11553	0.540691	0.666082	0.742691	1.16878	1.68886
C10orf2	780.668	695.739	703.07	401.4	396.05	404.937	-0.856597	4.25246e-29	6.35789e-28	726.492	400.796
C10orf25	31.864	30.2078	31.8653	30.9904	38.3674	35.6969	0.155097	0.528579	0.621764	31.3124	35.0182
C10orf32	304.073	304.955	315.602	278.914	323.028	232.03	-0.169847	0.167531	0.242681	308.21	277.991
C10orf35	107.882	108.365	107.969	51.6507	48.2686	73.6249	-0.887267	1.99542e-05	6.15422e-05	108.072	57.8481
C10orf54	86.488	110.762	120.003	42.7963	33.4167	47.9677	-1.35816	2.456e-13	1.63357e-12	105.751	41.3936
C10orf55	118.352	112.201	135.427	115.107	133.667	153.943	0.144307	0.353231	0.451288	121.993	134.239
C10orf62	17.2976	17.7411	17.2886	1.47573	8.6636	10.0398	-1.28829	0.00379716	0.00823086	17.4424	6.72636
C10orf67	8.1936	12.9462	10.0003	7.37867	7.42594	10.0398	-0.303214	0.504617	0.599871	10.38	8.28146
C10orf76	665.047	523.123	587.643	602.1	675.761	740.711	0.189744	0.0353693	0.0623372	591.938	672.857
C10orf82	1.3656	1.43847	3.38992	1.47573	3.71297	2.23106	0.279094	0.76667	0.826487	2.06466	2.47325
C10orf88	235.793	200.427	216.786	259.729	288.374	238.723	0.254146	0.0114221	0.0224216	217.669	262.275
C10orf90	1.8208	0.958979	1.86446	0	3.71297	7.8087	1.33663	0.17075	0.246608	1.54808	3.84056
C10orf95	1.8208	4.31541	3.22043	1.47573	0	1.11553	-1.91096	0.115293	0.176656	3.11888	0.863754
C10orf99	5.9176	2.39745	3.72892	4.4272	1.23766	2.23106	-0.673842	0.394746	0.493967	4.01465	2.63197
C11orf1	411.501	358.179	344.077	205.127	259.908	243.185	-0.650057	1.05311e-07	4.27083e-07	371.252	236.073
C11orf16	5.0072	4.31541	3.55942	11.8059	7.42594	11.1553	1.26373	0.0191897	0.0359592	4.29401	10.129
C11orf24	526.211	694.301	669.171	757.052	435.655	660.393	-0.0490462	0.531417	0.624209	629.894	617.7
C11orf30	338.213	316.463	297.805	621.284	800.764	773.061	1.20775	1.97828e-41	4.47725e-40	317.494	731.703
C11orf31	585.842	592.649	651.883	618.333	472.785	678.242	-0.0538678	0.583076	0.670749	610.125	589.786
C11orf42	4.0968	4.7949	3.05093	13.2816	12.3766	7.8087	1.53424	0.00778791	0.0158019	3.98088	11.1556
C11orf44	6.3728	7.67183	7.62733	1.47573	1.23766	2.23106	-2.12163	0.0202563	0.0378082	7.22399	1.64815
C11orf45	21.8496	25.8924	23.221	19.1845	14.8519	20.0795	-0.380008	0.192753	0.272915	23.6543	18.0386
C11orf49	598.132	658.819	618.153	430.914	409.664	450.674	-0.531461	1.63435e-12	1.01305e-11	625.035	430.417
C11orf54	874.894	755.676	773.92	572.585	597.788	536.569	-0.499604	1.28235e-12	8.00119e-12	801.496	568.981
C11orf57	1035.12	923.497	960.196	765.906	922.054	787.563	-0.242875	0.0021597	0.00490189	972.939	825.175
C11orf58	2244.13	2024.41	2172.94	1981.91	2284.71	1777.04	-0.0997053	0.118351	0.180654	2147.16	2014.55
C11orf63	150.216	131.38	135.258	106.253	120.053	110.437	-0.310084	0.0146106	0.0280527	138.951	112.248
C11orf65	14.5664	10.5488	19.3226	11.8059	12.3766	18.964	-0.0696099	0.857908	0.89759	14.8126	14.3821
C11orf68	668.233	606.554	707.477	767.382	455.458	824.376	0.0105314	0.928699	0.949705	660.755	682.405
C11orf70	60.0864	66.6491	59.1542	38.3691	43.318	50.1988	-0.483234	0.0176085	0.0332627	61.9632	43.962
C11orf71	79.66	93.98	85.9346	53.1264	63.1205	69.1628	-0.469584	0.00485195	0.0103236	86.5248	61.8032
C11orf72	1.8208	0.958979	0.847481	0	0	0	-2.50037	0.168146	0.243359	1.20909	0
C11orf73	385.099	369.207	361.705	320.234	311.889	403.821	-0.0998945	0.333123	0.430212	372.004	345.315
C11orf74	137.47	122.27	121.529	88.544	110.151	81.4336	-0.456615	0.00141955	0.00332195	127.09	93.3764
C11orf80	507.093	467.023	479.335	506.177	625.017	626.927	0.277707	0.000327151	0.000848469	484.484	586.04
C11orf84	307.26	404.21	406.452	491.419	320.553	507.566	0.226115	0.00384755	0.00833342	372.641	439.846
C11orf85	2.276	1.43847	3.55942	5.90294	2.47531	6.69317	0.969719	0.207713	0.290577	2.42463	5.02381
C11orf87	0.9104	0	0	1.47573	4.95063	8.92423	4.18812	0.0308779	0.0551446	0.303467	5.11686
C11orf91	21.8496	13.9052	22.7125	33.9419	34.6544	33.4659	0.773111	0.00739677	0.0150745	19.4891	34.0207
C11orf94	2.276	0.47949	2.03395	2.95147	0	2.23106	-0.152687	0.892786	0.924473	1.59648	1.72751
C11orf95	515.741	613.747	599	619.808	549.52	580.075	0.0167073	0.867643	0.904505	576.163	583.134
C11orf96	5.0072	4.31541	3.89841	51.6507	23.5155	33.4659	3.01995	4.60227e-13	2.99282e-12	4.40701	36.2107
C11orf97	1.8208	0.958979	1.35597	0	3.71297	0	-0.484789	0.775206	0.833223	1.37858	1.23766
C11orf98	0.4552	0.47949	1.69496	0	0	1.11553	-0.882929	0.580901	0.668849	0.876551	0.371843
C12orf10	454.289	544.7	544.761	475.186	361.396	427.248	-0.293548	0.00019445	0.000521884	514.583	421.277
C12orf29	432.895	421.471	436.453	581.439	580.461	500.872	0.354352	7.53544e-05	0.000215267	430.273	554.258
C12orf4	646.384	598.883	607.644	509.128	602.739	513.143	-0.199362	0.00381481	0.0082663	617.637	541.67
C12orf43	390.106	419.074	392.723	386.642	310.652	330.197	-0.23059	0.00801359	0.0162198	400.634	342.497
C12orf45	142.022	131.86	133.733	144.622	128.716	151.712	0.0629874	0.61273	0.696486	135.872	141.683
C12orf49	2232.3	2250.24	2119.89	1859.43	1759.95	1720.15	-0.307298	7.60749e-09	3.46082e-08	2200.81	1779.84
C12orf56	15.4768	18.7001	16.1021	17.7088	18.5649	23.4261	0.269934	0.403943	0.503282	16.7597	19.8999
C12orf57	241.711	346.191	367.129	388.118	159.658	356.969	-0.137591	0.152041	0.22349	318.344	301.582
C12orf60	30.4984	23.495	25.9329	19.1845	23.5155	16.7329	-0.454535	0.125663	0.189949	26.6421	19.811
C12orf65	334.572	322.217	325.941	309.904	300.751	290.037	-0.128245	0.139595	0.20768	327.577	300.231
C12orf66	233.062	232.073	211.701	109.204	144.806	120.477	-0.850762	5.6673e-13	3.66027e-12	225.612	124.829
C12orf73	93.7712	95.4184	103.054	113.632	115.102	120.477	0.248316	0.0851368	0.1362	97.4144	116.404
C12orf74	0	0	0.508489	11.8059	2.47531	7.8087	4.6409	1.11022e-06	3.98616e-06	0.169496	7.3633
C12orf75	5953.1	5697.3	5916.1	4895.01	5326.87	4551.36	-0.254321	0.000149351	0.000408423	5855.5	4924.41
C12orf76	126.546	122.27	119.495	72.311	94.0619	89.2423	-0.517069	0.000320135	0.000831641	122.77	85.2051
C12orf79	0.9104	0.47949	0.847481	14.7573	6.18828	7.8087	3.59751	2.07686e-06	7.24261e-06	0.74579	9.58478
C14orf1	446.096	444.007	445.097	345.322	371.297	360.316	-0.30688	0.000127506	0.000352915	445.067	358.978
C14orf105	2275.09	2185.51	2209.72	931.188	1054.48	968.279	-1.18009	1.48474e-114	1.21755e-112	2223.44	984.65
C14orf119	1698.35	1568.89	1546.99	1441.79	1658.46	1502.62	-0.0659932	0.25986	0.350732	1604.74	1534.29
C14orf132	427.433	439.212	386.451	348.273	423.279	370.356	-0.129525	0.155119	0.227378	417.699	380.636
C14orf142	132.918	137.134	136.105	122.486	170.797	146.134	0.114998	0.333522	0.430608	135.386	146.472
C14orf159	1174.87	1177.63	1215.8	681.789	625.017	677.126	-0.84656	5.77765e-52	1.77672e-50	1189.43	661.311
C14orf166	2174.49	1946.25	2066.33	1664.63	1987.68	1767	-0.195114	0.000708468	0.00174451	2062.36	1806.43
C14orf169	389.651	378.317	379.841	278.914	330.454	331.312	-0.277781	0.00240464	0.00541437	382.603	313.56
C14orf178	1.8208	2.39745	2.54244	2.95147	2.47531	3.34659	0.374353	0.696891	0.769436	2.25356	2.92446
C14orf2	1223.58	1104.74	1096.81	916.431	1080.47	943.737	-0.223147	0.00274886	0.00612175	1141.71	980.214
C14orf28	105.151	103.57	100.342	115.107	150.994	108.206	0.255642	0.0757081	0.122775	103.021	124.769
C14orf37	457.476	435.377	393.57	293.671	293.325	329.081	-0.482606	4.42635e-07	1.66168e-06	428.808	305.359
C14orf39	0.9104	4.31541	2.88144	2.95147	2.47531	4.46212	0.252274	0.772194	0.830772	2.70241	3.2963
C14orf79	310.901	307.353	352.383	280.389	220.303	256.572	-0.36917	0.000112282	0.00031288	323.546	252.421
C14orf80	44.6096	75.7594	90.0025	110.68	23.5155	71.3938	-0.202658	0.326652	0.423472	70.1238	68.5298
C14orf93	142.933	139.052	123.224	73.7867	65.5958	98.1665	-0.755523	1.40327e-05	4.41272e-05	135.069	79.183
C15orf27	3.6416	1.91796	1.18647	8.8544	3.71297	13.3863	1.97945	0.0133872	0.0259061	2.24868	8.65124
C15orf39	40.0576	65.2106	50.3404	91.4955	33.4167	89.2423	0.41617	0.0675472	0.11113	51.8695	71.3849
C15orf40	162.506	169.739	167.293	163.806	178.223	137.21	-0.0663835	0.574476	0.662953	166.513	159.746
C15orf41	177.073	143.367	146.784	104.777	159.658	104.86	-0.341363	0.0259418	0.0471472	155.741	123.098
C15orf48	68.28	55.1413	62.2051	2085.21	2644.87	2246.68	5.22568	0	0	61.8755	2325.59
C15orf52	770.198	631.008	705.782	2188.51	1642.37	1935.44	1.4318	4.82652e-25	6.10747e-24	702.33	1922.11
C15orf54	1.3656	2.87694	1.35597	2.95147	2.47531	8.92423	1.45945	0.0634745	0.105123	1.86617	4.78367
C15orf56	1.8208	2.87694	2.03395	1.47573	1.23766	0	-1.36797	0.29121	0.385241	2.2439	0.904464
C15orf57	422.425	418.594	392.723	340.895	372.535	349.161	-0.215927	0.0103154	0.0204356	411.248	354.197
C15orf59	5.0072	2.87694	3.05093	0	0	0	-3.93766	0.00399468	0.00862547	3.64502	0
C15orf61	26.8568	30.2078	32.7128	190.37	49.5063	36.8125	1.47269	0.0511306	0.0867037	29.9258	92.2295
C15orf62	128.366	119.872	135.597	289.244	232.679	278.882	1.05387	4.15311e-14	2.9268e-13	127.945	266.935
C15orf65	28.6776	31.6463	25.2549	20.6603	38.3674	29.0037	0.0670806	0.820781	0.869675	28.5263	29.3438
C16orf13	306.805	399.415	394.757	442.72	269.809	458.482	0.0673269	0.473126	0.570201	366.992	390.337
C16orf45	430.164	485.243	462.725	337.943	274.76	336.89	-0.537223	3.83066e-10	1.95749e-09	459.377	316.531
C16orf46	78.7496	76.7183	66.1035	57.5536	82.923	71.3938	-0.0492939	0.805323	0.857623	73.8571	70.6235
C16orf52	184.811	177.891	191.7	200.7	263.621	213.066	0.275133	0.00952796	0.0189947	184.801	225.796
C16orf58	624.079	727.865	754.089	577.012	377.485	577.844	-0.47189	4.57489e-11	2.52881e-10	702.011	510.78
C16orf59	58.2656	60.8952	78.1378	69.3595	51.9816	53.5454	-0.197779	0.314581	0.410492	65.7662	58.2955
C16orf62	1809.42	1757.33	1708.01	1472.78	1298.3	1397.76	-0.339074	1.02781e-06	3.7022e-06	1758.25	1389.61
C16orf70	552.157	488.12	534.083	401.4	371.297	428.363	-0.390264	1.14603e-06	4.10693e-06	524.787	400.353
C16orf71	16.8424	13.4257	12.2037	11.8059	14.8519	6.69317	-0.333185	0.452018	0.550117	14.1573	11.117
C16orf72	1640.08	1538.68	1507.84	1570.18	1930.74	1653.21	0.13224	0.0231865	0.0426016	1562.2	1718.05
C16orf74	9.104	12.9462	12.3732	16.2331	13.6142	18.964	0.512134	0.218925	0.304195	11.4745	16.2704
C16orf86	27.7672	49.3874	59.1542	54.6022	14.8519	26.7727	-0.611234	0.0137788	0.0266012	45.4363	32.0756
C16orf87	151.582	142.888	160.343	188.894	215.352	171.791	0.318674	0.00693259	0.0142172	151.604	192.013
C16orf89	0.9104	0	0.847481	0	1.23766	0	-0.45003	0.804289	0.856898	0.58596	0.412552
C16orf90	0	0.958979	0.677985	1.47573	0	1.11553	0.588896	0.68929	0.763107	0.545655	0.863754
C16orf91	128.366	174.055	183.395	144.622	86.636	127.17	-0.459005	0.000860259	0.00208868	161.939	119.476
C16orf93	0.4552	1.43847	1.18647	4.4272	2.47531	3.34659	1.72785	0.0696529	0.114138	1.02671	3.41637
C16orf95	34.14	35.4822	28.6449	26.5632	12.3766	30.1193	-0.503176	0.0792467	0.127809	32.7557	23.0197
C16orf96	0	1.91796	0.169496	0	1.23766	3.34659	1.2179	0.499108	0.595228	0.695818	1.52808
C17orf100	33.6848	37.4002	33.0518	33.9419	47.031	37.928	0.192349	0.404761	0.504069	34.7122	39.6336
C17orf104	21.3944	19.1796	25.4244	33.9419	42.0803	34.5814	0.710514	0.0138168	0.0266583	21.9995	36.8679
C17orf107	9.5592	15.3437	12.7122	11.8059	7.42594	11.1553	-0.308143	0.478709	0.575465	12.5384	10.129
C17orf47	0	0.47949	0.847481	1.47573	1.23766	1.11553	1.36597	0.341663	0.43861	0.442324	1.27631
C17orf51	438.813	439.212	463.742	432.39	394.812	467.407	-0.051677	0.59431	0.680778	447.256	431.536
C17orf53	78.2944	85.3492	94.5789	101.826	103.963	105.975	0.267629	0.0730282	0.118959	86.0741	103.921
C17orf58	138.836	145.765	149.835	233.166	230.204	279.998	0.776618	3.41897e-11	1.91558e-10	144.812	247.789
C17orf59	128.822	165.903	174.242	146.098	68.0711	138.326	-0.44935	0.00166741	0.00385756	156.322	117.498
C17orf62	613.609	789.24	774.767	641.944	443.081	618.003	-0.362334	3.9597e-07	1.49479e-06	725.872	567.676
C17orf67	18.6632	14.8642	12.3732	29.5147	30.9414	33.4659	1.07966	0.000137083	0.000377382	15.3002	31.3073
C17orf75	403.307	397.976	387.299	305.477	371.297	311.233	-0.271579	0.000653231	0.00161733	396.194	329.336
C17orf78	5.4624	2.87694	4.06791	23.6117	47.031	31.2348	3.02848	2.82669e-13	1.86743e-12	4.13575	33.9592
C17orf80	769.743	629.09	646.459	435.342	553.233	536.569	-0.419635	1.87951e-07	7.40199e-07	681.764	508.381
C17orf82	1.3656	2.87694	3.05093	0	1.23766	0	-2.39646	0.0880605	0.140262	2.43116	0.412552
C17orf85	1264.54	1156.53	1089.86	1322.26	1565.64	1483.65	0.319787	2.95157e-06	1.00942e-05	1170.31	1457.18
C17orf89	464.759	433.938	432.215	277.438	275.997	273.305	-0.684334	1.01801e-14	7.49188e-14	443.637	275.58
C17orf96	102.875	121.79	102.545	118.059	143.568	168.445	0.412833	0.00583793	0.0121645	109.07	143.357
C17orf97	45.52	53.2233	51.3574	30.9904	32.1791	34.5814	-0.614137	0.00499861	0.0105999	50.0336	32.5836
C17orf98	10.9248	11.5078	11.0173	5.90294	8.6636	5.57764	-0.794662	0.147928	0.218206	11.1499	6.71473
C18orf21	185.722	179.329	183.903	149.049	190.599	155.059	-0.164095	0.152559	0.224199	182.985	164.902
C18orf25	1243.61	1124.88	1133.42	1273.56	1407.22	1213.7	0.147388	0.0050077	0.0106132	1167.3	1298.16
C18orf32	0	1.43847	0.508489	0	0	0	-1.14503	0.588482	0.675368	0.648986	0
C18orf54	312.267	290.571	283.228	339.419	445.556	467.407	0.497997	0.000632312	0.00156881	295.355	417.461
C18orf65	11.38	6.71285	6.94935	5.90294	6.18828	8.92423	-0.210255	0.7005	0.772385	8.3474	7.00515
C18orf8	672.785	638.68	601.203	636.041	685.662	644.776	0.0441329	0.497546	0.593515	637.556	655.493
C19orf12	630.907	659.778	675.951	802.799	735.168	754.097	0.218304	0.000474548	0.00120098	655.545	764.022
C19orf18	8.6488	6.23336	7.96632	7.37867	9.90125	11.1553	0.322439	0.515441	0.609708	7.61616	9.4784
C19orf24	98.7784	172.137	203.904	206.603	68.0711	146.134	-0.283183	0.0355728	0.0626726	158.273	140.269
C19orf25	238.98	343.794	367.976	360.079	148.519	297.846	-0.300583	0.0026638	0.00594349	316.917	268.815
C19orf26	18.6632	36.9207	43.8995	50.175	9.90125	31.2348	-0.265534	0.325974	0.422795	33.1611	30.437
C19orf35	2.276	4.31541	5.42388	1.47573	2.47531	3.34659	-0.685087	0.390119	0.488952	4.00509	2.43254
C19orf38	3.1864	3.83592	4.5764	4.4272	7.42594	2.23106	0.249495	0.676051	0.751331	3.86624	4.69473
C19orf43	1519.46	1466.28	1341.56	1444.74	1346.57	1568.43	0.0106656	0.907761	0.935363	1442.43	1453.25
C19orf44	128.366	132.819	154.75	199.224	169.559	200.795	0.443928	0.000227555	0.000605332	138.645	189.859
C19orf45	0.9104	0.47949	1.86446	2.95147	0	3.34659	0.590404	0.717236	0.785852	1.08478	2.09935
C19orf47	97.4128	139.052	139.665	153.476	118.815	138.326	0.12294	0.355622	0.453732	125.377	136.872
C19orf48	581.745	795.953	849.854	706.877	347.782	592.346	-0.474191	1.18088e-11	6.87234e-11	742.517	549.001
C19orf52	176.618	213.373	204.921	196.273	146.043	160.636	-0.250138	0.0333406	0.0591248	198.304	167.651
C19orf53	872.618	1004.53	997.994	802.799	549.52	805.412	-0.424056	4.44729e-10	2.26404e-09	958.381	719.244
C19orf54	81.4808	76.7183	75.9343	90.0198	81.6853	87.0112	0.142901	0.472219	0.569579	78.0445	86.2388
C19orf57	7.7384	12.4667	10.0003	13.2816	16.0895	10.0398	0.409248	0.317406	0.413636	10.0685	13.137
C19orf60	71.0112	97.8159	101.698	125.437	44.5556	93.7044	-0.1197	0.449787	0.548177	90.1749	87.8992
C19orf66	286.321	296.325	308.314	463.381	379.961	458.482	0.544271	6.31748e-11	3.45075e-10	296.986	433.941
C19orf67	3.6416	9.1103	8.47481	14.7573	12.3766	6.69317	0.642926	0.217095	0.302072	7.07557	11.2757
C19orf68	40.5128	28.7694	41.3571	56.0779	47.031	74.7404	0.666456	0.0080739	0.0163297	36.8797	59.2831
C19orf70	245.353	364.412	357.468	342.37	155.945	256.572	-0.406319	0.000304125	0.000792659	322.411	251.629
C19orf71	37.3264	72.8824	73.9004	70.8352	25.9908	64.7007	-0.265492	0.130441	0.196076	61.3697	53.8422
C19orf73	4.552	6.23336	3.55942	4.4272	3.71297	0	-0.846843	0.310393	0.406006	4.78159	2.71339
C19orf80	6.3728	3.35643	7.11884	11.8059	6.18828	5.57764	0.379832	0.503873	0.599364	5.61602	7.85727
C19orf81	2.7312	1.91796	2.54244	0	0	7.8087	0.133482	0.886745	0.919359	2.3972	2.6029
C1D	116.531	114.119	115.766	101.826	157.182	87.0112	-0.0293635	0.867024	0.904025	115.472	115.34
C1GALT1	1099.76	1025.63	1046.47	1465.4	1759.95	1272.82	0.489923	1.32206e-10	7.00915e-10	1057.29	1499.39
C1GALT1C1	971.396	901.44	868.668	898.722	945.57	835.531	-0.0363545	0.578875	0.667253	913.835	893.274
C1GALT1C1L	33.6848	22.536	20.509	17.7088	12.3766	13.3863	-0.814204	0.0229685	0.0422521	25.5766	14.4906
C1orf100	0.4552	0	0.508489	4.4272	4.95063	1.11553	3.20243	0.0187398	0.0352137	0.321229	3.49779
C1orf101	20.9392	25.8924	18.3056	23.6117	70.5464	50.1988	1.12088	0.00100414	0.00241266	21.7124	48.119
C1orf105	0.4552	1.43847	0.169496	0	1.23766	2.23106	0.925653	0.550928	0.641795	0.687722	1.15624
C1orf106	441.544	643.475	611.542	984.315	535.905	868.997	0.47122	2.28148e-09	1.08779e-08	565.52	796.406
C1orf109	343.676	350.507	330.348	246.448	253.72	196.333	-0.56354	6.14532e-08	2.55792e-07	341.51	232.167
C1orf111	0.9104	0.47949	1.86446	0	3.71297	5.57764	1.5607	0.137314	0.204749	1.08478	3.09687
C1orf112	176.162	171.657	162.038	258.253	285.899	279.998	0.694139	5.57915e-10	2.8213e-09	169.953	274.717
C1orf115	320.005	320.299	309.67	194.797	163.371	190.755	-0.791913	2.92052e-14	2.07904e-13	316.658	182.974
C1orf116	697.821	811.776	792.734	554.876	436.893	532.107	-0.599725	4.942e-13	3.20714e-12	767.444	507.959
C1orf122	500.265	518.808	477.132	382.215	346.544	378.164	-0.429451	2.64854e-06	9.12204e-06	498.735	368.974
C1orf123	494.802	475.174	510.692	411.73	456.695	433.941	-0.188192	0.0177105	0.0334254	493.556	434.122
C1orf131	137.47	125.147	161.191	92.9713	141.093	120.477	-0.275597	0.0954385	0.150344	141.269	118.18
C1orf140	1.8208	0.958979	1.01698	0	1.23766	4.46212	0.721168	0.534655	0.626936	1.26559	1.89992
C1orf145	18.6632	19.1796	21.526	16.2331	21.0402	30.1193	0.20904	0.514467	0.608906	19.7896	22.4642
C1orf146	0.9104	0.47949	0.508489	2.95147	1.23766	3.34659	2.01847	0.0836324	0.134083	0.632793	2.5119
C1orf159	52.8032	79.5953	91.3585	122.486	44.5556	90.3578	0.108596	0.556559	0.646843	74.5856	85.7998
C1orf162	6.3728	4.31541	7.45783	4.4272	8.6636	12.2708	0.503819	0.332871	0.430004	6.04868	8.45387
C1orf168	2.276	1.91796	2.54244	29.5147	44.5556	37.928	3.9891	1.25207e-16	1.03166e-15	2.24547	37.3328
C1orf174	501.63	502.505	523.574	535.691	533.43	522.067	0.0565163	0.436119	0.535204	509.236	530.396
C1orf177	2.276	1.91796	2.20345	2.95147	4.95063	5.57764	1.10324	0.188876	0.268474	2.13247	4.49325
C1orf186	150.216	160.15	163.225	548.973	472.785	574.497	1.75701	1.67693e-58	6.07383e-57	157.863	532.085
C1orf189	1.3656	1.43847	1.69496	1.47573	0	0	-1.77331	0.27684	0.36923	1.49968	0.491911
C1orf194	1.3656	1.43847	2.03395	1.47573	4.95063	1.11553	0.566724	0.577056	0.665415	1.61267	2.51396
C1orf195	17.7528	11.5078	18.9836	47.2235	74.2594	76.9715	2.0112	1.16057e-13	7.93125e-13	16.0814	66.1515
C1orf198	610.423	746.086	667.137	473.711	371.297	450.674	-0.643792	1.42221e-13	9.63211e-13	674.549	431.894
C1orf204	15.4768	15.8232	15.4242	13.2816	14.8519	14.5019	-0.118541	0.735888	0.801836	15.5747	14.2118
C1orf21	40.968	44.113	41.1876	122.486	198.025	158.405	1.92195	1.32248e-40	2.93345e-39	42.0895	159.639
C1orf210	1.8208	0.47949	0.677985	0	0	2.23106	-0.307018	0.843473	0.886817	0.992758	0.743686
C1orf216	530.763	580.662	543.574	404.351	407.189	403.821	-0.440849	8.13806e-08	3.3462e-07	551.666	405.121
C1orf220	8.1936	9.58979	12.2037	10.3301	19.8025	26.7727	0.932235	0.0173149	0.0327701	9.99571	18.9684
C1orf226	67.3696	76.2388	68.8155	23.6117	34.6544	50.1988	-0.936556	0.000221472	0.000590062	70.808	36.155
C1orf228	9.104	7.67183	10.6783	10.3301	4.95063	6.69317	-0.371174	0.451434	0.549513	9.15136	7.32465
C1orf229	9.5592	10.0693	8.64431	5.90294	2.47531	7.8087	-0.775239	0.142644	0.211615	9.42426	5.39565
C1orf233	35.9608	57.0593	60.5102	64.9323	22.2778	49.0833	-0.280409	0.246039	0.335159	51.1767	45.4311
C1orf27	587.663	575.867	568.49	557.828	716.603	696.09	0.182515	0.0221429	0.0409142	577.34	656.84
C1orf35	199.833	252.212	258.651	273.011	141.093	197.449	-0.250381	0.0212149	0.0393609	236.898	203.851
C1orf43	3133.6	3124.83	3171.44	2516.13	2696.85	2457.51	-0.29937	3.92365e-07	1.48236e-06	3143.29	2556.83
C1orf50	220.317	206.181	202.887	187.418	167.084	196.333	-0.188598	0.1217	0.184903	209.795	183.612
C1orf52	329.109	291.53	314.755	314.331	424.516	362.547	0.235069	0.0260252	0.0472852	311.798	367.131
C1orf53	12.2904	15.8232	20.6785	11.8059	9.90125	15.6174	-0.394287	0.303738	0.398843	16.264	12.4415
C1orf54	25.9464	23.495	25.7634	10.3301	9.90125	14.5019	-1.11543	0.0014264	0.00333667	25.0683	11.5778
C1orf56	67.3696	68.0875	69.663	60.5051	34.6544	58.0075	-0.430657	0.0208727	0.038798	68.3733	51.0557
C1orf74	193.005	166.862	170.683	104.777	134.905	130.517	-0.510585	6.90289e-05	0.000198183	176.85	123.4
C1orf95	26.4016	24.9335	28.9839	137.243	159.658	197.449	2.61616	2.93097e-43	7.00142e-42	26.773	164.783
C1QBP	1531.75	1341.61	1342.58	1134.84	1193.1	1196.96	-0.256407	3.3169e-05	9.92293e-05	1405.31	1174.97
C1QL1	2.276	3.83592	1.35597	0	0	0	-3.32819	0.0141913	0.0273031	2.4893	0
C1QL2	0.4552	0.47949	0.338992	1.47573	1.23766	1.11553	1.70488	0.133178	0.199572	0.424561	1.27631
C1QL3	48.2512	35.9617	41.3571	42.7963	40.8427	47.9677	0.0701572	0.754612	0.817022	41.8567	43.8689
C1QL4	3.1864	4.7949	4.5764	0	0	0	-4.16946	0.00275698	0.00613839	4.1859	0
C1QTNF1	45.9752	64.2516	69.324	1099.42	683.187	1096.56	3.97389	0	0	59.8502	959.724
C1QTNF1-AS1	1.3656	0	0.508489	11.8059	8.6636	12.2708	4.16282	4.56062e-06	1.52259e-05	0.624696	10.9134
C1QTNF2	0.9104	2.87694	0.508489	2.95147	0	3.34659	0.482665	0.705033	0.775971	1.43194	2.09935
C1QTNF3	32.7744	24.454	25.2549	29.5147	39.605	45.7367	0.494773	0.0453465	0.0778573	27.4944	38.2855
C1QTNF3-AMACR	3.1864	0.958979	1.18647	7.37867	6.18828	6.69317	1.99834	0.0130392	0.0253049	1.77728	6.75338
C1QTNF6	142.022	145.285	153.394	78.2139	71.7841	89.2423	-0.878704	2.19389e-06	7.63527e-06	146.901	79.7468
C1QTNF7	4.0968	0.47949	1.01698	2.95147	22.2778	8.92423	2.56112	0.000269622	0.00070809	1.86442	11.3845
C1QTNF9B-AS1	2.276	3.35643	2.88144	1.47573	0	1.11553	-1.75791	0.190045	0.269705	2.83795	0.863754
C1R	381.457	376.879	368.824	408.778	383.674	406.052	0.0936272	0.239108	0.327484	375.72	399.501
C1RL	643.197	716.357	666.968	693.595	585.412	639.198	-0.079405	0.259219	0.349992	675.507	639.402
C1RL-AS1	200.288	181.727	210.006	180.04	256.195	300.077	0.322329	0.0574485	0.0961094	197.34	245.437
C1S	264.016	222.963	233.396	193.321	216.59	197.449	-0.24582	0.00834077	0.0168102	240.125	202.453
C2	13.656	12.9462	10.5088	19.1845	9.90125	20.0795	0.462007	0.121794	0.185015	12.3703	16.3884
C20orf141	0.4552	3.83592	2.37295	11.8059	1.23766	11.1553	1.804	0.00232631	0.00524798	2.22135	8.06627
C20orf144	2.7312	4.7949	3.22043	4.4272	1.23766	1.11553	-0.779519	0.399339	0.49853	3.58217	2.26013
C20orf166-AS1	0.4552	0	0.338992	7.37867	3.71297	2.23106	3.98194	0.0147225	0.0282572	0.264731	4.4409
C20orf173	1.3656	0.958979	1.86446	0	2.47531	2.23106	0.194303	0.877662	0.912552	1.39635	1.56879
C20orf194	812.987	751.36	733.58	999.072	1242.61	1263.89	0.61281	3.20246e-16	2.57379e-15	765.976	1168.52
C20orf195	0.9104	3.35643	5.76287	7.37867	1.23766	3.34659	0.0873173	0.914345	0.939704	3.34323	3.98764
C20orf196	26.4016	18.7001	18.4751	13.2816	22.2778	18.964	-0.196112	0.534563	0.626933	21.1923	18.1745
C20orf24	15.0216	10.5488	14.4072	22.136	22.2778	20.0795	0.675798	0.0345959	0.0610879	13.3258	21.4978
C20orf27	275.396	383.112	373.57	236.117	112.627	195.218	-0.958298	6.36523e-21	6.59248e-20	344.026	181.321
C20orf96	80.1152	59.4567	57.9677	69.3595	66.8335	81.4336	0.155679	0.414003	0.513474	65.8465	72.5422
C21orf140	37.7816	35.4822	26.6109	20.6603	28.4661	26.7727	-0.364229	0.217831	0.302859	33.2916	25.2997
C21orf2	80.1152	89.6646	93.9009	246.448	122.528	189.64	1.04369	1.7255e-12	1.06678e-11	87.8935	186.205
C21orf33	985.052	1053.44	1050.2	804.275	663.384	804.296	-0.444072	7.16864e-11	3.89769e-10	1029.56	757.318
C21orf58	35.0504	44.113	45.425	63.4566	38.3674	58.0075	0.339258	0.0949257	0.149686	41.5295	53.2771
C21orf59	1022.83	934.046	963.247	827.887	795.813	788.679	-0.278776	3.25272e-05	9.74325e-05	973.376	804.126
C21orf62	2.7312	3.83592	3.55942	8.8544	19.8025	12.2708	1.95767	0.000283854	0.000743405	3.37551	13.6426
C21orf62-AS1	10.9248	11.9872	9.1528	4.4272	3.71297	10.0398	-0.768984	0.22279	0.308502	10.6883	6.05998
C21orf91	330.475	298.722	311.873	264.156	360.158	257.687	-0.11511	0.20284	0.28513	313.69	294.001
C21orf91-OT1	0.4552	0	0.508489	4.4272	0	1.11553	2.22273	0.124188	0.188064	0.321229	1.84758
C22orf15	1.8208	3.35643	1.86446	1.47573	0	1.11553	-1.59251	0.182967	0.261482	2.34723	0.863754
C22orf23	266.292	320.779	256.109	410.254	349.019	408.284	0.476895	5.485e-06	1.81172e-05	281.06	389.186
C22orf24	3.1864	3.35643	3.22043	8.8544	8.6636	8.92423	1.4403	0.0101467	0.0201266	3.25442	8.81408
C22orf29	664.592	776.294	757.14	548.973	512.39	563.342	-0.432243	9.01844e-10	4.46397e-09	732.675	541.568
C22orf31	1.3656	1.43847	1.86446	1.47573	0	3.34659	3.30702e-06	0.999998	1	1.55618	1.60744
C22orf39	464.304	446.884	455.775	321.71	293.325	346.929	-0.505927	3.37975e-07	1.28974e-06	455.654	320.655
C22orf46	334.572	279.063	251.193	202.176	287.136	253.225	-0.211481	0.123693	0.187449	288.276	247.512
C2CD2	813.442	726.906	732.563	708.352	700.514	785.332	-0.0460128	0.531702	0.624467	757.637	731.399
C2CD2L	240.801	318.381	307.636	311.38	183.173	363.662	-0.0297461	0.795201	0.849749	288.939	286.072
C2CD3	565.813	519.287	503.573	578.488	641.106	729.556	0.300269	0.00560766	0.0117416	529.558	649.717
C2CD4A	52.8032	57.0593	60.1712	63.4566	55.6946	62.4696	0.0793258	0.667864	0.744295	56.6779	60.5402
C2CD4B	2.276	3.35643	2.88144	7.37867	1.23766	5.57764	0.687792	0.327089	0.42369	2.83795	4.73132
C2CD4D	3.6416	6.23336	3.05093	8.8544	3.71297	2.23106	0.15904	0.83682	0.881959	4.30863	4.93281
C2CD5	828.008	729.783	728.325	643.42	793.338	649.238	-0.143365	0.0173658	0.0328467	762.039	695.332
C2orf15	55.0792	52.2644	53.3913	22.136	30.9414	21.195	-1.11241	1.35392e-05	4.26531e-05	53.5783	24.7575
C2orf16	57.8104	49.3874	50.5099	69.3595	76.7347	82.5491	0.54517	0.0021022	0.00478399	52.5692	76.2145
C2orf27A	58.2656	61.3747	52.5438	33.9419	64.3581	81.4336	0.0871005	0.710655	0.780601	57.3947	59.9112
C2orf42	208.026	204.263	210.006	225.787	226.491	236.492	0.144887	0.200684	0.28256	207.432	229.59
C2orf44	398.3	355.781	365.942	304.001	292.087	255.456	-0.403037	2.85476e-05	8.63586e-05	373.341	283.848
C2orf47	340.945	284.817	323.399	242.02	254.957	226.452	-0.39677	0.000217544	0.000580414	316.387	241.143
C2orf48	3.1864	2.39745	1.52547	0	4.95063	3.34659	0.310108	0.755901	0.81795	2.36977	2.76574
C2orf49	565.813	530.795	537.981	590.294	813.14	658.162	0.325793	0.00018613	0.000500905	544.863	687.199
C2orf61	4.552	3.35643	4.5764	7.37867	13.6142	14.5019	1.50847	0.00279723	0.00622289	4.16161	11.8316
C2orf66	1.8208	3.83592	1.52547	5.90294	14.8519	11.1553	2.24472	5.53356e-05	0.000160943	2.39406	10.6367
C2orf68	483.422	482.846	461.708	435.342	433.18	474.1	-0.0834421	0.30073	0.395514	475.992	447.54
C2orf69	493.892	442.569	452.046	420.584	590.362	407.168	0.0112366	0.898981	0.928614	462.836	472.705
C2orf70	5.4624	5.27439	3.22043	1.47573	0	2.23106	-1.99093	0.0547276	0.0920698	4.6524	1.2356
C2orf72	1.8208	6.23336	4.91539	104.777	95.2996	107.091	4.5475	3.7371e-46	9.65783e-45	4.32318	102.389
C2orf73	8.1936	7.19234	6.44086	4.4272	3.71297	12.2708	-0.0370436	0.951913	0.966356	7.2756	6.80366
C2orf74	354.601	298.243	304.415	196.273	237.63	207.488	-0.57984	6.39948e-07	2.35664e-06	319.086	213.797
C2orf76	85.5776	75.7594	77.1208	64.9323	60.6452	62.4696	-0.339807	0.0524959	0.0887091	79.4859	62.6824
C2orf81	24.1256	37.4002	37.9672	44.272	28.4661	37.928	0.13653	0.585972	0.673099	33.1643	36.8887
C2orf82	1.8208	4.31541	6.44086	4.4272	0	3.34659	-0.898344	0.334668	0.431677	4.19235	2.59126
C2orf88	69.1904	55.6208	58.4762	91.4955	132.429	122.708	0.921355	7.10177e-09	3.23932e-08	61.0958	115.544
C3	550.792	572.511	572.389	6441.58	5729.11	7726.15	3.54959	0	0	565.23	6632.28
C3AR1	5.0072	4.7949	3.38992	5.90294	9.90125	5.57764	0.782183	0.0723968	0.118042	4.39734	7.12728
C3orf14	144.298	117.475	122.546	153.476	155.945	157.29	0.278501	0.0278893	0.0503005	128.106	155.57
C3orf17	893.102	828.558	848.837	901.674	1207.95	920.311	0.225725	0.000248644	0.00065737	856.832	1009.98
C3orf18	173.886	181.247	173.395	141.67	126.241	150.596	-0.329457	0.0088506	0.0177659	176.176	139.503
C3orf20	3.6416	2.87694	3.22043	2.95147	8.6636	5.57764	0.818111	0.24855	0.337997	3.24632	5.7309
C3orf30	0	0.47949	0.508489	1.47573	2.47531	6.69317	3.3244	0.0362941	0.0638009	0.329326	3.54807
C3orf33	98.7784	102.611	101.02	67.8838	116.34	94.8199	-0.119676	0.5014	0.597097	100.803	93.0145
C3orf35	17.7528	17.7411	16.6106	32.4662	64.3581	39.0435	1.34449	6.76616e-07	2.48876e-06	17.3682	45.2893
C3orf36	16.8424	21.577	14.7462	144.622	149.756	226.452	3.3231	3.14045e-33	5.52877e-32	17.7219	173.61
C3orf38	531.218	490.518	484.081	506.177	568.084	459.598	0.0205871	0.765221	0.825348	501.939	511.286
C3orf49	6.3728	4.7949	5.25438	4.4272	18.5649	22.3106	1.5024	0.00359487	0.00782821	5.47403	15.1009
C3orf52	533.039	525.041	498.658	1255.85	1455.48	1217.04	1.33365	2.6909e-104	1.93816e-102	518.913	1309.46
C3orf58	369.167	359.138	369.841	1542.14	1699.3	1296.24	2.03671	2.2139e-106	1.6255e-104	366.049	1512.56
C3orf62	76.4736	72.4029	63.7306	135.768	125.003	157.29	0.990215	5.56718e-09	2.5628e-08	70.869	139.353
C3orf67	280.858	243.581	244.922	206.603	242.581	211.95	-0.22181	0.0234922	0.0431171	256.454	220.378
C3orf67-AS1	4.0968	5.75388	5.25438	30.9904	33.4167	44.6212	2.84741	1.79058e-14	1.2966e-13	5.03502	36.3428
C3orf70	3.1864	2.39745	1.69496	5.90294	16.0895	14.5019	2.39775	0.000369279	0.000949668	2.42627	12.1648
C3orf80	2.276	0.958979	1.18647	1.47573	0	0	-1.68503	0.272446	0.364525	1.47382	0.491911
C4orf17	10.4696	5.27439	4.5764	4.4272	2.47531	4.46212	-0.784803	0.257286	0.347804	6.77346	3.78821
C4orf19	239.89	206.66	231.023	724.585	683.187	687.166	1.62198	3.0009e-77	1.49595e-75	225.858	698.313
C4orf22	2.276	1.91796	2.03395	2.95147	6.18828	3.34659	0.98359	0.198836	0.280375	2.07597	4.16211
C4orf26	110.158	97.3364	98.9858	141.67	169.559	147.25	0.574868	2.86019e-05	8.65089e-05	102.16	152.826
C4orf27	213.489	189.398	195.599	141.67	178.223	159.521	-0.329362	0.00294508	0.00652575	199.495	159.805
C4orf29	206.661	188.919	188.141	206.603	335.405	306.77	0.540395	4.49783e-06	1.50322e-05	194.573	282.926
C4orf3	2046.12	1886.79	1869.71	2678.46	3241.42	2634.88	0.556846	2.54715e-16	2.06111e-15	1934.21	2851.59
C4orf32	131.098	125.626	119.156	112.156	189.361	127.17	0.179753	0.175544	0.252302	125.293	142.896
C4orf33	143.388	142.408	121.529	98.8742	122.528	95.9355	-0.359866	0.00616276	0.0127656	135.775	105.779
C4orf36	10.0144	12.9462	13.3902	4.4272	7.42594	6.69317	-1.00928	0.0526028	0.088874	12.1169	6.18211
C4orf45	1.8208	3.35643	2.88144	7.37867	9.90125	10.0398	1.74237	0.00466747	0.0099601	2.68622	9.10656
C4orf46	302.708	281.94	290.178	280.389	304.464	216.413	-0.142667	0.199787	0.281464	291.608	267.089
C4orf47	24.5808	14.3847	14.9157	88.544	186.886	174.022	3.07542	2.92596e-26	3.91706e-25	17.9604	149.818
C4orf48	5.0072	17.7411	11.6952	19.1845	3.71297	8.92423	-0.274428	0.518331	0.612409	11.4812	10.6072
C4orf51	1.3656	0.958979	0.677985	0	0	2.23106	-0.199938	0.879622	0.913697	1.00085	0.743686
C5	43.244	46.99	47.2895	41.3206	38.3674	36.8125	-0.252758	0.250268	0.339892	45.8411	38.8335
C5AR1	1.3656	0.47949	0.677985	0	2.47531	3.34659	1.29336	0.270557	0.362612	0.841025	1.94063
C5orf15	2661.1	2540.34	2659.73	3363.2	3618.91	2836.79	0.314104	3.08179e-05	9.27123e-05	2620.39	3272.97
C5orf17	3.1864	2.39745	4.23741	2.95147	4.95063	2.23106	0.00518735	0.994653	0.996969	3.27375	3.37772
C5orf22	766.556	700.055	674.426	650.799	758.684	576.728	-0.118656	0.0744418	0.120918	713.679	662.07
C5orf24	2345.64	2399.85	2203.79	2502.85	2804.53	2150.74	0.0933448	0.234823	0.322664	2316.43	2486.04
C5orf28	242.166	248.855	254.583	327.613	428.229	269.958	0.427956	0.000451146	0.00114436	248.535	341.933
C5orf30	342.31	333.725	355.603	346.798	407.189	246.532	-0.0659749	0.618579	0.701265	343.879	333.506
C5orf34	60.9968	63.7721	61.5271	94.447	137.38	90.3578	0.785538	8.86165e-06	2.84809e-05	62.0987	107.395
C5orf38	7.7384	7.67183	6.94935	4.4272	7.42594	4.46212	-0.420714	0.418816	0.517916	7.45319	5.43842
C5orf42	1071.54	950.348	929.687	1511.15	2173.33	1898.63	0.912215	3.82091e-22	4.24513e-21	983.859	1861.04
C5orf45	88.764	81.0337	83.3921	60.5051	69.3088	62.4696	-0.390431	0.0447565	0.0769278	84.3966	64.0945
C5orf49	8.6488	11.0283	8.9833	4.4272	3.71297	2.23106	-1.49533	0.0149284	0.0286282	9.55345	3.45708
C5orf51	989.604	920.141	853.922	1072.86	1203	1039.67	0.260363	6.20556e-05	0.000179141	921.222	1105.18
C5orf56	23.6704	24.454	24.0685	51.6507	65.5958	75.856	1.44245	1.8109e-14	1.31081e-13	24.0643	64.3675
C5orf63	127.456	103.09	104.24	123.962	186.886	151.712	0.468463	0.000795363	0.00194207	111.595	154.187
C5orf66	47.796	35.4822	46.6115	50.175	66.8335	59.123	0.43075	0.0369804	0.064905	43.2966	58.7105
C6orf1	366.891	465.584	500.522	432.39	227.729	391.551	-0.377207	6.32659e-06	2.07343e-05	444.333	350.557
C6orf106	3120.85	2816.52	2760.92	2811.27	3019.88	2774.32	-0.0148525	0.794959	0.849634	2899.43	2868.49
C6orf118	2.276	6.71285	2.03395	0	3.71297	1.11553	-1.14631	0.24076	0.329247	3.67427	1.6095
C6orf120	926.787	930.689	943.416	717.207	866.36	647.007	-0.338961	2.25767e-05	6.93146e-05	933.631	743.524
C6orf132	58.2656	82.4722	69.1545	228.739	190.599	225.337	1.62963	7.58622e-28	1.07645e-26	69.9641	214.892
C6orf136	166.148	158.232	156.784	125.437	102.726	138.326	-0.390536	0.00520022	0.0109782	160.388	122.163
C6orf141	65.0936	68.0875	66.4425	95.9227	116.34	122.708	0.769643	4.14586e-07	1.55978e-06	66.5412	111.657
C6orf15	84.6672	103.57	86.9516	67.8838	84.1607	66.9317	-0.31186	0.0732869	0.119319	91.7295	72.9921
C6orf163	14.5664	9.1103	9.1528	33.9419	69.3088	49.0833	2.23396	3.0662e-12	1.86343e-11	10.9432	50.778
C6orf165	103.786	88.2261	86.4431	53.1264	100.25	70.2783	-0.314695	0.0425601	0.0736068	92.8182	74.5516
C6orf201	16.8424	13.9052	17.2886	14.7573	30.9414	46.8522	0.956893	0.00516103	0.0109064	16.0121	30.8503
C6orf203	293.604	259.404	262.55	160.855	211.639	179.6	-0.564401	2.48744e-05	7.58037e-05	271.852	184.031
C6orf223	74.6528	69.526	77.9683	106.253	97.7749	102.629	0.465289	0.00939343	0.0187483	74.049	102.219
C6orf226	13.656	12.9462	17.2886	20.6603	13.6142	3.34659	-0.279436	0.530817	0.62366	14.6303	12.5404
C6orf25	3.1864	3.35643	4.06791	4.4272	3.71297	5.57764	0.367619	0.60225	0.687586	3.53691	4.57261
C6orf47	594.036	708.686	696.63	608.002	533.43	628.043	-0.174153	0.0153864	0.0294022	666.45	589.825
C6orf48	1793.49	1651.84	1599.54	1196.82	1306.97	1201.42	-0.444912	5.26436e-06	1.74371e-05	1681.62	1235.07
C6orf52	35.9608	29.7284	26.4414	17.7088	16.0895	29.0037	-0.515001	0.0954378	0.150344	30.7102	20.934
C6orf58	2.276	0	1.18647	39.8448	49.5063	40.159	5.17114	1.28206e-18	1.18585e-17	1.15416	43.17
C6orf62	2401.18	2426.7	2279.39	3710	4437	3759.33	0.736564	3.61476e-24	4.40633e-23	2369.09	3968.78
C6orf89	2660.64	2511.57	2409.9	2082.26	2216.64	2084.92	-0.24731	1.54476e-07	6.15531e-07	2527.37	2127.94
C6orf99	12.2904	11.0283	8.30532	10.3301	6.18828	2.23106	-0.785117	0.156939	0.229815	10.5413	6.24983
C7orf13	81.936	84.8697	83.2227	84.1168	90.3489	83.6647	0.0506579	0.745791	0.810204	83.3428	86.0435
C7orf25	427.888	356.261	385.265	433.866	491.35	439.518	0.218446	0.00492703	0.0104699	389.805	454.911
C7orf26	252.181	305.914	285.262	227.263	205.451	233.146	-0.334399	0.000855277	0.00207738	281.119	221.953
C7orf31	19.1184	14.8642	18.1361	20.6603	12.3766	36.8125	0.431746	0.185661	0.264534	17.3729	23.2831
C7orf43	228.51	271.871	277.974	240.545	190.599	219.759	-0.261323	0.0120833	0.0236021	259.452	216.968
C7orf49	914.496	989.667	1007.32	1078.76	868.835	999.514	0.0137671	0.816909	0.867125	970.493	982.37
C7orf50	264.926	386.469	386.621	367.458	144.806	275.536	-0.469548	3.34738e-05	0.000100078	346.005	262.6
C7orf55	26.8568	34.5233	33.8992	23.6117	21.0402	30.1193	-0.338564	0.203952	0.286352	31.7598	24.9237
C7orf57	4.0968	8.63081	4.5764	5.90294	3.71297	0	-0.896134	0.329395	0.426065	5.768	3.2053
C7orf60	416.053	394.14	388.824	724.585	909.678	693.859	0.941746	4.86366e-41	1.09421e-39	399.672	776.041
C7orf61	2.276	0.958979	1.35597	0	2.47531	3.34659	0.442541	0.665192	0.741864	1.53032	1.94063
C7orf71	1.8208	3.35643	2.03395	10.3301	16.0895	13.3863	2.49755	1.06625e-05	3.39575e-05	2.40373	13.2687
C7orf73	746.983	689.506	690.358	717.207	773.535	586.768	-0.046124	0.554831	0.645412	708.949	692.503
C8A	0	0	0.169496	19.1845	22.2778	23.4261	7.55022	1.62599e-09	7.85543e-09	0.0564987	21.6295
C8G	1.3656	3.35643	5.93237	11.8059	2.47531	1.11553	0.266902	0.712467	0.781848	3.55146	5.13224
[truncated: 16,945 more rows]

## Sheet: upregulated genes
2142 genes are up-regulated by IL1b (adjusted p-value < 0.05, log2FoldChange > 1 and normalized number > 5)
Gene
CSF3
CCL20
GRM7-AS2
OR12D2
LOC440896
FCAMR
IL24
KCNIP4-IT1
CXCL8
SLC6A14
LOC101928471
SAA4
C8A
IKZF1
CXCL6
KCNN3
NOD2
AQP9
CCL5
BCL2A1
MGAT4C
CXCL1
PIGR
ADORA2A
GNA15
HMGN2P46
LCN2
NPHS1
MEOX2
CPXM1
MMP3
PGLYRP2
PTGS2
CXCL3
PTX3
MTRNR2L1
MTRNR2L2
MTRNR2L9
ADAMTS9-AS1
VSTM2A
PTPRZ1
LOC102724784
CCL7
IL1B
MTRNR2L8
GPR84
VNN1
LOC286359
CXCL5
CD69
CXCL2
IL36G
RHCG
TNFSF14
GRM7
LOC101926915
C15orf48
SOX5
C6orf58
MMP10
HHLA2
POU2F2
MAP3K8
SAA2
HLA-DQA1
CHI3L2
HIGD1C
ARHGEF3-AS1
LOC285762
LINC00908
NIM1K
TNFSF18
NCCRP1
SV2B
NLGN4Y-AS1
RASGRP1
CA8
LOC101928417
GPR37L1
PI3
TMIE
CTAGE6
IDO1
CSF2
IL6
KCND3
LINC01317
TEX13B
GABRA2
ISM2
C12orf74
ADAMTS9
LOC283214
SERPINA3
PAPPA
NOS2
LOC392232
SPSB4
C2orf72
DAZL
UPK3B
LOC104054148
ENPP3
LINC01209
VNN2
SALRNA2
TNFSF8
LINC00943
LOC101928371
SLCO2B1
IL1A
ICAM4
MMP12
LOC100130476
BACH1-IT2
SNORA70G
CYP4Z1
CXCL10
LOC101929549
MT3
GPR34
RGS7
C1QTNF1-AS1
ADAMTS20
GPR82
NWD2
TNFAIP3
ADORA2A-AS1
DCHS2
LSAMP-AS1
PRO1804
GJD4
EN2
LOC100505622
TPBGL
GPR141
ACKR3
RNU6-83P
MCHR1
SV2C
CCDC83
DOCK10
LOC101928446
MMP1
SULT1C3
LOC100129940
C1orf168
HORMAD1
C1QTNF1
ATP10B
SCRG1
CYP3A7
MUC22
GRIK1
CCL2
TMPRSS2
SOX7
GBP5
B3GNT7
TNIP3
MPPED2
FABP6
SERPINA10
TSPYL6
LOC101929529
NRG3-AS1
APLN
HSD11B1
HILPDA
PPAP2B
UBD
PCA3
NKD2
DAB1
LINC00411
HOXA13
L3MBTL4-AS1
ROBO4
FOXI3
ITGA1
OMD
OMG
LINC00515
LRP1B
RD3L
SKINTL
TAS2R7
FABP2
ZNF804A
BRD7P3
SLC7A11-AS1
BTLA
POU5F1P4
PCED1B-AS1
TNFRSF9
FCMR
ARHGAP26-IT1
G0S2
PBOV1
B3GNT6
LOC101928161
MMP13
LOC100507144
PLN
PIM2
CELF2-AS2
IRAK3
RNU6-19P
SMAD1-AS1
C12orf79
FEZF2
SUMO1P3
SLC6A12
BDKRB2
ICAM1
C3
LOC101927686
CTSS
CXCL11
PKIA-AS1
XDH
FSD1L
FDPSP2
LOC101929319
ICOSLG
MTRNR2L6
GP5
FAM177B
WWC2-AS1
TNFAIP2
LRRC16B
RND1
SAA1
CNGB3
RAPGEF4-AS1
RPL13AP3
UPB1
LINC00964
IGBP1P1
WNT2
SOD2
CCL11
GFPT2
EFCAB9
OR10A4
DIAPH2-AS1
IL7R
TRAF1
LOC101927257
LOC101928461
RNF216-IT1
LOC100129518
ZG16B
SLC26A8
NDNF
RUNX1-IT1
DAPP1
IQGAP2
TPI1P3
BIRC6-AS2
FGF12-AS1
LOC101928075
BIRC3
LOC644172
LOC101928569
NGF
GK3P
ZC3H12A
LOC102723582
RPL21P44
LANCL3
IFNK
TMEM108-AS1
HPGDS
LOC105376360
NEURL3
SRD5A2
LOC101927543
RNF148
CLEC4E
ZC3H12D
KCNQ3
C3orf36
LOC102800447
GPR18
PTGES
USH2A
LOC101928167
HTR2B
APOBEC4
KRT8P41
EVI2B
TH2LCRR
LOC101927243
LINC01359
LOC101927023
IL17C
UQCRBP1
LOC100505658
TAS2R13
LOC101928140
SYNJ2-IT1
POU5F1P5
ECM2
NFKBIA
SLC9C1
P2RY4
ST7-AS2
LINC00944
CCL28
MUSK
DCC
EPGN
LOC100507156
IL33
LOC100506142
LOC100335030
TNF
KIAA1644
MINOS1P1
ZBTB20-AS3
LOC101926943
ANGPTL3
IL7
FCRLA
S1PR1
CA1
PCSK1
EVI2A
TYRO3P
OR6A2
GPR52
IGF2BP2-AS1
GBP4
TAS2R43
SLC1A3
ARG1
LRRC4
MACROD2-AS1
PCDHGC5
C4orf47
LIPG
POU5F2
FLJ42393
PRSS48
RIMKLA
CLDN20
HUS1B
LOC100507406
LOC101927884
B3GALT2
OR2A14
C17orf78
GPC5
C11orf96
SRGN
USP12-AS1
LINC01004
LRRTM2
PM20D1
WFDC21P
LOC100505736
TRPA1
PPFIA4
BLID
GPC6-AS1
LOC100303749
KCNC3
MUC13
NYAP1
PRH2
AFF3
CCDC60
IFNE
GPR21
TMEM74B
ANXA10
FAM71F2
LRRC15
ERVFRD-1
OGN
PTGFR
STX11
LOC100132781
LINC01587
LUCAT1
PHOX2A
LOC145474
NMUR2
LINC01158
HSP90AB4P
PLOD2
WTAPP1
FTH1P3
ARNTL2-AS1
CRHR2
PCDHGC4
PMP2
ADH4
KYNU
SMIM18
TMEM14E
LOC101927190
GPR183
C3orf67-AS1
CYP4A22
LOC101929577
TET2-AS1
ALMS1-IT1
ADAM20
ABAT
GABRE
SCHLAP1
CASC19
GK
LOC101927950
STAU2-AS1
LINC00598
LOC101928008
IGSF6
PLET1
PREX1
SUMO4
TCAF2
LPL
NLGN4Y
MMP7
DOCK4-AS1
BRINP2
SND1-IT1
LINC01031
C9orf84
ZC3H12C
XXYLT1-AS1
FKSG29
TMPRSS11A
LOC729609
MLANA
IL10RB-AS1
OR2D2
ST5
THOC7-AS1
SIRPB2
TAS2R8
ANGPT2
GNG4
CCDC64B
LOC653513
OR6T1
RPA4
PIP5K1B
ATG9B
LHFPL3
TAS2R30
LOC102723439
ALOXE3
ZP1
CYP7B1
SLC26A4-AS1
GHRL
HYMAI
GPC6-AS2
MTVR2
KCNC4-AS1
GLRA1
SLC18A2
OVGP1
SFRP2
RORA-AS1
TNFRSF11B
POU3F1
CTNND2
LOC101929754
INSM2
RDH10-AS1
LMOD3
SLIT2-IT1
AOAH
LOC285740
LINC00597
SMCO2
TMPRSS11D
LPP-AS1
CDH18
LRRC9
LINCR-0001
ADAM20P1
LOC100133091
MEIS1-AS2
SPDYE5
ABRA
TAS2R14
ASAP1-IT1
LOC441454
NAV3
CAND1.11
JARID2-AS1
DIAPH3-AS1
IL12RB1
GPR55
LINC00342
DTX2P1-UPK3BP1-PMS2P11
AMPD3
RPS15AP10
WT1
SERPINA6
GPR22
N4BP2L2-IT2
GLIS3-AS1
TAS2R19
LINC00880
WNK4
CD209
PRICKLE2-AS1
NPIPB5
MACROD2-IT1
STARD13-AS
ADRA1D
CLEC2B
MEP1B
GNRHR
PHF24
DCAF13P3
DNAH3
C1orf95
CLIP1-AS1
SMAD1-AS2
TMEM72
PRICKLE2-AS3
SGPP2
ERC2-IT1
AICDA
THRA1/BTR
OR4F13P
DNAH11
PDGFRL
SLC22A13
TNFAIP6
AKR7A2P1
LOC101928370
SLC26A9
LINC01594
LOC100996251
LOC101927972
ABCA12
ANP32A-IT1
LOC100499194
LINC01340
OCLM
OR2AT4
GHRLOS
C1QTNF7
LOC101928491
CD40
GPR17
SBF1P1
LOC101409256
MTRNR2L4
LOC101928020
LOC101928731
IGF1
LAPTM5
SULT1C2P1
RPL23AP32
TSL
RNF183
PDC
HBEGF
RNF133
SMLR1
JMJD1C-AS1
CTD-2201E9.1
ANO3
RPL19P12
CD83
LOC101928861
LRFN5
IQCD
ASAP1-IT2
P2RY14
CDKN2B
NDUFAF4P1
PLSCR2
PFKFB4
GPR146
LOC641367
SERPIND1
EREG
CAMK1D
RAPH1
C7orf71
CHRNA2
RGMB-AS1
PRNCR1
LOC101927854
RAPGEF4
OPN1SW
ABCA9
KCNMA1-AS3
RNF113B
NPIPB11
ZBTB20-AS4
GJB7
PCDHGB8P
GRIK1-AS2
SERPINE3
HLA-DRB6
POPDC3
HLA-DRB1
LOC102723704
LOC101929595
ALMS1P
SLC39A14
STAP1
ACKR4
PLP1
CYCSP52
ANGPTL1
TXK
LOC100130880
WT1-AS
KCNK2
MAK
HTRA4
LOC101928994
BDKRB1
FAM186A
MRS2P2
NR0B1
LOC101929592
RFTN2
LOC100133331
SLCO4A1-AS1
LOC101927817
PSMD6-AS2
EBI3
PMS2P9
KCNJ13
ARGFXP2
KCNMB2-AS1
TMEM132D
SPDYE1
SH3GL1P1
AIRN
APOA1-AS
C3orf70
TAS2R4
OIT3
DNMT3L
RNF138P1
DISC2
LOC100506801
ASPN
KCCAT211
CD44
PPP4R4
FUT8-AS1
LINC00273
ANXA2P1
LOC101927839
PLEKHG7
SNORA29
MUC16
FOXD4L1
KCNMA1-AS1
FAM155A-IT1
PML
LARGE-AS1
KCNRG
THSD4-AS2
KCCAT333
SPDYE6
TMPRSS3
LOC101927911
TRHR
DTX2
CC2D2B
PTCHD2
SERPINB7
CTSE
AGMO
GALNT15
LOC101927066
LRRD1
CH25H
NOL4
LOC100505716
KCNK5
OR2D3
LOC101929526
CAMK1G
LOC100192426
PRKCA-AS1
STX19
OR4F15
ABCA10
SPDYA
LINC00347
LOC101928386
RORA
IL15RA
DGKB
TCHH
ST7-OT4
EDRF1-AS1
TAS2R31
PCCA-AS1
LCT
LAMB3
LRRC70
GPHA2
LOC102723809
MAN1A1
RUNX1
SCARNA3
DPYD-AS2
SOX11
ISG20
NRP2
ACSL6
LRRN3
MEG8
CRAT37
TMEM72-AS1
RHOXF1-AS1
ADM
SLC25A37
NME9
ITGAM
RPS6KA2-IT1
MLK7-AS1
TWIST1
LOC102724552
LOC644285
EXOC3L4
CYP3A5
LINC00260
PAX8-AS1
COLGALT2
SLC16A10
ACSL5
ADCY8
STXBP5L
LMO3
CATIP-AS2
SLC1A2
LOC101929709
NKX6-2
DLEU2L
UNC5B
C2orf66
LOC100131496
TAS2R46
LINC01176
DAW1
LHFPL4
C6orf163
SCARNA8
NPIPB4
PIWIL4
EPN2-IT1
GCSAM
SNORD98
STC1
RFX4
LOC101927100
GBA3
TNRC18P1
IL4I1
ZNF80
ANP32AP1
GYPE
FAM13A-AS1
DIAPH3-AS2
CHRM5
PTGER4
OR2A2
LOC101928100
VEGFC
PON1
LOC101927211
SH3BP1
MTRNR2L3
AKR1C6P
RPS16P5
USP50
EGFR-AS1
FGF7
GJB2
RPS14P3
PIN4P1
LINC00852
ZSWIM5
TSHR
ECT2L
TAS2R50
DISC1
REC114
LOC642776
LRP2BP
ACRV1
TPRG1
TRIM36
ANKRD30BL
KCNV2
PDE6C
EYA1
KMT2E-AS1
NMNAT2
KIAA0408
HAS2
BEND5
PKD2L2
COL10A1
SH3D21
CFB
NAMPT
AGAP1-IT1
TMPRSS11GP
NPIPB3
NXPE1
TAS2R10
TRPC5
PGBD5
TICRR
LOC101928809
LOC101928404
KDM7A
ABCA6
FAM26F
DSE
LOC339874
P4HA2-AS1
UGT1A5
PRICKLE2-AS2
CFLAR-AS1
IRF1
LOC100506124
ADAM21
ZNF33BP1
C9orf131
SLC25A25-AS1
SYT2
GABRR2
CYP51A1-AS1
SULT4A1
P4HA2
CD82
SLC7A2
LINC01102
LOC100422556
LRRC49
RGMB
POU5F1
PP2D1
RBMS3-AS1
ANKRD36
MATN1
IL12RB2
EPN2-AS1
ADPGK-AS1
ZNF827
TNFRSF18
SLCO4A1
PPP1R3C
ZBTB20-AS1
GBP7
GPX2
TFR2
RCSD1
ZNF470
TREML1
CALCA
RNU6ATAC
LOC100129216
MAMDC2-AS1
GBP1P1
ZNF732
LOC389602
MGC15885
UGT1A4
ZNF750
IL11
KCNMB2
ESM1
LOC102724663
OLFM2
LOC101928335
LOC101060542
MTMR7
GPR88
ADCY10
HP09053
DOK3
SLCO2A1
EHMT1-IT1
GABRB2
FUT4
SLC22A4
LOC388692
RRS1-AS1
CFAP44
RUNDC3B
NR4A3
PSORS1C3
LINC01428
MUC6
LINC01355
OSBPL10-AS1
LINC00936
C3orf58
LOC101927237
KIAA2022
LINC01349
LINC01114
KCNE5
PROX2
RAB33A
LOC727896
ZMYND15
SPATA1
SLC24A3
LOC100505984
RPL13AP6
PIP5K1P1
S100A3
C1orf195
LOC101927178
LOC101927770
PLCG1-AS1
CSF1
FAS-AS1
ANKRD36B
COL15A1
HLA-DRB5
FEZ1
LANCL1-AS1
SAMD9L
PRG4
EHD4-AS1
USP3-AS1
GNAO1
C1QTNF3-AMACR
PLXNA4
NBAT1
ARRDC3-AS1
PROSER2-AS1
ROR1-AS1
LOC101927636
ARHGAP26-AS1
FLT1
KCTD16
ANGPTL7
NFKBIZ
MSS51
C15orf27
LOC100996437
SLC43A3
LOC101928909
PABPC1P2
LOC101927481
ARPP21
PDZRN4
LOC399715
CD226
CCDC146
LECT1
NEK10
JAM2
RNF144B
C21orf62
CACNG8
TAS2R3
POMZP3
ANKRD36C
CYP26C1
SNORD116-30
GCNT7
ABCA13
CFTR
A1CF
TFAP2C
LYPD3
AURKAPS1
LAMP3
IFNAR2
FLJ31104
COL6A6
CCAT1
MAGI1-AS1
LINC00900
HIVEP2
ALKBH3-AS1
PGM5P2
ASB14
LINC00869
SLC4A9
TCN1
IMPG1
PCDHGC3
FAM133CP
SCARF1
METTL21EP
NUTM2G
RASSF2
LOC100506551
C1orf21
PILRA
PWAR1
GPR75
MURC
SSBP3-AS1
LINC01314
XAF1
HTR6
UBOX5-AS1
TAS2R20
RHOJ
CADM1
LOC101927018
NEB
TACR1
LOC729737
CCDC184
HULC
CHRNB2
LOC101928855
LINC01032
RNF24
BTN2A3P
TVP23C
AVPR1B
LOC646626
SNORD21
ISPD-AS1
CD160
PDE4B
FMN1
IZUMO4
MGC2889
DNAJB3
ASGR1
PLAC4
ENO2
LOC340512
SNORD116-24
TLR5
ARL10
MLLT10P1
CELF2-AS1
BIK
ISM1-AS1
TAS2R9
SNORA37
TIAM2
RAB38
TSPAN18
LOC101927051
BNIP3
LOC729732
MARCH3
LOC554223
TRPC3
EYS
ZNF385C
BASP1P1
MT1M
ZFPM2
LOC101928460
LARS2-AS1
PLSCR1
LINC01061
LINC01588
TBC1D22A-AS1
GNRH1
MSC
RAB39A
STEAP4
OAS3
ARR3
LOC100129617
RIPPLY1
LOC401585
GNAT2
HNRNPU-AS1
ALDOB
BEST1
SLIT1
CRYBA1
DLEU2
FOXP1-AS1
INSIG2
LOC101928673
LINC00562
LINC01590
GPRC5D
CD1D
TPH1
PRB3
PROZ
CCDC168
KMT2C
PFN1P2
LINC00921
EBLN2
SPEN
MAB21L2
LOC102724919
CILP2
LINC00854
NLRP10
TIFA
HIF1A-AS2
GVINP1
BVES
PCLO
MEGF10
NDUFV2-AS1
C20orf141
NR2F1-AS1
LOC729218
DIP2A-IT1
COL16A1
SLC11A2
CXCL12
GDA
SNX29P1
ABCA4
ARHGEF6
CA9
CKMT2
HMGCS1
GPM6B
SNAP25
LOC100505817
IFNLR1
SLC8A3
AFF2
ASB9P1
LOC286059
LINC00641
CRTAC1
LOC283194
SV2A
WTAP
PCDHGA12
CYB5R2
INHBA-AS1
LEAP2
CPAMD8
LCMT1-AS2
REL
GLIPR1L1
NCALD
CDR1
HLA-DOB
PLAC8L1
HLA-G
MYH15
ATN1
FREM3
PTBP2
TTN
SPATA12
LOC101927973
KCTD3
TEX41
SLC24A5
C1orf186
ANKRD37
ASXL3
PGR
DOK6
LOC284009
KMT2E
LINC01426
GBP2
IRAK2
ERN1
SLC26A7
RAB42
CDKN2B-AS1
LRRC19
OAS2
C4orf45
SNORD116-23
LOC653653
TPRG1-AS1
ST3GAL1
FTX
PMAIP1
PDZD2
ELAVL2
PLAT
ALOX5AP
GLTSCR1
KMT2A
MAP1LC3C
GCH1
TNIP1
USB1
PA2G4P4
MX2
NPTX2
NFAT5
NEBL
HLA-L
PDE7B
TMEM158
BMP3
PRELID2
LOC101927142
INHBE
LINGO2
SEMA6A-AS1
ZEB2
KIAA1217
ADH1A
FAM53B-AS1
CACNB2
KRTAP5-1
CTGLF12P
SAT1
CLDN18
OSCAR
POLR2A
TENM1
SCARNA18
HEATR9
FAM134B
LOC105373300
LOC100286922
SLC37A1
BMS1P5
TSPAN33
STX18-IT1
PRKXP1
TNFSF15
ASTN2-AS1
WHAMMP2
NPPC
ZFAT-AS1
LRRC71
PCAT1
BCL2L14
SLC13A4
MKI67
LDHAL6A
TMEM45A
SCUBE3
PRORSD1P
LINC01389
SLC10A1
MSH4
SFTPD
EHF
IL22RA1
MYO1B
PRSS37
LHFPL3-AS2
ABHD12B
SLC22A1
FAM196A
GBP1
LOC101928323
ARRDC3
PDK1
ARHGAP31-AS1
LOC101927780
LINC00202-1
SAMD3
NOVA1
LOC101929512
C6orf132
DNER
NKX3-1
RAI1-AS1
ATP11A-AS1
SEZ6
CPXM2
C4orf19
SH3BP5-AS1
KRT34
CRYM-AS1
ABCA5
FAM150B
PPFIA2
FLG2
GRIN3A
ARFGEF3
FAM87B
NTN1
NLRC4
GSAP
PFKFB3
C9orf47
SEPT4
UBAP1L
KLRAP1
PRPH2
CAV1
LGI2
NAB1
DLGAP4-AS1
GRIN2A
CMPK2
BCORL1
COLEC10
INHBA
SDC4
RAC2
SPARCL1
SERPINB8
ATP5L2
KDM6B
LIMS2
IGDCC4
MAMLD1
LSMEM1
CCNK
BBOX1-AS1
LOC101927087
SNORD116-1
LINC00240
ANKRD61
RAB40A
PTPRK
PAPSS2
LCP1
ANKRD20A12P
PTPRH
RAPSN
LOC389247
CARD6
LINC00310
CAPN6
ZNF90
SNORD45B
LOC100506136
KMT2D
LOC100130238
NHSL1
SLC35G5
IFITM4P
NLRP3
ALS2CR12
PRLR
UBE2V1
GNA14
HOXD11
LOC103091866
LOC102723824
CST2
PTK2B
LOX
SPSB1
UBR4
IGFBPL1
PCDHA13
MAB21L1
SRCAP
SLC30A4
C11orf42
ZNRF3-AS1
HLX
IL18R1
MX1
LGR5
CLEC2D
NKD1
TOX3
STC2
RHBDL2
MT1A
TAS2R5
ANG
SPATA21
LOC100289561
ANKRD20A9P
NFKB1
P2RX7
ABO
TTC21B-AS1
CCDC17
LOC100506071
INO80D
MBD6
PTPN12
HGF
RSPH1
SLC38A4
CD274
BRCA2
ROBO1
LINC01277
FLJ42627
TLR2
SNORA38B
C2orf61
ARHGAP26
DHRS13
GJA4
EP300
LOC101929771
FCGBP
SMG1P2
PCDHGA9
PCDH12
C3orf49
ZBTB20
GGT8P
LMO2
TGM4
MIRLET7DHG
SLC4A10
FAM110C
SEC14L1P1
SEC24A
UGT1A3
GPR68
LOC100506321
LINC00637
KANTR
WFDC2
ERAP2
EMBP1
CD34
SIRPB1
DDIT4
LDHAL6B
ARHGAP40
LINC00954
BCL9L
DCAF4L1
HSD17B7P2
ATP6V1C2
LDLR
ARID3A
SNORD116-20
DCDC1
SNHG22
SLC15A2
SGK494
BID
SERPINB4
EID3
DNHD1
PCDHGA10
ADGRV1
RNVU1-19
RARRES1
ERO1A
OPA1-AS1
SCG3
LINC00265
TRPM3
TNFSF13B
DST
LINC00174
PCDHGA11
MAFB
CPED1
TRERF1
SNPH
MAPKBP1
WSB1
IFNGR1
HLA-E
BICD1
SP6
SUSD6
SHANK2-AS1
KCNIP2
ITPK1-AS1
VEGFA
C5orf56
PPM1E
LHX4
SMC5-AS1
RSAD2
KCNMB3
C22orf24
CRYBG3
BATF3
SNHG24
SMG1
RASSF5
ZFHX4
SNORA66
MSTN
ZFHX3
SLC10A5
TNFAIP8
C15orf52
INSIG1
RNF217-AS1
DNM3OS
CCT6P3
STXBP5-AS1
HHIP
HPSE
APOL3
MAP6D1
SLC41A2
SIPA1L2
PKD1L3
HS3ST3B1
LOC101927356
LOC101060553
NF1
STXBP5
ACTA2-AS1
STPG2
SOCS1
KIAA1755
IQCJ-SCHIP1-AS1
ALG13
CXCL16
LINC00238
SLC9B1
FTO-IT1
GSTA1
PDLIM4
BBC3
NFKB2
ARHGEF33
LINC00926
THAP10
SPOCD1
LAMA2
MARCH1
LINC00571
ARHGEF4
SCAND2P
ANO7
HUWE1
LINC01125
FNDC3B
MAP3K5
MAST4
CTSK
TEC
CCDC144CP
TTLL7
KCNQ1OT1
TP53INP2
MAP3K15
PIAS2
SLC15A3
GDNF
DPRXP4
NRSN1
MAB21L3
LOC101927539
MYO1H
FAM65B
C10orf12
CEMIP
ATXN1
LINC01000
LRRC69
MAP1B
UGT1A7
IGFBP5
TSSK4
VSIG1
CCSAP
SLC6A4
LRIG1
MPP2
LOC102724596
NFIC
IL20RB
BEND3P3
CSGALNACT1
FSTL1
SPAG5-AS1
ANKRD18A
C10orf10
MTHFD2L
EHD1
ARHGAP11B
BRIP1
BIRC2
HSPG2
METTL24
BAALC
DLGAP1-AS2
LOC100996634
TLE4
ST3GAL6
MAFF
POU2F1
FRMD4B
C3orf35
BAIAP3
GOLGA7B
MYH11
SLC25A36
PPP2R5B
LOC100289511
RFX7
ADH6
APAF1
LOC101928324
C3orf52
PRRC2C
FAM219A
PGAM2
ATXN7
ZC3HAV1L
LOC101927196
ENO4
SYCP2
MALL
SRRM2
STAC3
LOC101927550
HAS3
LOC100506606
GYS1
KIAA0226L
LOC101929057
DARS-AS1
BTG1
TIGIT
NFIX
SLC19A3
SYTL3
SCUBE2
CREB3L2
DDX60L
GLS
SOGA1
MBOAT4
ADGRF1
HRNR
GABBR1
IER3
FRK
PCDH19
ICA1L
PRKD3
TNFRSF11A
WNT4
DTNA
WISP1
AAK1
TMEM154
DRP2
SRC
SNORA80A
ANKRD10
ANKRD12
SNORD95
IDI2-AS1
SOX9
ATP13A3
ERO1B
TRIB2
PF4V1
LHX4-AS1
LOC102546226
CACNA1A
SLFN5
TMEM132A
IL10RA
LOC541472
LOC100506178
LINC01473
PARP8
CKAP2L
AKR1B1
BMP2
SIRPD
GLYATL2
MRPL45P2
ZGRF1
STEAP1
NBPF12
BPGM
CMYA5
SLC12A5
CCDC7
CD47
ELF3
DIAPH2
NBEAL1
DDX26B
NEDD4
SERPINB2
C11orf16
RNF139-AS1
TET2
LOC100288069
PPP2R3C
EGFR
TTYH1
ARID1A
ATF3
LINC01465
CHST2
ARL6
LOC100129046
ACER3
CEP128
SMAD3
SSC5D
CA10
LOC101927497
NR4A2
LGALS9
CNTN2
SMG1P1
SUGT1P3
NPTN-IT1
ABTB2
ZMAT1
LINC00999
GRPR
DSCR9
ZNF292
ITGB8
NAALAD2
CACNB4
UBN2
TICAM1
CFAP69
LPIN1
FAM20A
LOC100499484
SLC7A5P2
SNORD89
PSMB10
CSPG5
PKNOX1
SMG1P3
EFNA3
EPSTI1
LSAMP
TMEM44-AS1
SMCR5
DUSP5P1
P4HA1
MSC-AS1
C9orf72
IKBKE
KDM4C
PODXL
DNAH12
ETS1
NKAPP1
STARD4
LINC01599
ATAD5
TCF7L1
CARD8-AS1
SPRY4-IT1
ZNF833P
LIPH
S1PR3
EP400
POM121C
AQP7P1
PNPLA8
HMGA2
CDV3
LOC101060091
LOC101929162
ADGRG2
LOC646214
C11orf30
CCNE2
ACSL4
ZSWIM4
CCDC39
GRIA3
FAM117B
LOC101929340
HSP90B2P
ANKDD1A
USP32P1
ARHGEF7
LRRC66
RSPH4A
BRD4
VPS13A
MST1L
CXCR6
ATP2B1
FMNL3
DPYSL4
CREB5
LOC613266
FNDC5
PAXBP1-AS1
CROCCP3
GOLGA8A
RIMS2
SLIT2
RAB20
DCLK1
COLEC12
KCNIP4
B3GNT4
RAD51B
ALX4
PCDHGB6
LRIT3
EVA1C
LOC101927415
RIPK2
IKZF4
PARP14
SYNJ2
CLIC6
RELT
JMJD6
FAM65A
MARCH4
XYLT1
ALK
NFKBID
CDKL4
CASP10
CASC9
SLC35G2
FTH1
ALMS1
RMI1
LOC105747689
ZNF217
CLHC1
CEBPD
IL23A
ST20
GRK5
LOC101928841
PRDM1
NETO1
LOC100507091
AK4
DMTF1
TTN-AS1
IL1RAP
ARL14
PCDHGB7
NKTR
ZNF876P
PRR36
HNRNPD
LOC284581
WNT16
CDC14A
LBH
MMP9
SELL
ZNF654
UNC13A
WHAMMP3
MFAP4
NCOA6
HK2
FBRS
BIRC6
DGKG
RASGRP3
SLC16A1-AS1
TRAF3IP2
TP53TG5
C8orf4
HERC2P4
CELF3
ZNF395
C9orf16
LRRC17
SHH
LIF
PSMA6
MREG
TFPI2
DAPK2
CCDC15
GUSBP1
LARP6
ZDHHC21
SMAD5-AS1
RBM44
ZFHX2
RASA2
SPICE1
KDM3A
PLXNB3
MFSD2A
CEP85L
TLL1
TAB2
DGKE
GPR135
PRR12
LINC01605
BCL2L15
VPS13B
PWARSN
TREH
E2F7
RTTN
C1orf101
LOC101241902
ZDBF2
CDKN2D
PLAGL2
DNAJB7
TMEM75
ZNF703
BTN2A1
MASP2
SETD5
QSER1
LINC-PINT
AKAP13
CCDC73
ITGB1BP2
CUBN
LINC01347
ACTG1P4
EPS15L1
GJC1
ATG7
MKL2
HMBOX1
AGXT2
HLA-J
TPTE2P5
DGCR9
PIGA
BTN2A2
SH3GL1P2
B3GNT5
CNTNAP1
KIAA1467
CES3
KIF21B
FAM78B
RNF165
MUC1
IPMK
LOC644838
KHDRBS3
PAX8
CRYGS
SNORD45C
AGPAT4-IT1
LOC729603
FUT8
PPP1R13L
ZNF587
SAMD8
OGFRL1
AHI1
RASSF4
ETV6
LOXL2
CHSY1
HEPHL1
KDM2B
C17orf67
JHDM1D-AS1
GRHL1
RAD54B
ARNTL2
FAM95C
PDE8B
SPTBN5
LINC00894
TMEM106A
POLQ
FAM184B
LRGUK
SNORA80B
PTGS1
LOC374443
FRMD6-AS1
ATF7
NPNT
ZNF407
HELZ
TRABD2A
SWAP70
CENPK
KCNAB1
USP31
LRRC39
MXI1
OSMR
SMG7
TAP2
SNRK-AS1
[truncated: 144 more rows]

## Sheet: GSEA-Hallmark
Upregulation (of 2142 genes)
Gene Set Name	# Genes in Gene Set (K)	Description	# Genes in Overlap (k)	k/K	p-value	FDR q-value
TNFA SIGNALING VIA NFKB	200	Genes regulated by NF-kB in response to TNF [GeneID=7124].	87	0.435	2.54e-59	1.27e-57
INFLAMMATORY RESPONSE	200	Genes defining inflammatory response.	71	0.355	1.89e-41	4.72e-40
INTERFERON GAMMA RESPONSE	200	Genes up-regulated in response to IFNG [GeneID=3458].	58	0.29	9.59e-29	1.6e-27
KRAS SIGNALING UP	200	Genes up-regulated by KRAS activation.	52	0.26	1.78e-23	2.22e-22
HYPOXIA	200	Genes up-regulated in response to low oxygen levels (hypoxia).	46	0.23	1.28e-18	1.28e-17
ALLOGRAFT REJECTION	200	Genes up-regulated during transplant rejection.	41	0.205	6.62e-15	5.51e-14
IL6 JAK STAT3 SIGNALING	87	Genes up-regulated by IL6 [GeneID=3569] via STAT3 [GeneID=6774], e.g., during acute phase response.	24	0.2759	3.22e-12	2.3e-11
COMPLEMENT	200	Genes encoding components of the complement system, which is part of the innate immune system.	35	0.175	6.84e-11	4.27e-10
INTERFERON ALPHA RESPONSE	97	Genes up-regulated in response to alpha interferon proteins.	23	0.2371	2.57e-10	1.43e-09
APOPTOSIS	161	Genes mediating programmed cell death (apoptosis) by activation of caspases.	29	0.1801	1.42e-09	7.11e-09
IL2 STAT5 SIGNALING	199	Genes up-regulated by STAT5 in response to IL2 stimulation.	32	0.1608	3.9e-09	1.7e-08
EPITHELIAL MESENCHYMAL TRANSITION	200	Genes defining epithelial-mesenchymal transition, as in wound healing, fibrosis and metastasis.	32	0.16	4.42e-09	1.7e-08
GLYCOLYSIS	200	Genes encoding proteins involved in glycolysis and gluconeogenesis.	32	0.16	4.42e-09	1.7e-08
ESTROGEN RESPONSE EARLY	200	Genes defining early response to estrogen.	26	0.13	6.76e-06	2.41e-05
UV RESPONSE UP	158	Genes up-regulated in response to ultraviolet (UV) radiation.	20	0.1266	0.000108	0.000361
COAGULATION	138	Genes encoding components of blood coagulation system; also up-regulated in platelets.	18	0.1304	0.00016	0.000501
UV RESPONSE DN	144	Genes down-regulated in response to ultraviolet (UV) radiation.	18	0.125	0.000274	0.000806
KRAS SIGNALING DN	200	Genes down-regulated by KRAS activation.	21	0.105	0.000959	0.00266
APICAL JUNCTION	200	Genes encoding components of apical junction complex.	20	0.1	0.00224	0.00561
XENOBIOTIC METABOLISM	200	Genes encoding proteins involved in processing of drugs and other xenobiotics.	20	0.1	0.00224	0.00561

## Sheet: GSEA-GO
Upregulation (of 2142 genes)
Gene Set Name	# Genes in Gene Set (K)	Description	# Genes in Overlap (k)	k/K	p-value	FDR q-value
INTRINSIC COMPONENT OF PLASMA MEMBRANE	1731	The component of the plasma membrane consisting of the gene products and protein complexes having either part of their peptide sequence embedded in the hydrophobic region of the membrane or some other covalently attached group such as a GPI anchor that is similarly embedded in the membrane. [GOC:dos, GOC:mah]	247	0.1427	1.27e-52	1.3e-48
RESPONSE TO CYTOKINE	1225	Any process that results in a change in state or activity of a cell or an organism (in terms of movement, secretion, enzyme production, gene expression, etc.) as a result of a cytokine stimulus. [GOC:sl]	191	0.1559	3.59e-46	1.84e-42
BIOLOGICAL ADHESION	1481	The attachment of a cell or organism to a substrate, another cell, or other organism. Biological adhesion includes intracellular attachment between membrane regions. [GOC:isa complete]	206	0.1391	5.06e-42	1.73e-38
CYTOKINE MEDIATED SIGNALING PATHWAY	807	A series of molecular signals initiated by the binding of a cytokine to a receptor on the surface of a cell, and ending with regulation of a downstream cellular process, e.g. transcription. [GOC:mah, GOC:signaling, PMID:19295629]	144	0.1784	1.1e-41	2.82e-38
DEFENSE RESPONSE	1814	Reactions, triggered in response to the presence of a foreign body or the occurrence of an injury, which result in restriction of damage to the organism attacked or prevention/recovery from the infection caused by the attack. [GOC:curators]	219	0.1207	3.91e-35	8.02e-32
POSITIVE REGULATION OF SIGNALING	1896	Any process that activates, maintains or increases the frequency, rate or extent of a signaling process. [GOC:mtg signal]	224	0.1181	1.58e-34	2.7e-31
SIGNALING RECEPTOR BINDING	1654	Interacting selectively and non-covalently with one or more specific sites on a receptor molecule, a macromolecule that undergoes combination with a hormone, neurotransmitter, drug or intracellular messenger to initiate a change in cell function. [GOC:bf, GOC:ceb, ISBN:0198506732]	202	0.1221	4.44e-33	6.51e-30
REGULATION OF CELL ADHESION	736	Any process that modulates the frequency, rate or extent of attachment of a cell to another cell or to the extracellular matrix. [GOC:mah]	123	0.1671	7.86e-33	1.01e-29
REGULATION OF IMMUNE SYSTEM PROCESS	1637	Any process that modulates the frequency, rate, or extent of an immune system process. [GOC:add]	199	0.1216	2.58e-32	2.94e-29
CELL CELL SIGNALING	1809	Any process that mediates the transfer of information from one cell to another. This process includes signal transduction in the receiving cell and, where applicable, release of a ligand and any processes that actively facilitate its transport and presentation to the receiving cell. Examples include signaling via soluble ligands, via cell adhesion molecules and via gap junctions. [GOC:dos, GOC:ma…	211	0.1166	9.96e-32	1.02e-28
POSITIVE REGULATION OF MULTICELLULAR ORGANISMAL PROCESS	1853	Any process that activates or increases the frequency, rate or extent of an organismal process, any of the processes pertinent to the function of an organism above the cellular level; includes the integrated processes of tissues and organs. [GOC:ai]	214	0.1155	1.42e-31	1.32e-28
HOMEOSTATIC PROCESS	1963	Any biological process involved in the maintenance of an internal steady state. [GOC:jl, ISBN:0395825172]	222	0.1131	1.91e-31	1.64e-28
RESPONSE TO BIOTIC STIMULUS	1615	Any process that results in a change in state or activity of a cell or an organism (in terms of movement, secretion, enzyme production, gene expression, etc.) as a result of a biotic stimulus, a stimulus caused or produced by a living organism. [GOC:hb]	194	0.1201	7.95e-31	6.28e-28
REGULATION OF CELL POPULATION PROLIFERATION	1766	Any process that modulates the frequency, rate or extent of cell proliferation. [GOC:jl]	205	0.1161	1.53e-30	1.12e-27
INFLAMMATORY RESPONSE	801	The immediate defensive reaction (by vertebrate tissue) to infection or injury caused by chemical or physical agents. The process is characterized by local vasodilation, extravasation of plasma into intercellular spaces and accumulation of white blood cells and macrophages. [REF:0000022, ISBN:0198506732]	125	0.1561	2.13e-30	1.46e-27
CELL CELL ADHESION	884	The attachment of one cell to another cell via adhesion molecules. [GOC:dos]	130	0.1471	5.27e-29	3.38e-26
CELL ACTIVATION	1475	A change in the morphology or behavior of a cell resulting from exposure to an activating factor such as a cellular or soluble ligand. [GOC:mgi curators]	177	0.12	4.28e-28	2.59e-25
REGULATION OF RESPONSE TO EXTERNAL STIMULUS	1094	Any process that modulates the frequency, rate or extent of a response to an external stimulus. [GOC:mah]	145	0.1325	1.89e-27	1.08e-24
MOLECULAR TRANSDUCER ACTIVITY	1479	A compound molecular function in which an effector function is controlled by one or more regulatory components. [GOC:dos, GOC:pdt]	173	0.117	3.4e-26	1.84e-23
CELL MOTILITY	1819	Any process involved in the controlled self-propelled movement of a cell that results in translocation of the cell from one place to another. [GOC:dgh, GOC:dph, GOC:isa complete, GOC:mlg]	197	0.1083	1.47e-25	7.56e-23
POSITIVE REGULATION OF CELL ADHESION	428	Any process that activates or increases the frequency, rate or extent of cell adhesion. [GOC:curators]	80	0.1869	5.77e-25	2.82e-22
REGULATION OF CELL DIFFERENTIATION	1945	Any process that modulates the frequency, rate or extent of cell differentiation, the process in which relatively unspecialized cells acquire specialized structural and functional features. [GOC:curators]	204	0.1049	1.03e-24	4.81e-22
T CELL ACTIVATION	483	The change in morphology and behavior of a mature or immature T cell resulting from exposure to a mitogen, cytokine, chemokine, cellular ligand, or an antigen for which it is specific. [GOC:mgi curators, ISBN:0781735149]	85	0.176	1.38e-24	6.17e-22
REGULATION OF CELL DEATH	1746	Any process that modulates the rate or frequency of cell death. Cell death is the specific activation or halting of processes within a cell so that its vital functions markedly cease, rather than simply deteriorating gradually over time, which culminates in cell death. [GOC:dph, GOC:tb]	189	0.1082	1.65e-24	7.05e-22
REGULATION OF CELL CELL ADHESION	439	Any process that modulates the frequency, rate or extent of attachment of a cell to another cell. [GOC:isa complete]	80	0.1822	3.19e-24	1.31e-21
POSITIVE REGULATION OF DEVELOPMENTAL PROCESS	1466	Any process that activates or increases the rate or extent of development, the biological process whose specific outcome is the progression of an organism over time from an initial condition (e.g. a zygote, or a young adult) to a later condition (e.g. a multicellular animal or an aged adult). [GOC:ai]	166	0.1132	1.22e-23	4.83e-21
APOPTOTIC PROCESS	1994	A programmed cell death process which begins when a cell receives an internal (e.g. DNA damage) or external signal (e.g. an extracellular death ligand), and proceeds through a series of biochemical events (signaling pathway phase) which trigger an execution phase. The execution phase is the last step of an apoptotic process, and is typically characterized by rounding-up of the cell, retraction of…	204	0.1023	2.15e-23	8.2e-21
REGULATION OF INTRACELLULAR SIGNAL TRANSDUCTION	1864	Any process that modulates the frequency, rate or extent of intracellular signal transduction. [GOC:dph, GOC:signaling, GOC:tb, GOC:TermGenie]	193	0.1035	9.48e-23	3.37e-20
LEUKOCYTE CELL CELL ADHESION	364	The attachment of a leukocyte to another cell via adhesion molecules. [GOC:curators]	70	0.1923	9.53e-23	3.37e-20
POSITIVE REGULATION OF CELL POPULATION PROLIFERATION	979	Any process that activates or increases the rate or extent of cell proliferation. [GOC:curators]	125	0.1277	2.32e-22	7.94e-20
RESPONSE TO BACTERIUM	743	Any process that results in a change in state or activity of a cell or an organism (in terms of movement, secretion, enzyme production, gene expression, etc.) as a result of a stimulus from a bacterium. [GOC:hb]	105	0.1413	2.87e-22	9.51e-20
POSITIVE REGULATION OF IMMUNE SYSTEM PROCESS	1101	Any process that activates or increases the frequency, rate, or extent of an immune system process. [GOC:add]	134	0.1217	5.37e-22	1.73e-19
RECEPTOR REGULATOR ACTIVITY	533	The function of interacting (directly or indirectly) with receptors such that the proportion of receptors in the active form is changed. [GOC:ceb]	85	0.1595	1.17e-21	3.65e-19
CELL SURFACE	904	The external part of the cell wall and/or plasma membrane. [GOC:jl, GOC:mtg sensu, GOC:sm]	116	0.1283	5.31e-21	1.6e-18
POSITIVE REGULATION OF CELL DIFFERENTIATION	1033	Any process that activates or increases the frequency, rate or extent of cell differentiation. [GOC:curators]	126	0.122	8.01e-21	2.35e-18
IMMUNE SYSTEM DEVELOPMENT	1024	The process whose specific outcome is the progression of an organismal system whose objective is to provide calibrated responses by an organism to a potential internal or invasive threat, over time, from its formation to the mature structure. A system is a regularly interacting or interdependent group of organs or tissues that work together to carry out a given biological process. [GOC:add, GOC:d…	125	0.1221	1.08e-20	3.07e-18
REGULATION OF DEFENSE RESPONSE	747	Any process that modulates the frequency, rate or extent of a defense response. [GOC:mah]	102	0.1365	1.48e-20	4.11e-18
CELLULAR RESPONSE TO LIPID	588	Any process that results in a change in state or activity of a cell (in terms of movement, secretion, enzyme production, gene expression, etc.) as a result of a lipid stimulus. [GOC:mah]	88	0.1497	1.68e-20	4.54e-18
TAXIS	656	The directed movement of a motile cell or organism in response to an external stimulus. [GOC:jl, ISBN:0192801023]	94	0.1433	1.76e-20	4.64e-18
TUBE DEVELOPMENT	1148	The process whose specific outcome is the progression of a tube over time, from its initial formation to a mature structure. Epithelial and endothelial tubes transport gases, liquids and cells from one site to another and form the basic structure of many organs and tissues including lung and trachea, kidney, the mammary gland, the vascular system and the gastrointestinal and urinary-genital tract…	134	0.1167	2.19e-20	5.64e-18
RESPONSE TO LIPID	909	Any process that results in a change in state or activity of a cell or an organism (in terms of movement, secretion, enzyme production, gene expression, etc.) as a result of a lipid stimulus. [GOC:sl]	115	0.1265	2.43e-20	6.09e-18
G PROTEIN COUPLED RECEPTOR SIGNALING PATHWAY	1375	A series of molecular signals that proceeds with an activated receptor promoting the exchange of GDP for GTP on the alpha-subunit of an associated heterotrimeric G-protein complex. The GTP-bound activated alpha-G-protein then dissociates from the beta- and gamma-subunits to further transmit the signal within the cell. The pathway begins with receptor-ligand interaction, or for basal GPCR signalin…	151	0.1098	2.66e-20	6.5e-18
DEFENSE RESPONSE TO OTHER ORGANISM	1203	Reactions triggered in response to the presence of another organism that act to protect the cell or organism from damage caused by that organism. [GOC:dos]	138	0.1147	2.74e-20	6.54e-18
POSITIVE REGULATION OF RESPONSE TO EXTERNAL STIMULUS	527	Any process that activates, maintains or increases the rate of a response to an external stimulus. [GOC:mah]	82	0.1556	2.96e-20	6.91e-18
TUBE MORPHOGENESIS	951	The process in which the anatomical structures of a tube are generated and organized. Epithelial and endothelial tubes transport gases, liquids and cells from one site to another and form the basic structure of many organs and tissues, with tube shape and organization varying from the single-celled excretory organ in Caenorhabditis elegans to the branching trees of the mammalian kidney and insect…	118	0.1241	3.67e-20	8.34e-18
ION TRANSPORT	1696	The directed movement of charged atoms or small charged molecules into, out of or within a cell, or between cells, by means of some agent such as a transporter or pore. [GOC:ai]	174	0.1026	3.74e-20	8.34e-18
LYMPHOCYTE ACTIVATION	758	A change in morphology and behavior of a lymphocyte resulting from exposure to a specific antigen, mitogen, cytokine, chemokine, cellular ligand, or soluble factor. [GOC:mgi curators, ISBN:0781735149]	102	0.1346	4.32e-20	9.45e-18
CYTOKINE PRODUCTION	880	The appearance of a cytokine due to biosynthesis or secretion following a cellular stimulus, resulting in an increase in its intracellular or extracellular levels. [GOC:add, ISBN:0781735149]	112	0.1273	4.86e-20	1.04e-17
SECRETION	1618	The controlled release of a substance by a cell or a tissue. [GOC:ai]	168	0.1038	5.29e-20	1.11e-17
POSITIVE REGULATION OF MOLECULAR FUNCTION	1823	Any process that activates or increases the rate or extent of a molecular function, an elemental biological activity occurring at the molecular level, such as catalysis or binding. [GO:jl]	182	0.0998	8.58e-20	1.76e-17
